# Supplementary material for: Sequencing of Single Pollen Nuclei Reveals Meiotic Recombination Events at Megabase Resolution and Circumvents Segregation Distortion Caused by Postmeiotic Processes
Source: Front Plant Sci. 2017 Sep 26;8:1620. doi: 10.3389/fpls.2017.01620 (PMC5623100; doi:10.3389/fpls.2017.01620)
Supplement: Supplementary file 1 [file Table1.XLSX]

## Sheet: pollen genotype data
chromosome	physical position (bp)	pollen1	pollen10	pollen11	pollen12	pollen13	pollen14	pollen15	pollen16	pollen17	pollen18	pollen19	pollen2	pollen20	pollen21	pollen22	pollen23	pollen24	pollen25	pollen26	pollen27	pollen28	pollen29	pollen3	pollen30	pollen31	pollen32	pollen33	pollen34	pollen35	pollen36	pollen37	pollen38	pollen39	pollen4	pollen40	pollen5	pollen6	pollen7	pollen8	pollen9
1	0	0	2	2	2	0	2	2	0	0	2		2	2	0	2	0	0	2	2	2	2	0	2	2	0	0	0	2	0	2	0	2	0	2	2	0	0	2	2	2
1	1000000	0	2	2	2	0	2	2	0	0	2		2		0	2	0	0	2	2	2	2	0	2	2	0	0	0	2	0	2	0	2	0		2	0	0	2	2	2
1	2000000	0	2	2	2	0	2	2	0	0	2		2	0	0	2	0	0	2	2	2	2	0	2	2	0		0	2	0	2	0	2	0	2	2	0	0	2	2	2
1	3000000	0	2	2		0	2	2	0	0	2		2		0	2	0	0	2	2	2	2	0	2	2				2	0	2	0	2		2	2	0	0	2	2	2
1	4000000	0	2	2	0	0	2	2	0	0	2		2	0	0	2	0	0	2	2	2	2	0	2	2	0	0	0	2	0	2	0	2	0	2	2	0	0	2	2	2
1	5000000	0	2	2	0	0	2	2	0	0	2		2	0	0	2	0	0	2	2	2	2	0	2	2	0		0	2	0	2	0	2	0	2	2	0	0	2	2	2
1	6000000	0	2	2	0	0	2	2	0	0	2		2	0	0	2	0	0	2	2	2	2	0	2	2	0	0	0	2	0	2	0	2	0	2	2	0	0	2	2	2
1	7000000	0	2	2	0	0	2	2	0	0	2		2	0	0	2	0	0	2	2	2		0	2	2	0		0	2	0	2	0	2	0	2	2	0		2	2	2
1	8000000	0	2	2	0	0	2	2	0	0	2		2	0	0	2	0	0	2	2	2	0	0	2	2	0		0	2	0	2	0	2	0	2	2	0	2	2		2
1	9000000		2	2	0	0	2	2	0	0	2		2	0	0	2			2	2	2	0	0	2	2	0			2	0	2	0	2	0	2	2	0	2	2	0	2
1	10000000	2	2	2		0	2	2	0	0	2		2	0	0	2	2		2	2	2	0	0	2	2	0	0	2	2	0	2	0	2	0	2	2	0	2	2	0	2
1	11000000	2	2	2	0	0	2	2	0	0	2		2	0	0	2	2	0	2	2	2	0	0	2		0		2	2	0	2	0	2	0	2	2	0	2	2	0	2
1	12000000	2	2	2	0	0	2	2	0	0	2		2	0	0	2	2		2	2	2	0	0	2	0	0	0	2	2	0	2	0	2	0	2	2	0	2	2	0	2
1	13000000	2	2						0	0					0	2			2				0	2	0		0		2			0	2			2			2
1	14000000	2	2	2	0	0	2	2	0	0			2	0	0	2	2		2		2	0	0	2	0	0	0	2	2	0	2	0	2	0	2	0	0	2	2	0	2
1	15000000	2	2	2	0	0	2	2	0	0	0	2	2	0	0		2		2	2	2	0	0	2	0	0	0	2	2	0	2	0	2	0	2	0	0	2	2	0	2
1	16000000	2	2	2	0	0	2	2	0	0	0	2	2	0	0	0	2		2	2	2	0	0	2	0	0	0	2	2	0	2	0	2	0	2	0	0	2	2	0	2
1	17000000	2	2	2	0	0	2		0	0	0		2	0	0	0	2	0	2	2	2	0	0	2	0	0	0	2	2	0	2	0	2	0	2	0	0	2	2	0	2
1	18000000	2	2	2	0	0	2	0	0	0	0	2	2	0	0	0	2		2	2	0	0	0	2	0	0	0	2	2	0	2	0	2	0	2	0	0	2	2	0	2
1	19000000	2		2	0	0	2	0	0	0	0	2	2	0	0	0	2		2	2	0	0	0	2	0	0		2	2	0	2	0	2	0	2	0	0	2	2	0	2
1	20000000	2	2	2	0	0	2	0			0		2	0	0	0	2	0	2	2		0	0	2	0	0	0	2	2	0	2	0	2	0	2	0	0	2	2	0	2
1	21000000	2	2	2	0	0	2	0	2	0	0		2	0	0	0	2	0	2	2	0	0	0	2	0	0	0	2	2	0	2	0	2	0	2	0	0	2	2	0	2
1	22000000	2	2	2	0	0	2	0	2	0			2	0		0	2		2	2	0	0	0	2	0	0	0	2	2	0	2	0	2	0	2	0	0	2	2	0	2
1	23000000	2	2	2	0	0	2	0	2	0	0	0	2	0	0	0	2	0	2	2		0	0	2	0	0	0	2	2	0	2	0	2	0	2	0	0	2	2	0	2
1	24000000	2	2	2	0	0	2	0	2	0	0		2	0	0	0	2		2	2		0	0	2	0	0	0	2	2	0	2	0	2	0	2	0	0	2	2	0	2
1	25000000	2	2	2	0	0	2	0	2	0	0		2	0	0	0	2		2	2		0	0	2	0	0	0	2	2	0	2	0	2	0	2	0	0	2	2	0	2
1	26000000
1	27000000	2	2	2	0	0	2	0		0	0		2	0	0	0		0	2	2	0	0	0	2	0	0	0	2	2	0	2	0	2	0	2	0	0	2	2	0	2
1	28000000	2	2	2	0	0	2	0	2		0		2	0	0	0	2		2		0	0	0	2	0	0	0	2	2	0	2	0	2	0	2		0	2	2	0	2
1	29000000	2	2	2	0	0	2	0	2	2	0	0	2	0	0	0	2	0	2	2	0	0	0	2	0	0	0	2	2	0	2	0	2	0	2	0	0	2	2	0	2
1	30000000	2	2	2	0	0	2	0	2	2	0		2	0	0	0	2		2	2	0	0	0	2	0	0	0	2	2	0	2	0	2	0	2	0	0	2	2	0
1	31000000	2	2	2	0	0	2	0	2	2	0		2	0	0	0	2		2	2	0	0	0	2	0	0	0	2	2	0	2	0	2	0	2	0	0	2	2	0	2
1	32000000	2	2	2	0	0	2	0	2	2	0	0	2	0	0	0	2	0	2	2	0	0	0	2	0	0	0	2	2	0	2	0	2	0	2	0	0	2	2	0	2
1	33000000	2	2	2	0	0	2	0	2	2	0	0	2	0	0	0	2		2	2	0	0	0	2	0	0	0	2	2	0	2	0	2	0	2	0	0	2	2	0	2
1	34000000	2	2	2	0		2	0	2	2	0	0	2	0	0	0	2		2	2	0	0		2	0	0	0	2	2	0	2	0	2	0	2	0	0	2	2	0	2
1	35000000	2	2	2	0	0	2	0	2	2	0	0	2	0	0	0	2		2	2	0	0	0	2	0	0	0	2	2	0	2	0	2	0	2	0	0	2	2	0	2
1	36000000	2	2	2	0	0	2	0	2	2	0	0	2	0	0	0	2		2	2	0	0	0	2	0	0	0	2	2	0	2	0	2	0	2	0	0	2	2	0	2
1	37000000	2	2	2		0	2	0	2	2	0	0	2	0	0	0	2		2	2	0	0	0	2	0	0	0	2	2	0	2	0	2	0	2	0	0	2	2	0	2
1	38000000	2	2	2	0	0	2	0	2	2	0	0	2	0	0	0	2	0	2	2	0	0	0	2	0	0	0	2	2	0	2	0	2	0	2	0	0	2	2	0
1	39000000	2	2	2	0	0	2	0	2	2	0	0	2	0	0	0	2	0	2	2	0	0	0	2	0	0	0	2	2	0	2	0	2	0	2	0	0	2	2	0
1	40000000
1	41000000																																								2
1	42000000
1	43000000
1	44000000
1	45000000
1	46000000
1	47000000
1	48000000
1	49000000
1	50000000
1	51000000
1	52000000
1	53000000
1	54000000
1	55000000
1	56000000	2				0
1	57000000
1	58000000	2	2	2			2	0	2	2	0		2	0	0				2			0	0	2	0	0	0	2	2	0	2		2		2	0		2	2	0	2
1	59000000	2	2	2	0	0	2	0	2	2	0	0	2	0	0	0	2	0	2	2	0	0	0	2	0	0	0	2	2	0	2	0	2	0	2	0	0	2	2	0	2
1	60000000	2	2	2	0	0	2	0	2	2	0	0	2	0	0	0	2		2	2	0	0	0	2	0	0	0	2	2	0	2	0	2	0	2	0	0	2	2	0	2
1	61000000	2	2	2	0	0	2	0	2	2	0	0	2	0	0	0	2	0	2	2	0	0	0	2	0	0	0	2	2	0	2	0	2	0	2	0	0	2	2	0	2
1	62000000	2	2	2	0	0	2	0	2	2	0	0	2	0	0	0	2	0	2	2	0	0	0	2	0	0	0	2	2	0	2	0	2	0	2	0	0	2	2	0	2
1	63000000	2	2	2	0	0	2	0	2	2	0	0	2	0	0	0	2		2	2		0	0	2	0	0	0	2	2	0	2	0	2	0	2	0	0	2	2	0	2
1	64000000	2	2	2	0	0	2	0	2	2	0	0	2	0	0	0	2		2	2	0	0	0	2	0	0	0	2	2	0	2	0	2	0	2	0	0	2	2	0	2
1	65000000	2	2	2	0	0	2	0	2	2	0	0	2	0	0	0	2		2	2	0	0	0	2	0	0	0	2	2	0	2	0	2	0	2	0	0	2	2	0	2
1	66000000	2	2	2	0	0	2	0	2	2	0	0	2	0	0	0	2	0	2	2	0	0	0	2	0	0	0	2	2	0	2	0	2	0	2	0	0	2	2	0	2
1	67000000	2	2	2	0	0	2	0	2	2	0	0	2	0	0	0	2	0	2	2	0	0	0	2	0	0	0	2	2	0	2	0	2	0	2	0	0	2	2	0	2
1	68000000	2	2	2	0	0	2	0	2	2	0	0	2	0	0	0	2	0	2	2	0	0	0	2	0	0	0	2	2	0	2	0	2	0	2	0	0	2	2	0	2
1	69000000	2	2	2	0	0	2	0	2	2	0	0	2	0	0	0	2	0	2	2	0	0	0	2	0	0	0	2	2	0	2	0	2	0	2	0	0	2	2	0	2
1	70000000	2	2	2	0	0	2	0	2	2	0	0	2	0	0	0	2	0	2	2	0	0	0	2	0	0	0	2	2	0	2	0	2	0	2	0	0	2	2	0	2
1	71000000	2	2	2	0	0	2	0	2	2	0	0	2	0	0	0	2		2	2	0	0	0	2	0	0	0	2	2	0	2	0	2	0	2	0	0	2	2	0	2
1	72000000	2	2	2	0	0	2	0	2	2	0	0	2	0	0	0	2	0	2	2	0	0	0	2	0	0	0	2	2	0	2	0	2	0	2	0	0	2	2	0	2
1	73000000	2	2	2	0	0	2	0	2	2	0	0	2	0	0	0	2	0	2	2	0	0	0	2	0	0	0	2	2	0	2	0	2	0	2	0	0	2	2	0	2
1	74000000	2	2	2	0	0	2	0	2	2	0	0	2	0	0	0	2		2	2	0	0	0	2	0	0	0	2	2	0	2	0	2	0	2	0	0	2	2	0	2
1	75000000	2	2	2	0	0	2	0	2	2	0	0	2	0	0	0	2	0	2	2	0	0	0	2	0	0	0	2	2	0	2	0	2	0	2	0	0		2	0	2
1	76000000	2	2	2	0	0	2	0	2	2	0	0	2	0	0	0	2	0	2	2	0	0	0	2	0	0	0	2	2	0	2	0	2	0	2	0	0	2	2	0	2
1	77000000	2	2	2	0	0	2	0		2	0	0	2	0	0	0	2	0	2	2	0	0	0	2	0	0	0	2	2	0	2	0	2	0	2	0	0	2	2	0	2
1	78000000	2	2	2	0	0	2	0	2	2	0	0	2	0	0	0	2		2	2	0	0	0	2	0	0	0	2	2	0	2	0	2	0	2	0	0	2	2	0	2
1	79000000	2	2	2	0	0	2	0	2	2	0	0	2	0	0	0	2	0	2	2	0	0	0	2	0	0	0	2	2	0	2	0	2	0	2	0	0	2	2	0	2
1	80000000	2	2	2	0	0	2	0	2	2	0	0	2	0	0	0	2	0	2	2	0	0	0	2	0	0	0	2	2	0	2	0	2	0	2	0	0	2	2	0	2
1	81000000	2	2	2	0	0	2	0	2	2	0	0	2	0	0		2		2	2		0	0	2	0	0	0	2	2	0	2	0	2	0	2	0	0	2	2	0	2
1	82000000	2	2	2	0	0	2	0	2	2	0	0	2	0	0	0	2		2	2	0	0	0	2	0	0	0	2	2	0	2	0	2	0	2	0	0	2	2	0	2
1	83000000	2	2	2	0	0	2	0	2	2	0	0	2	0	0	0	2	0	2	2	0	0	0	2	0	0	0	2	2	0	2	0	2	0	2	0	0	2	2	0	2
1	84000000	2	2	2	0	0	2	0	2	2	0	0	2	0	0	0	2	0	2	2	0	0	0	2	0	0	0	2	2	0	2	0	2	0	2	0	0	2	2	0	2
1	85000000	2	2	2	0	0	2	0	2	2	0	0	2	0	0	0	2		2	2	0	0	0	2	0	0	0	2	2	0	2	0	2	0	2	0	0	2	2	0	2
1	86000000	2	2	2	0	0	2	0	2	2	0	0	2	0	0	0	2		2	2	0	0	0	2	0	0	0	2	2	0	2	0	2	0	2	0	0	2	2	0	2
1	87000000	2	2	2	0	0	2	0	2	2	0	0	2	0	0	0	2	0	2	2	0	0	0	2	0	0	0	2	2	0	2	0	2	0	2	0	0	2	2	0	2
1	88000000	2	2	2	0	0	2	0	2	2	0	0	2	0	0	0	2		2	2	0	0	0	2	0	0	0	2	2	0	2	0	2	0	2	0	0	2	2	0	2
1	89000000	2	2	2	0	0	2	0	2	2	0	0	2	0	0	0	2		2	2	0	0	0	2	0	0	0	2	2	0	2	0	2	0	2	0	0	2	2	0	2
1	90000000	2	2	2	0	0	2	0	2	2	0	0	2	0	0	0	2	0	2	2	0	0	0	2	0	0	0	2	2	0	2	0	2	0	2	0	0	2	2	0	2
1	91000000	2	2	2	0	0	2	0	2	2	0	0	2	0	0	0	2		2	2	0	0	0	2	0	0	0	2	2	0	2	0	2	0	2	0	0	2	2	0	2
1	92000000	2	2	2	0	0	2	0	2	2	0	0	2	0	0	0	2	0	2	2	0	0	0	2	0	0	0	2	2	0	2	0	2	0	2	0	0	2	2	0	2
1	93000000	2	2	2	0	0	2	0	2	2	0	0	2	0	0	0	2		2	2	0	0	0	2	0	0	0	2	2	0	2	0	2	0	2	0	0	2	2	0	2
1	94000000	2	2	2	0	0	2	0	2	2	0	0	2	0	0	0	2		2	2	0	0	0	2	0	0	0	2	2	0	2	0	2	0	2	0	0	2	2	0	2
1	95000000	2	2	2	0	0	2	0	2	2	0	0	2	0	0	0	2		2	2	0	0	0	2	0	0	0	2	2	0	2	0	2	0	2	0	0	2	2	0	2
1	96000000	2	2	2	0	0	2	0	2	2	0	0	2	0	0	0	2		2	2	0	0	0	2	0	0	0	2	2		2	0	2	0	2	0	0	2	2	0	2
1	97000000	2	2	2	0	0	2	0	2	2	0	0	2	0	0	0	2		2	2	0	0	0	2	0	0	0	2	2	0	2	0	2	0	2	0	0	2	2	0	2
1	98000000	2	2	2	0	0	2	0	2	2	0	0	2	0	0	0	2		2	2	0	0	0	2	0	0	0	2	2	0	2	0	2	0	2	0	0	2	2	0	2
1	99000000	2	2	2	0	0	2	0	2	2	0	0	2	0	0	0	2		2	2	0	0	0	2	0	0	0	2	2	0	2	0	2	0	2	0	0	2	2	0	2
1	100000000	2	2	2	0	0	2	0	2	2	0	0	2	0	0	0	2		2	2	0	0	0	2	0	0	0	2	2	0	2	0	2	0	2	0	0	2	2	0	2
1	101000000	2	2	2	0	0	2	0	2	2	0	0	2	0	0	0	2	0	2	2	0	0	0	2	0	0	0	2	2	0	2	0	2	0	2	0	0	2	2	0	2
1	102000000	2	2	2	0	0	2	0	2	2	0	0	2	0	0	0	2		2	2	0	0	0	2	0	0	0	2	2	0	2	0	2	0	2	0	0	2	2	0	2
1	103000000	2	2	2	0	0	2	0	2	2	0	0	2	0	0	0	2		2	2	0	0	0	2	0	0	0	2	2	0	2	0	2	0	2	0	0	2	2	0	2
1	104000000																						0
1	105000000
1	106000000
1	107000000
1	108000000
1	109000000
1	110000000
1	111000000																										0
1	112000000
1	113000000
1	114000000
1	115000000
1	116000000
1	117000000
1	118000000
1	119000000
1	120000000
1	121000000
1	122000000
1	123000000
1	124000000
1	125000000
1	126000000
1	127000000
1	128000000
1	129000000
1	130000000
1	131000000
1	132000000
1	133000000
1	134000000
1	135000000	2	2	2	0	0	2	0	2	2	0		2	0	0	0	2	0				0	0	2		0	0	2	2			0	2	0	2	0	0	2	2		2
1	136000000
1	137000000
1	138000000
1	139000000
1	140000000
1	141000000
1	142000000		2							2																	0
1	143000000
1	144000000
1	145000000
1	146000000
1	147000000
1	148000000
1	149000000
1	150000000
1	151000000									2
1	152000000
1	153000000
1	154000000
1	155000000
1	156000000
1	157000000
1	158000000
1	159000000
1	160000000
1	161000000
1	162000000
1	163000000
1	164000000
1	165000000
1	166000000
1	167000000
1	168000000
1	169000000
1	170000000																																2
1	171000000
1	172000000
1	173000000
1	174000000
1	175000000
1	176000000		2				2			2													0
1	177000000
1	178000000
1	179000000
1	180000000																										0
1	181000000
1	182000000
1	183000000
1	184000000																										0
1	185000000
1	186000000
1	187000000																										0											2
1	188000000
1	189000000
1	190000000
1	191000000
1	192000000
1	193000000
1	194000000
1	195000000
1	196000000
1	197000000
1	198000000
1	199000000
1	200000000
1	201000000
1	202000000
1	203000000
1	204000000
1	205000000
1	206000000
1	207000000
1	208000000
1	209000000
1	210000000
1	211000000
1	212000000	2						0											2								0	2
1	213000000
1	214000000
1	215000000
1	216000000
1	217000000
1	218000000
1	219000000
1	220000000
1	221000000
1	222000000
1	223000000							0						0	0								0			0							2
1	224000000
1	225000000	2										0
1	226000000
1	227000000
1	228000000
1	229000000
1	230000000
1	231000000
1	232000000
1	233000000
1	234000000	2								2													0				0														2
1	235000000																										0
1	236000000
1	237000000																										0
1	238000000
1	239000000
1	240000000
1	241000000
1	242000000
1	243000000
1	244000000
1	245000000
1	246000000
1	247000000
1	248000000
1	249000000
1	250000000																																2
1	251000000
1	252000000
1	253000000
1	254000000
1	255000000
1	256000000
1	257000000
1	258000000
1	259000000
1	260000000
1	261000000
1	262000000
1	263000000
1	264000000
1	265000000
1	266000000
1	267000000
1	268000000
1	269000000
1	270000000
1	271000000
1	272000000
1	273000000
1	274000000
1	275000000
1	276000000
1	277000000
1	278000000
1	279000000
1	280000000
1	281000000
1	282000000
1	283000000
1	284000000
1	285000000
1	286000000
1	287000000
1	288000000
1	289000000
1	290000000
1	291000000
1	292000000
1	293000000
1	294000000
1	295000000
1	296000000
1	297000000
1	298000000
1	299000000
1	300000000
1	301000000
1	302000000
1	303000000
1	304000000	2	2	2	0	0	2	0	2	2	0	0	2	0	0	0	2	0	2	2	0	0	0	2	0	0	0	2	2	0	2	0	2	0	2	0	0	2	2	0
1	305000000	2	2	2	0	0	2	0	2	2	0	0	2	0	0	0	2	0	2	2	0	0	0	2	0	0	0	2	2	0	2	0	2	0	2	0	0	2	2	0
1	306000000	2	2	2	0	0	2	0	2	2	0	0	2	0	0	0	2	0	2	2	0	0	0	2	0	0	0	2	2	0	2	0	2	0	2	0	0	2	2	0
1	307000000	2	2	2	0	0	2	0	2	2	0	0	2	0	0	0	2		2	2	0	0	0	2	0	0	0	2	2	0	2	0	2	0	2	0	0	2	2	0
1	308000000	2	2	2	0	0	2	0	2	2	0	0	2	0	0	0	2		2	2	0	0	0	2	0	0	0	2	2	0	2	0	2	0	2	0	0	2		0
1	309000000	2	2	2	0	0	2	0	2	2	0	0	2	0	0	0	2	0	2	2	0	0	0	2	0	0	0	2	2	0	2	0	2	0	2	0	0	2	2	0	2
1	310000000	2	2	2	0	0	2	0	2	2	0	0	2	0	0	0	2	0	2	2	0	0	0	2	0	0	0	2	2	0	2	0	2	0	2	0	0	2	2	0	2
1	311000000	2	2	2	0	0	2	0	2	2	0	0		0	0	0	2	0	2	2	0	0	0	2	0	0	0	2	2	0	2	0	2	0	2	0	0	2	2	0	2
1	312000000	2	2	2	0	0	2	0	2	2	0	0	2	0	0	0	2		2	2	0	0	0	2	0	0	0	2	2	0	2	0	2	0	2	0	0	2	2	0	2
1	313000000	2	2	2	0	0	2	0	2	2	0	0	2	0	0	0	2		2	2	0	0	0	2	0	0	0	2	2	0	2	0	2	0	2	0	0	2	2	0	2
1	314000000	2	2	2	0	0	2	0	2	2	0	0	2	0	0	0	2		2	2	0	0	0	2	0	0	0	2	2	0	2	0	2	0	2	0	0	2	2	0	2
1	315000000	2	2	2	0	0	2	0	2	2	0	0	2	0	0	0	2		2	2	0	0	0	2	0	0	0	2	2	0	2	0	2	0	2	0	0	2	2	0	2
1	316000000	2	2	2	0	0	2	0	2	2	0	0	2	0	0	0	2		2	2	0	0	0	2	0	0	0	2	2	0	2	0	2	0	2	0	0	2	2	0	2
1	317000000	2	2	2	0	0	2	0	2	2	0	0	2	0	0	0	2	0	2	2	0	0	0	2	0	0	0	2	2	0	2	0	2	0	2	0	0	2	2	0	2
1	318000000	2	2	2	0	0	2	0	2	2	0	0	2	0	0	0	2	0	2	2	0	0	0	2	0	0	0	2	2	0	2	0	2	0	2	0	0	2	2	0	2
1	319000000	2	2	2	0	0	2	0	2	2	0	0	2	0	0	0	2	0	2	2	0	0	0	2	0	0	0	2	2	0	2	0	2	0	2	0	0	2	2	0	2
1	320000000	2	2	2	0	0	2	0	2	2	0	0	2	0	0	0	2		2	2	0	0	0	2	0	0	0	2	2	0	2	0	2	0	2	0	0	2	2	0	2
1	321000000	2	2	2	0	0	2	0	2	2	0	0	2	0	0	0	2	0	2	2	0	0	0	2	0	0	0	2	2	0	2	0	2	0	2	0	0	2	2	0	2
1	322000000	2	2	2	0	0	2	0	2	2	0	0	2	0	0	0	2	0	2	2	0	0	0	2	0	0	0	2	2	0	2	0	2	0	2	0	0	2	2	0	2
1	323000000	2	2	2	0	0	2	0	2	2	0	0	2	0	0	0	2		2	2	0	0	0	2	0	0	0	2	2	0	2	0	2	0	2	0	0	2	2	0	2
1	324000000	2	2	2	0	0	2	0	2	2	0	0	2	0	0	0	2	0	2	2	0	0	0	2	0	0	0	2	2	0	2	0	2	0	2	0	0	2	2	0	2
1	325000000	2	2	2	0	0	2	0	2	2	0	0	2	0	0	0	2	0	2	2	0	0	0	2	0	0	0	2	2	0	2	0	2	0	2	0	0	2	2	0	2
1	326000000	2	2	2	0	0	2	0	2	2	0	0	2	0	0	0	2		2	2	0	0	0	2	0	0	0	2	2	0	2	0	2	0	2	0	0	2	2	0	2
1	327000000	2	2	2	0	0	2	0	2	2	0	0	2	0	0	0	2	0	2	2	0	0	0	2	0	0	0	2	2	0	2	0	2	0	2	0	0	2	2	0	2
1	328000000	2	2	2	0	0	2	0	2	2	0	0	2	0	0	0	2		2	2	0	0	0	2	0	0	0	2	2	0	2	0	2	0	2	0	0	2	2	0	2
1	329000000	2	2	2	0	0	2	0	2	2	0	0	2	0	0	0	2	0	2	2	0	0	0	2	0	0	0	2	2	0	2	0	2	0	2	0	0	2	2	0	2
1	330000000	2	2	2	0	0	2	0	2	2	0	0	2	0	0	0	2		2	2	0	0	0	2	0	0	0	2	2	0	2	0	2	0	2	0	0	2	2	0	2
1	331000000	2	2	2	0	0	2	0	2	2	0	0	2	0	0	0	2		2	2	0	0	0	2	0	0	0	2	2	0	2	0	2	0	2	0	0	2	2	0	2
1	332000000	2	2	2	0	0	2	0	2	2	0	0	2	0	0	0	2	0	2	2	0	0	0	2	0	0	0	2	2	0	2	0	2	0	2	0	0		2	0	2
1	333000000	2	2	2	0	0	2	0	2	2	0	0	2	0	0	0	2		2	2	0	0	0	2	0	0	0	2	2	0	2	0	2	0	2	0	0	2	2	0	2
1	334000000	2	2	2	0	0	2	0	2	2	0	0	2	0	0	0	2	0	2	2	0	0	0	2	0	0	0	2	2	0	2	0	2	0	2	0	0		2	0	2
1	335000000	2	2	2	0	0	2	0	2	2	0	0	2		0	0	2		2	2	0	0	0	2	0	0	0	2	2	0	2	0	2	0	2	0	0		2	0	2
1	336000000	2	2	2	0	0	2	0	2	2	0	0	2	0	0	0	2	0	2	2	0	0	0	2	0	0	0	2	2	0	2	0	2	0	2	0	0	2	2	0	2
1	337000000	2	2	2	0	0	2	0	2	2	0	0	2	0	0	0	2	0	2	2	0	0	0	2	0	0	0	2	2	0	2	0	2	0	2	0	0	2	2	0	2
1	338000000
1	339000000	2	2	2	0	0	2	0	2	2	0	0	2	0	0	0	2		2	2	0	0	0	2	0	0	0	2	2	0	2	0	2	0	2	0	0		2	0	2
1	340000000	2	2	2	0	0	2	0	2	2	0	0	2	0	0	0	2		2	2		0	0	2	0	0	0	2	2	0	2	0	2	0	2	0			2	0	2
1	341000000	2	2	2	0	0	2	0	2	2	0	0	2	0	0	0	2	0	2	2	0	0	0	2	0	0	0	2	2	0	2	0	2	0	2	0	0		2	0	2
1	342000000	2	2	2	0	0	2	0	2	2	0	0	2	0	0	0	2	0	2	2	0	0	0	2	0	0	0	2	2	0	2	0	2	0	2	0	0	2	2	0	2
1	343000000	2	2	2	0	0	2	0	2	2	0	0	2	0	0	0	2	0	2	2	0	0	0	2	0	0	0	2	2	0	2	0	2	0	2	0	0	2	2	0	2
1	344000000	2	2	2	0	0	2	0	2	2	0	0	2	0	0	0	2	0	2	2	0	0	0	2	0	0	0	2	2	0	2	0	2	0	2	0	0	2	2	0	2
1	345000000	2	2	2	0	0	2	0	2	2	0	0	2	0	0	0	2	0	2	2	0	0	0	2	0	0	0	2	2	0	2	0	2	0	2	0	0		2	0	2
1	346000000	2	2	2	0	0	2	0	2	2	0	0		0	0	0	2		2	2	0	0	0	2	0	0	0	2	2	0	2	0	2	0	2	0	0	2	2	0	2
1	347000000							0
1	348000000	2					2																																2
1	349000000
1	350000000									2
1	351000000
1	352000000	2	2	2	0	0	2	0	2	2	0	0	2	0	0	0	2	0	2	2	0	0	0	2	0	0	0	2	2	0	2	0	2	0	2	0	0	2	2	0	2
1	353000000	2	2	2	0	0	2	0	2	2	0	0	2	0	0	0	2		2	2	0	0	0	2	0	0	0	2	2	0	2	0	2	0	2	0	0	2	2	0	2
1	354000000	2	2	2	0	0	2	0	2	2	0	0	2	0	0	0	2	0	2	2	0	0	0	2	0	0	0	2	2	0	2	0	2	0	2	0	0	2	2	0
1	355000000	2	2	2	0	0	2	0	2	2	0	0	2	0	0	0	2		2	2	0	0	0	2	0	0	0	2	2	0	2	0	2	0	2	0	0	2	2	0	2
1	356000000	2	2	2	0	0	2	0	2	2	0	0	2	0	0	0	2		2	2	0	0	0	2	0	0	0	2	2	0	2	0	2	0	2	0	0	2	2	0	2
1	357000000	2	2	2	0	0	2	0	2	2	0	0	2	0	0	0	2		2	2	0	0	0	2	0	0	0	2	2	0	2	0	2	0	2	0	0	2	2	0
1	358000000	2	2	2	0	0	2	0	2	2	0	0	2	0	0	0	2		2	2	0	0	0	2	0	0	0	2	2	0	2	0	2	0	2	0	0	2	2	0
1	359000000	2	2	2	0	0	2	0	2	2	0	0	2	0	0	0	2	0	2	2	0	0	0	2	0	0	0	2	2	0	2	0	2	0	2	0	0	2	2	0	2
1	360000000	2	2	2	0	0	2	0	2	2	0	0	2	0	0	0	2		2	2	0	0	0	2	0	0	0	2	2	0	2	0	2	0	2	0	0		2	0	2
1	361000000	2	2	2	0	0	2	0	2	2	0	0	2	0	0	0	2		2	2	0	0	0	2	0	0	0	2	2	0	2	0	2	0	2	0	0	2	2	0	2
1	362000000	2	2	2	0	0	2	0	2	2	0	0	2	0	0	0	2	0	2	2	0	0	0	2	0	0	0	2	2	0	2	0	2	0	2	0	0	2	2	0	2
1	363000000	2	2	2	0	0	2	0	2	2			2	0	0	0	2	0	2	2	0	0	0	2	0	0	0		2	0		0	2	0	2	0	0		2	0	2
1	364000000	2	2	2	0	0	2	0	2	2	0	0	2	0	0	0	2	0	2	2	0	0	0	2	0	0	0	2	2	0	2	0	2	0	2	0	0	2	2	0	2
1	365000000	2	2	2	0	0	2	0	2	2	0	0	2	0	0	0	2	0	2	2	0	0	0	2	0	0	0	2	2	0	2	0	2	0	2	0	0	2	2	0
1	366000000	2	2	2	0	0	2	0	2	2	0	0	2	0	0	0	2	0	2	2	0	0	0	2	0	0	0	2	2	0	2	0	2	0	2	0	0	2	2	0	2
1	367000000	2	2	2	0	0	2	0	2	2	0	0	2	0	0	0	2	0	2	2	0	0	0	2	0	0	0	2	2	0	2	0	2	0	2	0	0	2	2	0	2
1	368000000	2	2	2	0	0	2	0	2	2	0	0	2	0	0	0	2	0	2	2	0	0	0	2	0	0	0	2	2	0	2	0	2	0	2	0	0	2	2	0	2
1	369000000
1	370000000
1	371000000
1	372000000	2	2	2	0		2	0		2	0			0	0	0	2	0		2			0		0	0	0	2	2	0			2	0	2	0			2	0	2
1	373000000	2	2	2	0	0	2	0	2	2	0	0	2	0	0	0	2	0	2	2	0	0	0	2	0	0	0	2	2	0	2	0	2	0	2	0	0	2	2	0	2
1	374000000	2	2	2	0	0	2	0	2	2	0	0	2	0	0	0	2	0	2	2	0	0	0	2	0	0	0	2	2	0	2	0	2	0	2	0	0	2	2	0	2
1	375000000	2	2	2	0	0	2	0	2	2	0	0	2	0	0	0	2	0	2	2	0	0	0	2	0	0	0	2	2	0	2	0	2	0	2	0	0	2	2	0	2
1	376000000	2	2	2	0	0	2	0	2	2	0	0	2	0	0	0	2	0	2	2	0	0	0	2	0	0	0	2	2	0	2	0	2	0	2	0	0	2	2	0	2
1	377000000	2	2	2	0	0	2	0	2	2	0	0	2	0	0	0	2		2	2	0	0	0	2	0	0	0	2	2	0	2	0	2	0	2	0	0	2	2	0	2
1	378000000	2	2	2	0	0	2	0	2	2	0	0	2	0	0	0	2		2	2	0	0	0	2	0	0	0	2	2	0	2	0	2	0	2	0	0	2	2	0	2
1	379000000	2	2	2	0	0	2	0	2	2	0	0	2	0	0	0	2		2	2	0	0	0	2	0	0	0	2	2	0	2	0	2	0	2	0	0	2	2	0	2
1	380000000	2	2	2	0	0	2	0	2	2	0	0	2	0	0	0	2	0	2	2	0	0	0	2	0	0	0	2	2	0	2	0	2	0	2	0	0	2	2	0	2
1	381000000	2	2	2	0	0	2	0	2	2	0	0	2	0	0	0	2	0	2	2	0	0	0	2	0	0	0	2	2	0	2	0	2	0	2	0	0	2		0	2
1	382000000	2	2	2	0	0	2	0	2	2	0	0	2	0	0	0	2	0	2	2	0	0	0	2	0	0	0	2	2	0	2	0	2	0	2	0	0	2	2	0	2
1	383000000	2	2	2	0	0	2	0	2	2	0	0	2	0	0	0	2	0	2	2	0	0	0	2	0	0	0	2	2	0	2	0	2	0	2	0	0	2	2	0	2
1	384000000	2	2	2	0	0	2	0	2	2	0	0	2	0	0	0	2	0	2	2	0	0	0	2	0	0	0	2	2	0	2	0	2	0	2	0	0	2	2	0	2
1	385000000	2	2	2	0	0	2	0	2	2	0	0	2	0	0	0	2	0	2	2	0	0	0	2	0	0	0	2	2	0	2	0	2	0	2	0	0	2	2	0	2
1	386000000	2	2	2	0	0	2	0	2	2	0	0	2	0	0	0	2		2	2	0	0	0	2	0	0	0	2	2	0	2	0	2	0	2	0	0	2	2	0	2
1	387000000
1	388000000
1	389000000
1	390000000
1	391000000
1	392000000
1	393000000	2					2	0											2	2			0			0							2		2
1	394000000	2	2	2	0	0	2	0	2	2	0	0	2	0	0	0	2	0	2	2	0	0	0	2	0	0	0	2	2	0	2	0	2	0	2	0	0	2	2	0	2
1	395000000	2	2	2	0	0	2	0	2	2	0	0	2	0	0	0	2		2	2	0	0	0	2	0	0	0	2	2	0	2	0	2	0	2	0	0	2	2	0	2
1	396000000	2	2	2	0	0	2	0	2	2	0	0	2	0	0	0	2		2	2	0	0	0	2	0	0	0	2	2	0	2	0	2	0	2	0	0	2	2	0	2
1	397000000	2	2	2	0	0	2	0	2	2	0	0	2	0	0	0	2		2	2	0	0	0	2	0	0	0	2	2	0	2	0	2	0	2	0	0	2		0	2
1	398000000	2	2	2	0	0	2	0	2	2	0	0	2	0	0	0	2	0	2	2	0	0	0	2	0	0	0	2	2	0	2	0	2	0	2	0	0	2	2	0	2
1	399000000	2	2	2	0	0	2	0	2	2	0	0	2	0	0	0	2	0	2	2	0	0	0	2	0	0	0	2	2	0	2	0	2	0	2	0	0	2	2	0	2
1	400000000	2	2	2	0	0	2	0	2	2	0	0	2	0	0	0	2	0	2	2	0	0	0	2	0	0	0	2	2	0	2	0	2	0	2	0	0	2	2	0	2
1	401000000	2	2	2	0	0	2	0	2	2	0	0	2	0	0	0	2		2	2	0	0	0	2	0	0	0	2	2	0	2	0	2	0	2	0	0		2	0	2
1	402000000	2	2	2	0	0	2	0	2	2	0	0	2	0	0	0	2		2	2	0	0	0	2	0	0	0	2	2	0	2	0	2	0	2	0	0	0	2	0	2
1	403000000	2	2	2	0	0	2	0	2	2	0	0	2	0	0	0	2		2	2	0	0	0	2	0	0	0	2	2	0	2	0	2	0	2	0	0	0	2	0	2
1	404000000
1	405000000	2	2	2	0	0	2	0	2	2	0	0	2	0	0	0	2		2	2	0	0	0	2	0	0	0	2	2	0	2	0	2	0	2	0	0	0	2	0	2
1	406000000	2	2	2	0	0	2	0	2	2	0	0	2	0	0	0	2		2	2	0	0	0	2	0	0	0	2	2	0	2	0	2	0	2	0	0	0	2	0	2
1	407000000	2	2	2	0	0	2	0	2	2	0	0	2	0	0	0	2	0	2	2	0	0	0	2	0	0	0	2	2	0	2	0	2	0	2	0	0	0	2	0	2
1	408000000	2	2	2	0	0	2	0	2	2	0	0	2	0	0	0	2		2	2	0	0	0	2	0	0	0	2	2	0	2	0	2	0	2	0	0	0	2	0	2
1	409000000	2	2	2	0	0	2	0	2	2	0	0	2	0	0	0	2	0	2	2	0	0	0	2	0	0	0	2	2	0	2	0	2	0	2	0	0	0	2	0	2
1	410000000	2	2	2	0	0	2	0	2	2	0	0	2	0	0	0	2		2	2	0	0	0	2	0	0	0	2	2	0	2	0	2	0	2	0	0	0	2	0	2
1	411000000	2	2	2	0	0	2	0	2	2	0	0	2	0	0	0	2	0	2	2	0	0	0	2	0	0	0	2	2		2		2	0	2	0	0	0		0	2
1	412000000
1	413000000	2	2	2						2	0	0	2				2		2	2						0		2								0			2	0	2
1	414000000	2	2	2	0	0	2	0	2	2	0	0	2	0	0	0	2		2	2	0	0	0	2	0	0	0	2	2	0	2	0	2	0	2	0	0	0	2	0	2
1	415000000	2	2	2	0	0	2	0	2	2		0	2	0	0	0	2	0	2	2		0	0	2	0	0	0	2	2	0	2	0	2	0	2	0	0	0	2		2
1	416000000
1	417000000
1	418000000	2	2	2	0		2	0	2	2			2	0	0	0		0	2	2		0	0	2	0	0	0	2	2		2			0	2	0	0		2		2
1	419000000	2	2	2	0	0	2	0	2	2	0		2	0	0	0	2	0	2	2	0	0	0	2	0	0	0	2	2	0	2	0	2	0	2	0	0	0	2	0	2
1	420000000	2	2	2		0	2	0	2	2			2		0	0	2	0				0	0			0	0	2		0	2	0	2	0	2	0	0		2		2
1	421000000
1	422000000
1	423000000	2	2	2	0	0	2	0	2	2	0	0	2	0	0	0	2	0	2	2	0	0	0	2	0	0	0	2	2	0	2	0	2	0	2	0	0	0	2	0
1	424000000	2	2	2	0	0	2	0	2	2	0	0	2	0	0	0	2	0	2	2	0	0	0	2	0	0	0	2	2	0	2	0	2	0	2	0	0	0	2	0
1	425000000	2	2	2	0	0	2	0	2	2	0	0	2	0	0	0	2	0	2	2	0	0	0	2	0	0	0	2	2	0	2	0	2	0	2	0	0	0	2	0
1	426000000	2	2	2	0	0	2	0	2	2	0	0	2	0	0	0	2	0	2	2	0	0	0	2	0	0	0	2	2	0	2	0	2	0	2	0	0	0	2	0
1	427000000	2	2	2	0	0	2	0	2	2	0	0	2	0	0	0	2	0	2	2	0	0	0	2	0	0	0	2	2	0	2	0	2	0	2	0	0	0	2	0
1	428000000	2	2	2	0	0	2	0	2	2	0	0	2	0	0	0	2		2	2	0	0	0	2	0	0	0	2	2	0	2	0	2	0	2	0	0	0	2	0	2
1	429000000	2	2	2	0	0	2	0	2	2	0	0	2	0	0	0	2	0	2	2	0	0	0	2	0	0	0	2	2	0	2	0	2	0	2	0	0	0	2	0	2
1	430000000	2	2	2	0	0	2	0	2	2	0	0	2	0	0	0	2		2	2	0	0	0	2	0	0	0	2	2	0	2	0	2	0	2	0	0	0	2	0	2
1	431000000	2	2	2	0	0	2	0	2	2	0	0	2		0	0	2	0	2	2	0	0	0	2	0	0	0	2	2	0	2	0	2	0	2	0	0	0	2	0	2
1	432000000	2	2	2	0	0	2	0	2	2	0	0	2	0	0	0		0	2	2	0	0	0	2	0	0	0	2	2	0	2	0	2	0	2	0	0	0	2	0	2
1	433000000	2	2	2	0	0	2	0	2	2	0	0	2	0	0	0	2		2	2	0	0	0	2	0	0	0	2	2	0	2	0	2	0	2	0	0	0	2	0	2
1	434000000	2	2	2	0	0	2	0	2	2	0	0	2	0	0	0	2	0		2	0	0	0	2	0	0	0	2	2	0	2	0	2	0	2	0	0	0	2	0	2
1	435000000	2	2	2	0	0	2	0	2	2	0	0	2	0	0	0		0	0	2	0	0	0	2	0	0	0	2	2	0	2	0	2	0	2	0	0	0	2	0	2
1	436000000	2	2	2	0	0	2	0	2	2	0	0	2	0	0	0		0	0	2	0	0	0	2	0	0	0	2	2	0	2	0	2	0	2	0	0	0	2	0	2
1	437000000	2	2	2	0	0	2	0	2	2	0	0	2	0	0	0		0	0	2	0	0	0	2	0	0	0	2	2	0	2	0	2	0	2	0	0	0	2	0	2
1	438000000	2	2	2		0	2			2			2	0	0	0			0						0	0	0	2	2		2	0	2	0	2	0			2		2
1	439000000	2	2	2	0	0	2	0	2	2	0	0	2	0	0	0	2		0	2	0	0	0	2	0	0	0	2	2	0	2	0	2	0	2	0	0	0	2	0	2
1	440000000	2	2	2	0	0	2	0	2	2	0	0	2	0	0	0	2	0	0	2	0	0	0	2	0	0	0	2	2	0	2	0	2	0	2	0	0	0	2	0	2
1	441000000	2	2	2	0	0	2	0	2	2	0	0	2	0	0	0	2		0	2	0	0	0	2	0	0	0	2	2	0	2	0	2	0	2	0	0	0	2	0	2
1	442000000	2	2	2	0	0	2	0	2	2	0	0	2	0	0	0	2		0	2	0	0	0	2	0	0	0	2	2	0	2	0	2	0	2	0	0	0	2	0	2
1	443000000
1	444000000	2	2	2	0	0	2	0	2	2	0	0	2	0	0	0	2	0	0	2	0	0	0	2	0	0	0	2	2	0	0	0	2	0	2	0	0	0	2	0	2
1	445000000	2	2	2	0	0	2	0	2	2	0	0	2	0	0	0	2			2	0	0	0	2	0	0	0	2	2	0		0	2	0	2	0	0		2	0	2
1	446000000	2	2	2	0	0	2	0	2	2	0	0	2	0	0	0	2	0		2	0	0	0	2	0	0	0	2	2	0		0	2	0	2	0	0		2	0	2
1	447000000	2	2	2	0	0	2	0	2	2	0		2		0	0	2	0		2		0	0			0	0	2		0			2		2	0	0		2	0	2
1	448000000	2	2	2	0	0	2	0	2	2		0	2	0	0	0	2		0	2	0	0	0	2	0	0	0	2	2	0	0	0	2	0	2	0	0	0	2	0	2
1	449000000	2	2	2	0	0	2	0	2	2	0	0	2	0	0	0	2		0	2	0	0	0	2	0	0	0	2	2	0	0	0	2	0	2	0	0	0	2	0	2
1	450000000	2	2	2	0	0	2	0	2	2	0	0	2	0	0	0	2		0	2	0	0	0	2	0	0	0	2	2	0	0	0	2	0	2	0	0	0	2	0	2
1	451000000	2	2	2	0	0	2	0	2	2	0	0	2	0	0	0	2		0	2	0	0	0	2	0	0	0	2	2	0	0	0	2	0	2	0	0	0	2	0	2
1	452000000	2	2	2	0	0	2	0	2	2	0	0	2	0	0	0	2		0	2	0	0	0	2	0	0	0	2	2	0	0	0	2	0	2	0	0	0	2	0	2
1	453000000	2	2	2	0	0	2	0	2	2	0	0	2	0	0	0	2		0	2	0	0	0	2	0	0	0	2	2	0	0		2	0	2	0	0	0	2	0	2
1	454000000
1	455000000	2	2	2	0	0	2	0	2	2	0	0	2	0	0		2			2	0	0	0	2	0	0	0	2	2	0	0	2	2	0	2	0	0	0	2	0
1	456000000	2	2	2	0	0	2	0	2	2	0	0	2	0	0	0	2		0	2	0	0	0	2	0	0	0	2	2	0	0	2	2	0	2	0	0		2	0
1	457000000	2	2	2	0	0	2	0	2	2	0	0	2	0	0	0	2		0	2	0	0	0	2	0	0	0	2	2	0	0	2	2	0	2	0	0		2	0
1	458000000	2	2	2	0	0	2	0	2	2	0	0	2	0	0	0	2	0	0	2	0	0	0	2	0	0	0	2	2	0	0	2	2		2	0	0		2	0	2
1	459000000	2	2	2	0	0	2	0	2	2	0	0	2	0	0	0	2	0	0	2	0	0	0	2	0	0	0	2	2	0	0	2	2	0	2	0	0	0	2	0	2
1	460000000	2								2
1	461000000	2	2	2	0	0	2	0	2	2	0	0	2	0	0	0	2	0	0	2	0	0	0	2	0	0	0	2	2	0	0	2	2	0	2	0	0	0	2	0
1	462000000	2	2	2	0	0	2	0	2	2	0	0	2	0	0	0	2	0	0		0	0	0	2	0	0	0	2	2	0	0	2	2	0	2	0	0	0	2	0	2
1	463000000	2	2	2	0	0	2	0	2	2	0	0	2	0	0	0	2		0	0	0	0	0	2	0	0	0	2	2	0	0	2	2	0	2	0	0	0	2	0	2
1	464000000	2	2	2	0	0	2	0	2	2	0	0	2	0	0	0	2	0	0	0	0	0	0	2	0	0	0	2	2	0	0	2	2	0	2	0	0		2	0	2
1	465000000	2	2	2	0	0	2	0	2	2	0	0	2	0	0	0	2	0	0	0	0	0	0	2	0	0	0	2	2	0	0	2	2	0	2	0	0	0	2	0	2
1	466000000	2				0		0	2	2			2	0		0	2		0						0	0	0	2	2			2	2		2	0					2
1	467000000
1	468000000
1	469000000	2	2	2	0	0	2	0	2	2	0	0	2	0	0	0	2	0	0	0	0	0	0	2	0	0	0	2	2	0	0	2	2	0	2	0	0	0	2	0	2
1	470000000	2	2	2	0	0	2	0	2	2	0	0	2	0	0	0	2	0	0	0	0	0	0	2	0	0	0	2	2	0	0	2	2	0	2	0	0	0		0	2
1	471000000	2	2	2	0	0	2	0	2	2	0	0	2	0	0	0	2	0	0	0	0	0	0	2	0	0	0	2	2	0	0	2	2	0	2	0	0	0	2	0
1	472000000	2	2	2		0	2	0	2	2	0	0	2	0	0	0	2		0	0	0	0	0	2	0	0	0	2	2	0	0	2	2	0	2	0	0	0	2	0
1	473000000	2	2	2		0	2	0	2	2	0	0	2	0	0	0	2	0	0		0	0	0	2	0	0	0	2	2	0	0	2	2	0	2	0	0	0	2	0	2
1	474000000	2	2	2	2	0	2	0	2	2	0	0	2		0		2		0		0	0	0	2	0	0	0	2	2	0	0	2	2	0	2		0	0	2		2
1	475000000	2	2	2	2	0	2	0	2	2	0	0	2	0	0	2	2		0	0	0	2	0	2	0	0	0	2	2	0	0	2	2	0	2	0	0		2	0	2
1	476000000	2	2	2	2	0	2	0	2	2	0	0	2	0	0	2	2	0	0	0	0	2	0	2	0	0	0	2	2	0	0	2	2	0	2	0	0	0	2	0	2
1	477000000	2	2	2	2	0	2	0	2	2	0	0	2	0	0	2	2		0	0	0	2	0	2	0	0	0	2	2	0	0	2	2	0	2	0	0		2	0	2
1	478000000	2	2				2		2	2				0									0					2					2	0					2
1	479000000	2	2	2	2	0	2	0	2	2	0	0	2	0	2	2	2		0			2	0	2	0	0	0	2	2		0	2	2	0		0	0		2	0	2
1	480000000
1	481000000	2	2	2	2	0	2	0	2	2	0	0	2	0	2	2	2		0		0	2	0	2	0	0	0	2	2	0	0	2	2	0	2	0	0	0	2	0	2
1	482000000		2	2	2	0	2	0	2	2	0	0	2	0	2		2	0					0	2	0	0	0	2	2		0	2		0		0			2		2
1	483000000														2								0																		2
1	484000000		2							2					2	2												2		2
1	485000000
1	486000000	2	2	2	2	0	2	0	2	2	0		2	0	2	2	2	0	0	0	0	2	0	0	0	0	0	2	2	0	0	2	2	0	2	0	0		2	0	2
1	487000000
1	488000000	2	2	2	2		2		2	2	0	0	2	0	2			0					0		0	0	0	2	2	0		2	0	0		0	0		2
1	489000000	2	2	2	2		2	0	2	2	0	0	2	0	2	2	2	0	0			2		0	0	0	0	2	2	0	0	2	0	0	2	0	0		2	0	2
1	490000000
1	491000000
1	492000000	2	2	2	2	0	2	0	2	2	0	0	2	0	2	2	2		0	0	0	2	0	0	0	0		2	2	0	0	2	0	0	2	0	0	0	2	0	2
1	493000000
1	494000000	2	2	2	2		2	0	2	2	0	0	2	0	2	2			0		0		0	0	0	0	2	2	2		0	2	0	0	2	0		0	2	0	2
1	495000000	2		2			2	0		2		0	2	0	2	2					0	2	0	0	0	0	2	2	2		0	2	0	0	2	0	0		2		2
1	496000000
1	497000000	2	2	2	2	0	2	0	2	2	0	0	2	0	2	2	2		0	0	0	2	0	0	0	0	2	2	2	0	0	2	0	0	2	0	0	0	2	0	2
1	498000000	2	2	2	2	0	2	0	2	2	0	0	2	0	2	2	2		0	0	0	2	0	0	0	0	2	2	2	0	0	2	0	0	2	0	0	0	2	0	2
1	499000000	2	2	2		0	2	0		2			2		2	2					0		0			0	2	2						0						0
1	500000000	2	2	2	2	0	2	0	2	2	0	0	2	0	2	2	2			0		2	0	0	0	0	2	2	2	0	0	2	0	0	2	0	0	0	2	0	2
1	501000000
1	502000000									2						2
1	503000000	2	2	2	2	0	2	0	2	2	0	0	2	0	2	2	2	0	0	0		2	0	0	0	0	2	2	2	0	0	2	0	0	2	0	0	0	2	0	0
1	504000000	2	2	2	2	0	2	0	2	2	0	0	2	0	2	2			0	0	0	2	0	0	0	0	2	2	2	0	0	2	0	0	2	0	0	0	2	0	0
1	505000000	2	2	2	2	0	2	0	2	2	0	0	2	0	2	2	2	0	0	0	0	2	0	0	0	0	2	2	2	0	0	2	0	0	2	0	0	0	2	0	0
1	506000000	2	2	2		0	2	0	2	2	0	0	2	0	2	2	2	0	0	0	0		0	0	0	0	2	2	2	0	0	2	0	0	2	0	0		2	0	0
1	507000000	2	2	2	2	0	2	0	2	2	0	0	2	0	2	2	2		0	0	0	2	0	0	0	0		2	2	0	0	2	0	0	2	0	0	0	2	0	0
1	508000000	2	2	2	2	0	2	0	2	2	0	0	2	0	2	2	2	0	0	0	0	2	0	0	0	0	2	2	2	0	0	2	0	0	2	0	0	0	2	0	0
1	509000000	2	2	2	2	0	2	0	2	2	0	0	2	0	2	2	2		0	0	2	2	0	0	0	0	2	2	2	0	0	2	0	0	2	0	0	0	2	0	0
1	510000000	2	2	2	2	0	2	0	2	2	0	0	2	0	2	2	2		0	0	2	2	0	0	0	0	2	2	2	0	0	2	0	0	2	0	0	0	2	0	0
1	511000000	2	2	2	2	0	2	0	2	2	0	0	2	0	2	2	2	0		0	2	2	0	0	0	0	2	2	2		0	2	0	0	2	0	0	0	2	0	0
1	512000000	2	2	2	2	0	2	0	2	2	0	0	2	0	2	2	2		0	0	2	2	0	0	0	0		2	2	0	0	2	0		2	0	0	0	2	0	0
1	513000000	2	2	2	2	0	2	0	2	2	0	0	2	0	2	2	2	0	0	0	2	2	0	0	0	2	2	2	2	0	0	2	0	2	2	0	0	0	2	0	0
1	514000000	2	2	2	2	0	2	0	2	2		0	2	0	2	2	2	0	0	0	2	2	0	0	0	2		2	2	0	0	2	0	2	2	0	0	0	2	0	0
1	515000000	2	2	2	2	0	2	0	2	2	2	0	2	0	2	2	2		0	0	2	2	0	0	0	2	2	2	2	0	0	2	0	2	2	0	0	0	2	0	0
1	516000000	2	2	2	2	0	2	0	2	2	2	0	2	0	2	2	2		0	0	2	2	0	0		2	2	2	2	0	0	2	0	2	2	0	0	0	2	0	0
1	517000000	2	2	2	2	0	2	0	2	2	2	0	2	0	2	2	2		0	0	2	2	0	0	2	2	2	2	2	0	0	2	0	2	2	0	0	0	2	0	0
1	518000000	2	2	2	2	0	2	0	2	2	2	0	2	0	2	2	2		0	0	2	2	0	0	2	2	2	2	2	0	0	2	0	2	2	0	0	0	2	0	0
1	519000000	2	2	2	2	0	2	0	2	2	2	0	2	0	2	2	2	0	0	0	2	2	0	0	2	2	2	2	2	0	0	2	0	2	2	0	0	0	2	0	0
1	520000000	2	2	2	2	0	2	0	2	2	2	0	2	0	2	2	2		0	0	2	2	0	0	2	2	2	2	2	0	0	2	0	2	2	0	0	0	2	0	0
1	521000000	2	2	2	2	0	2	0	2	2	2	0	2	0	2	2	2		0	0	2	2	0	0	2	2	2	2	2	0	0	2	0	2	2	0	0	0	2	0	0
1	522000000	2	2	2	2	0	2	0	2	2	2	0	2	0	2	2	2			0	2	2	0	0	2	2	2	2	2		0	2	0	2	2	0	0	0	2	0	0
1	523000000	2	2	2	2	0	2	0	2	2	2	0	2	0	2	2	2		0	0	2	2	0	0	2	2		2	2	0	0	2	0	2	2	0	0		2	0	0
1	524000000	2	2	2	2	0	2	0	2	2	2	0	2	0	2	2	2		0	0	2	2	0	0	2	2	2		2		0	2	0	2	2	0	0	0	2	0	0
1	525000000	2	2	2	2	0	2	0	2	2	2		2	0	2	2	2	0	0	0	2	2	0	0	2	2	2	0	2	0	0	2		2	2	0	0	0	2	0	0
1	526000000	2	2	2	2	0	2	0	2	2	2	0	2	0	2	2	2		0	0	2	2	0	0	2	2	2	0	2	0	0	2	0	2	2	0	0	0	2	0	0
1	527000000	2	2	2		0	2	0	0	2		0	2		2	2	2			0		2	0	0	2	2	2		2		0	2	0	2	2	0	0		0		0
1	528000000	2	2	2	2	0	2	0	0	2	2	0	2	0	2	2	2		0	0	2	2	0	0	2	2	2	0	2	0	0	2	0	2	2	0	0	0	0	0	0
1	529000000		2	2	2	0	2	0	0	2	2	0	2	0	2	2	2		0	0	2	2	0	0	2	2	2	0	2	0	0	2	0	2	2	0	0	0	0	0	0
1	530000000
1	531000000
1	532000000
1	533000000	0	2	2	2	0	2	2	0	0	2	0	2	0	2	2	2	0	2	0	2	2	0	0	2	2	2	0	0	0	0	2	0	2	2	0	0	0	0	2	0
1	534000000
1	535000000
1	536000000	0	2	2	2	0	2	2	0	0	2	2	2	0	2	2	2	2	2	0	2	2	0	0	2	2	2	0	0	2	0	2	0	2	2	0	0	0	0	2	0
1	537000000	0	2	2	2	0	2	2	0		2	2	2		2	2	2	2	2	0	2	2	0	0	2	2		0	0	2	0	2	0	2	2	0	0	0	0	2	0
1	538000000	0	2	2	2	0	2	2	0	0	2	2	2	0	2	2	2	2	2	0	2	2	0	0	2	2		0	0		0	2	0	2	2	0	0	0	0	2	0
1	539000000	0	2	2	2	0	2	2	0	0	2	2	2	0	2	2	2	2	2	0	2	2	0	0	2	2	2	0	0	2	0	2	0	2	2	0	0	0	0	2	0
1	540000000	0	2	2	2	0	2	2	0	0	2	2	2	0	2	2	2	2	2	0	2	2	0	0	2	2	2	0	0	2	0	2	0	2	2	0	0	0		2	0
1	541000000	0	2	2	2	0	2	2	0	0	2	2	2	0	2	2	2	2	2	0	2	2	0	0	2	2	2	0	0		0	2	0	2		0	0	0	0	2	0
1	542000000
1	543000000	0	2	2	2	0	2	2	0	0	2	2	2	0	2	2	2	2	2	0	2	2	0	0	2	2	2	0	0		0	2	0	2	0	0		0	0	2	0
1	544000000	0	2	2	2	0	2	2	0	0	2	2	2	0	2	2	2	2	2	0	2	2	0	0	2	2		0	0		0	2	0	2	0	0	0	0	0	2	0
1	545000000
1	546000000
1	547000000	0	2	2	2	0	2	2	0	0	2	2	2	0	2	0	2	2	2	0	2	2	0	0	2	2	2	0	0	2	0	2	0	2	0	0	0	0	0	2	0
1	548000000	0	2				2			0			2		2		2	2		0		2				2			0			2		2				0	0	2	0
1	549000000	0	2	2	2		2	2	0	0	2	2	2	0	2	0	2	2	2		2	2	0	0	2	2	2	0	0		0	2	0	2	0	0	0	0	0	2	0
1	550000000	0	2	2	2	0	2	2	0	0	2	2	2	0	2	0	2	2	2	0	2	2	0	0	2	2		0	0		0	2	0	2	0	0	0	0	0	2	0
1	551000000	0	2	2	2	0	2	2	0		2	2	2		2	0	2	2		0	2	2	0		2	2	2		0	2			0	2					0	2
1	552000000	0	2	2	2	0	2	2	0	0	2	2		0	2	0	2	2	2		2	2	0	0	2	2		0	0	2	0	2	0	2	0	0	0	0	0	2	0
1	553000000	0	2	2	2	0	2	2	0	0	2	2	2	0	2	0	2	2	2	0	2	2	0	0	2	2	2	0	0		0	2	0	2		0	0	0	0	2	0
1	554000000	0	2	2	2	0	2	2	0	0	2	2	2	0	2	0	2	2	2	0	2	2	0	0	2	2		0	0	0	0	2	0	2	0	0	0	0	0	2	0
1	555000000	0	2	2	2	0	2	2	0	0	2	2	2	0	2	0	2	2	2	0	2	2	0	0	2	2		0	0	0	0	2	0	2	0	0	0	0	0	2	0
1	556000000		2	2	2	0	2	2	0	0	2	2	2	0	2	0	2	2	2	0	2	2	0	0	2	2	2	0	0	0	0	2	0	2	0	0	0	0	0	2	0
1	557000000	0	2	2	2	0	2	2	0	0	2	2	2	0	2	0		2	2	0	2	2	0	0	2	2	2	0	0	0	0	2	0	2	0	0	0	0	0	2	0
1	558000000	0	2	2	2	0	2	2	0	0	2	2	2	0	2	0		2	2	0		2	0	0	2	2	2	0	0		0	2	0	2	0	0	0	0	0	2	0
2	0	2	2	2	2	0	2	2	2	2	2	2	2	2	2	2	0	2	2	0	2	0	2	0	0	2	2	2	0	2	0	0	2	2	0	2	0	0	2	2	0
2	1000000	2	2	2	2	0	2	2		2	2		2	2	2	2	0		2	0	2	0	2	0	0	2	2	2	0	2	0	0	2	2	0	2	0	0	2	2	0
2	2000000	2	2	2	2	0	2	2	2	2	2	2	2	2	2	2			2	0	2	0	2		0	2	2	2	0	2		0	2	2		2	0		2	2	0
2	3000000	2	2	2	2	0	2	2	2	2	2	2	2	2	2	2	0		2	0	2	0	2		0	2	2	2	0	2	0	0	2	2	0	2	0	0	2	2	0
2	4000000	2	2	2	2	0	2	2	2	2		2	2	2	2	2			2	0	2	0	2	0	0	2	2	2	0	0	0		2	2		2		0	2	2	0
2	5000000	2		2	2	0	2			2	2	2			2	2	0	2		0			2		0	2	2	2	0		0			2	0		0		2
2	6000000	2	2	2	2	0	2	2	2	2	2	2	2	2	2	2	0		2	0	2	0	2	0	0		2	2	0	0	0	0	2	2	0	2	0	0	2	2	0
2	7000000	2	2	2	2	0	2	2	2	2	2	2	2	2	2	2	0		2	0		0	2	0	0	0	2	2	0		0		2	2	0	2	0	0	2	2	0
2	8000000	2	2	2	2	0	2	2	2	2	2	2	2	2	2	2	0	2	2	0	2	0	2	0	0	0	2	2	0	0	0	0	2	2	0	2	0	0	2	2	0
2	9000000	2	2	2	2		2	2	2	2	2	2	2	2	2	2	0	2	2	0	2	0	2		0	0	2	2	0	0	0	0	2	2	0	2	0	0	2	2	0
2	10000000	2	2	2	2	0	2	2	2	2	2	2	2	2	2	2	0			0	2	0	2	0	0	0	2	2	0	0	0	0	2	2	0	2	0	0	2	2	0
2	11000000	2	2	2	2	0	2	2	2	2	2	2	2	2	2	2	0		2	0	2	0	2	0	0	0	2	2	0	0	0	0	2	2	0	2	0	0	2	2	0
2	12000000	2	2	2	2	0	2	2	2	2	2	2	2	2	2	2			2	0	2		2			0		2		0	0	0	2	2		2		0	2	2
2	13000000	2	2	2	2	0	2	2	2	2	2	2	2	2	2	2	0		2	0	2	0	2	0	0	0		2	0	0	0	0	2	2	0	2	0	0	2	2	0
2	14000000	2	2	2	2	0	2	2	2	2	2	2	2	2	2	2	0		2	0	2	0	2		0	0		2	0	0	0	0	2	2	0	2		0	2	2	0
2	15000000	2	2	2	2	0	2	2	2	2	2	2	2	2	2	2	0		2	0	2	0	2	2	0	0	0	2	0	0	0	0	2	2	0	2	0	0	2	2	0
2	16000000	2	2	2	2	0	2	2	2	2	2	2	2	2	2	2	0		2	0	2	0		2	0	0	0	2	0	0	0	0	2	2	0	2	0	0	2	2	0
2	17000000	2	2	2	2		2	2	2	2	2	2	2	2	2	2	0	2	2	0	2	0	0	2	0	0		2	0	0	0	0	2	2	0	2		0	2	2	0
2	18000000	2	2	2	2	0	2	2	2	2	2	2	2		2	2	0		2	0	2	0	0	2		0		2	0	0	0	0	2	2		2	0	0	2	2	0
2	19000000	2	2	2	2	0	2	2	2		2	2	2	0	2	2	0		2	0	2	0	0	2	0	0	0	2	0	0	0	0	2	2	0	2	0	0	2	2	0
2	20000000	2	2	2	2	0	2	2	2	0	2	2	2	0	2	2	0		2	0	2	0	0	2	0	0	0	2	0	0	0	0	2	2	0	2	0	0	2	2	0
2	21000000	2		2	2	0	2	2	2	0	2	2		0	2	2	0		2	0	2	0	0	2	0	0	0	2	0	0	0	0	2	2	0	2	0	0		2	0
2	22000000	2	0	2	2	0	2	2	2	0	2	2	2	0	2	2	0	2	2	0	2	0	0	2	0	0	0	2	0	0	0	0	2	2	0	2	0	0	2	2	0
2	23000000	2	0	2	2	0	2	2	2	0	2	2	2	0	2	2	0	2	2	0	2	0	0	2	0	0	0	2	0	0	0	0	2	2	0	2	0	0	2	2	0
2	24000000	2	0	2	2	0	2	2	2	0	2	2	2	0	2	2	0	2	2	0	2	0	0	2	0	0		2	0	0	0	0	2	2	0	2	0	0	2	2	0
2	25000000	2	0	2	2	0	2	2	2	0	2	2	2	0	2	2	0	2	2	0	2	0	0	2	0	0	0	2	0	0	0	0	2	2	0	2	0	0	2	2	0
2	26000000	2	0	2	2	0	2	2	2	0	2	2	2	0	2	2	0	2	2	0	2	0	0	2	0			2	0		0	0	2	2	0	2	0	0	2	2	0
2	27000000	2		2	2		2	2	2	0	2	2	2		2	2	0	2	2	0	2		0	2	0	0		2	0	0		0	2	2	0	2	0		2	2
2	28000000	2	0	2	2	0	2	2	2	0	2	2	2	0	2	2	0	2	2	0	2	0	0	2	0	0		2	0	0	0	0	2	2	0	2	0	0	2	2	0
2	29000000	2	0	2	2	0	2	2	2	0		2	2	0	2	2	0	2	2	0	2	0	0		0	0		2	0	0	0	0	2	2	0	2	0	0	2	2	0
2	30000000	2	0	2	2	0	2	2	2	0	2	2	2	0	2	2	0	2	2	0	2	0	0	0	0	0	0	2	0	0	0	0	2	2	0	2	0			2	0
2	31000000	2	0	2	2	0	2	2	2	0	2	2	2	0	2	2	0		2	0	2	0	0	0	0	0		2	0	0	0	0	2	2	0	2	0	2	0	2	0
2	32000000	2	0	2	2	0	2	2	2	0	2	2	2		2	2	0		2	0	2	0	0	0	0	0	0	2	0	0	0	0	2	2	0	2	0	2	0	2	0
2	33000000	2	0	2	2		2	2	2	0	2	2	2	0	2	2	0	2	2	0	2	0	0	0	0	0		2	0		0	0	2	2	0	2	0	2		2	0
2	34000000	2	0	2	2	0	2	2	2	0	2	2	2	0	2	2	0		2	0	2	0	0	0	0	0	0	2	0	0	0	0	2	2	0	2	0	2	0	2	0
2	35000000	2	0	2	2	0	2	2	2	0	2	2	2	0	2	2	0	2	2	0	2	0	0	0	0	0	0	2	0	0	0	0	2	2	0	2	0	2	0	2	0
2	36000000	2	0	2	2	0	2		2	0	2	2	2	0	2	2	2	2	2	0	2	2	0	0	0	0		2	0	0	0	0	2	2		2	0	2	0	2	0
2	37000000	2	0	2	2	0	2	2	2	0	2	2	2	0	2	2	2	2	2	0	2	2	0	0	0	0	0	2	0	0	0	0	2	2	0	2	0	2	0	2	0
2	38000000	2		2	2		2	2	2	0	2	2	2		2	2		2					0	0	0	0	0	2	0			0	2	2		2	0	2		2
2	39000000	2																		0								2													0
2	40000000		0	2					2						2								0			0			0		0					2	0
2	41000000		0		2	0				0									0		2			0		0		2							0		0
2	42000000	2	0	2	2	0	2	2	2	0	2	2	2	0	2	2	2	2	0	0	2	2	0	0	0	0	0	2	0	0	0	0	2	2	0	2	0	2	0	2	2
2	43000000	2	0	2	2	0	2		2	0	2	2	2	0	2	2	2	2	0	0	2	2	0	0	0	0	0	2	0	0	0	0	2	2	0	2	0	2	0	2	2
2	44000000
2	45000000
2	46000000	2	0	2	2	0	2	2	2	0	2	2	2	0	2	2	2	2	0	0		2	0	0		0		2	0	0	0	0	2	2		2	0	2	0	2	2
2	47000000	2	0	2				2	2	0						2	2	2					0		0	0		2	0	0		0	2				0	2			2
2	48000000
2	49000000	2	2	2	2	0	2	2	2	0	2	2	2	0	2	2	2	2	0	0	2	2	0	0	0	0	0	2	0	0	0	0	2	2	0	2	0	2	0	2	2
2	50000000	2	2	2	2	0	2	2	2	0	2	2	2	0	2	2	2	2	0	0		2	0	0	0	0	0		0	0	0	0	2	2	0	2	0	2	0	2	2
2	51000000	2	2	2	2	0	2	2	2	0	2	2	2	0	2	2	2	2	0	0	0	2	0	0	0	0	0	0	0	0	0	0		2	0	2	0	2	0	2	2
2	52000000	2	2	2	2	0	2	2	2	0	2	2	2	0	2	2	2	2	0	0	0	2	0	0	0	0		0	0	0	0	0	2	2	0	2	0	2	0	2	2
2	53000000																																								2
2	54000000	2	2	2	2	0	2	2	2	0	2	2	2	0	2	2	2	2	0	0	0		0	0	0	0	0	0	0	0	0	0	2	2	0	2	0	2	0		2
2	55000000	2	2	2	2	0	2	2	2	0	2	2	2	0	2	2	2	2	0	0	0	2	0	0	0	0		0	0	0	0	0	2	2	0	2	0	2	0	2	2
2	56000000	2	2	2	2		2	2	2	0		2		0	2	2	2	2	0	0	0	2	0	0	0	0	0	0	0	0	0	0	2		0	2		2	0	2	2
2	57000000	2	2	2	2	0	2	2	2	0	2	2	2	0	2	2	2	2	0	0	0	2	0	0	0	0		0	0	0	0	0	2	2	0	2	0	2	0	2	2
2	58000000	2	2	2	2	0	2	2	2	0	2	2	2	0	2	2	2	2	0	0	0	2	0	0	0	0	0	0	0	0	0	0	2	2	0	2	0	2	0	2	2
2	59000000	2	2													2												0						2	0	2		2
2	60000000
2	61000000
2	62000000
2	63000000
2	64000000	2	2	2	2	0	2	2	2	0	2	2	2	0	2	2	2	2	0	0	0	2	0	0	0	0		0	0	0	0	0	2	2	0	2	0	2	0	2	2
2	65000000	2					2					2			2			2							0	0		0	0					2		2		2	0		2
2	66000000
2	67000000	2	2	2	2	0	2	2	2	0	2	2	2	0	2	2	2	2	0	0		2	0	0	0	0	0	0	0		0	0	2	2	0	2	0	2	0	2	2
2	68000000	2	2	2	2	0	2	2	2	0	2	2	2	0	2	2	2	2	0	0	0	2	0	0	0	0		0	0		0	0	2	2	0	2	0	2	0	2	2
2	69000000
2	70000000
2	71000000
2	72000000
2	73000000
2	74000000	2	2	2	2	0	2	2	2	0	2	2	2	0	2	2	2	2	0	0			0	2	2	0	0	0	0	0	0	0	2	2	0	2	0	2	0	2	2
2	75000000	2	2	2	2	0	2	2	2	0	2	2	2	0	2	2	2	2	0	0	0	2	0	2	2		0	0	0	0	0	0	2	2	0	2	0	2	0	2	2
2	76000000	2	2	2	2	0	2	2	2	0	2	2	2	0	2	2	2	2	0	0	0	2	0	2	2	0	0	0	0	0	0	0	2	2	0	2	0	2	0	2	2
2	77000000	2	2	2	2	0	2	2	2	0	2	2	2	0	2	2	2	2	0	0	0		0	2	2	0		0	0	0	0	0	2	2	0	2	0	2	0	2	2
2	78000000	2	2	2	2	0	2	2	2	0	2	2	2	0	2	2	2	2	0	0	0		0	2	2	0	0	0	0	0	0	0	2	2	0	2	0	2	0	2	2
2	79000000	2	2	2	2	0	2	2	2	0	2	2	2	0	2	2	2	2	0	0	0		0	2	2	0	0	0	0	0	0	0	2	2	0	2	0	2	0	2	2
2	80000000	2	2	2	2	0	2	2	2	0	2	2	2	0	2	2	2	2	0	0	0	2	0	2	2	0	0	0	0	0	0	0	2	2	0	2	0	2	0	2	2
2	81000000	2	2	2	2	0	2	2	2	0	2	2	2	0	2	2	2	2	0	0	0	2	0	2	2	0	0	0	0	0	0	0	2	2	0	2	0	2	0	2	2
2	82000000	2	2	2	2	0	2	2	2	0	2	2	2	0	2	2	2	2	0	0	0	2	0	2	2	0	0	0	0	0	0	0	2	2	0	2	0	2	0	2	2
2	83000000	2	2	2	2	0	2	2	2	0	2	2	2	0	2	2	2	2	0		0	2	0		2	0		0	0	0	0	0	2	2	0	2	0	2	0	2	2
2	84000000	2	2	2	2	0	2	2	2	0	2	2	2	0	2	2	2	2	0	0	0	2	0	2	2	0		0	0	0	0	0	2	2	0	2	0	2	0	2	2
2	85000000		2	2	2	0	2	2	2	0	2	2	2	0	2	2	2	2	0	0	0	2	0	2	2	0		0	0	0	0	0	2	2	0	2	0	2	0	2	2
2	86000000		2	2	2	0	2	2	2	0	2	2	2	0	2	2	2	2	0	0		2	0	2	2	0	0	0	0	0	0	0	2	2	0	2	0	2	0	2	2
2	87000000		2	2	2	0	2	2	2	0	2	2	2	0	2	2	2	2	0	0	0	2	0	2	2	0	0	0	0	0	0	0	2	2	0	2	0	2	0	2	2
2	88000000		2	2	2	0	2	2	2	0	2	2	2	0	2	2	2	2	0	0	0	2	0	2	2	0	0	0	0	0	0	0	2	2	0	2	0	2	0	2	2
2	89000000	2	2	2	2	0	2	2	2	0	2	2	2	0	2	2	2	2	0	0	0	2	0	2	2	0	0	0	0	0	0	0	2	2	0	2	0	2	0	2	2
2	90000000	2	2	2	2	0	2	2	2	0	2	2	2	0	2	2	2	2	0	0	0	2	0	2	2	0	0	0	0	0	0	0	2	2	0	2	0	2	0	2	2
2	91000000		2	2	2	0	2	2	2	0	2	2	2	0	2	2	2	2	0	0	0	2	0	2	2	0		0	0	0	0	0	2	2	0	2	0	2	0	2	2
2	92000000	2	2	2	2	0	2	2	2	0	2	2	2	0	2	2	2	2	0	0	0	2	0	2	2	0	0	0	0	0	0	0	2	2	0	2	0	2	0	2	2
2	93000000	2	2	2	2	0	2	2	2	0	2	2	2	0	2	2	2	2	0	0	0	2	0	2	2	0	0	0	0	0	0	0	2	2	0	2	0	2	0	2	2
2	94000000	2	2	2	2	0	2	2	2	0	2	2	2	0	2	2	2	2	0	0	0	2	0	2	2	0	0	0	0	0	0	0	2		0	2	0	2	0	2	2
2	95000000	2	2	2	2	0	2	2	2	0	2	2	2	0	2	2	2	2	0	0	0	2	0	2	2	0		0	0	0	0	0	2	0	0	2	0	2	0	2	2
2	96000000	2	2	2	2	0	2	2	2	0	2	2	2	0	2	2	2	2	0	0	0	2	0	2	2	0	0	0	0	0	0	0	2	0	0	2	0	2	0	2	2
2	97000000	2	2	2	2	0	2	2	2	0	2	2	2	0	2	2	2	2	0	0	0	2	0	2	2	0	0	0	0	0	0	0	2	0	0	2	0	2	0	2	2
2	98000000	2	2	2	2	0	2	2	2	0	2	2	2	0	2	2	2	2	0	0	0	2	0	2	2	0	0	0	0	0	0	0	2	0	0	2	0	2	0	2	2
2	99000000	2	2	2	2	0	2	2	2	0	2	2	2	0	2	2	2	2	0	0	0	2	0	2	2	0		0	0	0	0	0	2	0	0	2	0	2	0	2	2
2	100000000	2	2	2	2	0		2	2	0	2	2	2	0	2	2	2	2	0	0	0	2	0		2	0	0	0	0	0	0	0	2	0	0	2	0	2	0	2	2
2	101000000	2	2	2	2	0	2	2	2	0	2	2	2	0	2	2	2	2	0	0	0	2	0	2	2	0	0	0	0	0	0	0	2	0	0	2	0	2	0	2	2
2	102000000	2	2	2	2	0	2	2	2	0	2	2	2	0	2	2	2	2	0	0	0	2	0	2	2	0	0	0	0	0	0	0	2	0	0	2	0	2	0	2	2
2	103000000	2	2	2	2	0	2	2	2	0	2	2	2	0	2	2	2	2	0	0	0	2	0	2	2	0	0	0	0	0	0	0	2	0	0	2	0	2	0	2	2
2	104000000	2	2	2	2	0	2	2	2	0	2	2	2	0	2	2	2	2	0	0	0	2	0	2	2	0		0	0	0	0	0	2	0	0	2	0	2	0	2	2
2	105000000	2	2	2	2	0	2	2	2	0	2	2	2	0	2	2	2	2	0	0	0	2	0	2	2	0		0	0	0	0	0	2	0	0	2	0	2	0	2	2
2	106000000	2	2	2	2	0	2	2	2	0	2	2	2	0	2	2	2	2	0	0	0	2	0	2	2	0		0	0	0	0	0	2	0	0	2	0	2	0	2	2
2	107000000	2	2	2	2	0	2	2	2	0	2	2	2	0	2	2	2	2	0	0	0	2	0	2	2	0		0	0	0	0	0	2	0	0	2	0	2	0	2	2
2	108000000	2	2	2	2	0	2	2	2	0	2	2	2	0	2	2	2	2	0	0	0	2	0	2	2	0		0	0	0	0	0	2	0	0	2	0	2	0	2	2
2	109000000	2	2	2	2	0	2	2	2	0	2	2	2	0	2	2	2	2	0	0	0	2	0	2	2	0	0	0	0	0	0	0	2	0	0	2	0	2	0	2	2
2	110000000	2	2	2	2	0	2	2	2	0	2	2	2	0	2	2	2	2	0	0	0	2	0	2	2	0		0	0	0	0	0	2	0	0	2	0	2	0	2	2
2	111000000	2	2	2	2	0	2	2	2	0	2	2	2	0	2	2	2	2	0	0	0	2	0	2	2	0	0	0	0	0	0	0	2	0	0	2	0	2	0	2	2
2	112000000	2	2	2	2	0	2	2	2	0	2	2	2	0	2	2	2	2	0	0	0	2	0	2	2	0		0	0	0	0	0	2	0	0	2	0	2	0	2	2
2	113000000		2	2	2	0	2	2	2	0	2	2	2	0	2	2	2	2	0	0	0	2	0	2	2	0	0	0	0	0	0	0	2	0	0	2	0	2	0	2	2
2	114000000	2	2	2	2	0	2	2	2	0	2	2	2	0	2	2	2	2	0	0	0	2	0	2	2	0	0	0	0	0	0	0	2	0	0	2	0	2	0	2	2
2	115000000	2	2	2	2	0	2	2	2	0	2	2	2	0	2	2	2	2	0	0	0	2	0	2	2	0	0	0	0	0	0	0	2	0	0	2	0	2	0	2	2
2	116000000						2				2
2	117000000
2	118000000										2
2	119000000
2	120000000		2	2	2		2	2	2	0	2	2	2	0	2	2	2	2		0	0	2	0	2	2	0	0	0		0	0	0	2	0	0	2		2		2	2
2	121000000
2	122000000
2	123000000
2	124000000
2	125000000
2	126000000
2	127000000
2	128000000
2	129000000
2	130000000
2	131000000	2	2		2	0	2	2	2	0	2	2	2	0	2	2			0				0			0	0			0	0	0	2		0	2	0		0		2
2	132000000
2	133000000
2	134000000
2	135000000
2	136000000			2																								0
2	137000000
2	138000000
2	139000000
2	140000000
2	141000000
2	142000000
2	143000000
2	144000000
2	145000000
2	146000000
2	147000000
2	148000000
2	149000000
2	150000000
2	151000000
2	152000000
2	153000000
2	154000000
2	155000000
2	156000000
2	157000000																																								2
2	158000000
2	159000000
2	160000000
2	161000000
2	162000000
2	163000000														2		2																2
2	164000000
2	165000000
2	166000000
2	167000000
2	168000000
2	169000000
2	170000000
2	171000000	2
2	172000000
2	173000000	2	2	2	2	0	2	2	2	0	2	2	2	0	2	2	2	2	0	0	0	2	0	2	2	0	0	0	0	0	0	0	2	0	0	2	0	2	0	2	2
2	174000000	2	2	2	2	0	2	2	2	0	2		2	0	2	2	2	2	0	0	0	2	0	2	2	0	0	0	0	0	0	0	2	0	0	2	0	2	0	2	2
2	175000000	2	2	2	2	0	2	2	2	0	2	2	2	0	2	2	2	2	0	0	0	2	0	2	2	0	0	0	0	0	0	0	2	0	0	2	0	2	0	2	2
2	176000000	2	2	2	2	0	2	2	2	0	2	2	2	0	2	2	2	2	0	0	0	2	0	2	2	0		0	0	0		0	2	0	0	2	0	2	0	2	2
2	177000000	2	2	2	2	0	2	2	2	0	2	2	2	0	2	2	2	2	0	0	0	2	0	2	2	0	0	0	0	0	0	0	2	0	0	2	0	2	0	2	2
2	178000000	2	2	2	2	0	2	2	2	0	2	2	2	0	2	2	2	2	0	0	0	2	0	2	2	0	0	0	0	0	0	0	2	0	0	2	0	2	0	2	2
2	179000000	2	2	2	2	0	2	2	2	0	2	2	2	0	2	2	2	2	0	0	0	2	0	2	2	0		0	0	0	0	0	2	0	0	2	0	2	0	2	2
2	180000000	2	2	2	2	0	2	2	2	0	2	2	2	0	2	2	2	2	0	0	0	2	0	2	2	0	0	0	0	0	0	0	2	0	0	2	0	2	0	2	2
2	181000000	2	2	2	2	0	2	2	2	0	2	2	2	0	2	2	2	2	0	0	0	2	0	2	2	0	0	0	0	0	0	0	2	0	0	2	0	2	0	2	2
2	182000000	2	2	2	2	0	2	2	2	0	2	2	2	0	2	2	2	2	0	0	0	2	0	2	2	0		0	0	0	0	0	2	0	0	2	0	2	0	2	2
2	183000000	2	2	2	2	0	2	2	2	0	2	2	2	0	2	2	2	2	0	0	0	2	0	2	2	0	0	0	0	0	0	0	2	0	0	2	0	2	0	2	2
2	184000000	2	2	2	2	0	2	2	2	0	2	2	2	0	2	2	2	2	0	0	0	2	0	2	2	0	0	0	0	0	0	0	2	0	0	2	0	2	0	2	2
2	185000000	2	2	2	2	0	2	2	2	0	2	2	2	0	2	2	2	2	0	0	0	2	0	2	2	0		0	0	0	0	0	2	0	0	2	0	2	0	2	2
2	186000000	2	2	2	2	0	2	2	2	0	2	2	2	0	2	2	2	2	0	0	0	2	0	2	2	0	0	0	0	0	0	0	2	0	0	2	0	2	0	2	2
2	187000000	2	2	2	2	0	2	2	2	0	2	2	2	0	2	2	2	2	0	0	0	2	0	2	2	0		0	0	0	0	0	2	0	0	2	0	2	0	2	2
2	188000000	2	2	2	2	0	2	2	2	0	2	2	2	0	2	2	2	2	0	0	0	2	0	2	2	0	0	0	0	0	0	0	2	0	0	2	0	2	0	2	2
2	189000000	2	2	2	2	0	2	2	2	0	2	2	2	0	2	2	2	2	0	0	0	2	0	2	2	0	0	0	0	0	0	0	2	0	0	2	0	2	0	2	2
2	190000000	2	2	2	2	0	2	2	2	0	2	2	2	0	2	2	2	2	0	0	0	2	0	2	2	0	0	0	0	0	0	0	2	0	0	2	0	2	0	2	2
2	191000000	2	2	2	2	0	2	2	2	0	2	2	2	0	2	2	2	2	0	0	0	2	0	2	2	0	0	0	0	0	0	0	2	0	0	2	0	2	0	2	2
2	192000000	2	2	2	2	0	2	2	2	0	2	2	2	0	2	2	2	2	0	0	0	2	0	2	2	0	0	0	0	0	0	0	2	0	0	2	0	2	0	2	2
2	193000000	2	2	2	2	0	2	2	2	0	2	2	2	0	2	2	2	2	0	0	0	2	0	2	2	0		0	0	0	0	0	2	0	0	2	0	2	0	2	2
2	194000000	2	2	2	2	0	2	2	2	0	2	2	2	0	2	2	2	2	0	0	0	2	0	2	2	0	0	0	0	0	0	0	2	0	0	2	0	2	0	2	2
2	195000000	2	2	2	2	0	2	2	2	0	2	2	2	0	2	2	2	2	0	0	0	2	0	2	2	0		0	0	0	0	0	2	0	0	2	0	2	0	2	2
2	196000000	2	2	2	2	0	2	2	2	0	2	2	2	0	2	2	2	2	0	0	0	2	0	2	2	0	0	0	0	0	0	0	2	0	0	2	0	2	0	2	2
2	197000000	2	2	2	2	0	2	2	2	0	2	2	2	0	2	2	2	2	0	0	0	2	0	2	2	0	0	0	0	0	0	0	2	0	0	2	0	2	0	2	2
2	198000000	2	2	2	2	0	2	2	2	0	2	2	2	0	2	2	2	2	0	0	0	2	0	2	2	0	0	0	0	0	0	0	2	0	0	2	0	2	0	2	2
2	199000000	2	2	2	2	0	2	2	2	0	2	2	2	0	2	2	2	2	0	0	0	2	0	2	2	0	0	0	0	0	0	0	2	0	0	2	0	2	0	2	2
2	200000000	2	2	2	2	0	2	2	2	0	2	2	2	0	2	2	2	2	0	0	0	2	0	2	2	0	0	0	0	0	0	0	2	0	0	2	0	2	0	2	2
2	201000000	2	2	2	2	0	2	2	2	0	2	2	2	0	2	2	2	2	0	0	0	2	0	2	2	0	0	0	0	0	0	0	2	0	0	2	0	2	0	2	2
2	202000000	2	2	2	2	0	2	2	2	0	2	2	2	0	2	2	2	2	0	0	0	2	0	2	2	0	0	0	0	0	0	0	2	0	0	2	0	2	0	2	2
2	203000000	2	2	2	2	0	2	2	2	0	2	2	2	0	2	2	2	2	0	0	0	2	0	2	2	0	0	0	0	0	0	0	2	0	0	2	0	2	0	2	2
2	204000000	2	2	2	2	0	2	2	2	0	2	2	2	0	2	2	2	2	0	0	0	2	0	2	2	0	0	0	0	0	0	0	2	0	0	2	0		0	2	2
2	205000000	2	2	2	2	0	2	2	2	0	2	2	2	0	2	2	2	2	0	0	0	2	0	2	2	0	0	0	0	0	0	0	2	0	0	2	0	2	0	2	2
2	206000000	2	2	2	2	0	2	2	2	0	2	2	2	0	2	2	2	2	0	0	0	2	0	2	2	0	0	0	0	0	0	0	2	0	0	2	0	2	0	2	2
2	207000000	2	2	2	2	0	2	2	2	0	2	2	2	0	2	2	2	2	0	0	0	2	0	2	2	0		0	0	0	0	0	2	0	0	2	0		0	2	2
2	208000000	2	2	2	2		2	2		0	2			0	2		2	2	0			2	0	2		0	0	0	0	0	0	0	2	0	0	2			0	2	2
2	209000000	2	2	2	2	0	2	2	2	0	2	2	2	0	2	2	2	2	0	0	0	2	0	2	2	0	0	0	0	0	0	0	2	0	0	2	0	2	0	2	2
2	210000000	2	2	2	2	0	2	2	2	0	2	2	2	0	2	2	2	2	0	0	0	2	0	2	2	0	0	0	0	0	0	0	2	0	0	2	0	2	0	2	2
2	211000000	2	2	2	2	0	2	2	2	0	2	2	2	0	2	2	2	2	0	0	0	2	0	2	2	0	0	0	0	0	0	0	2	0	0	2	0	2	0	2	2
2	212000000	2	2	2	2	0	2	2	2	0	2	2	2	0	2	2	2	2	0	0	0	2	0	2	2	0		0	0	0	0	0	2	0	0	2	0	2	0	2	2
2	213000000	2	2	2	2	0	2	2	2	0	2	2	2	0	2	2	2	2	0	0	0	2	0	2	2	0	0	0	0	0	0	0	2	0	0	2	0		0	2	2
2	214000000	2	2	2	2	0	2	2	2	0	2	2	2	0	2	2	2	2	0	0	0	2	0	2	2	0	0	0	0	0	0	0	2	0	0	2	0		0	2	2
2	215000000	2	2	2	2	0	2	2	2	0	2	2	2	0	2	2	2	2	0	0	0	2	0	2	2	0		0	0	0	0	0	2	0	0	2	0	2	0	2	2
2	216000000	2	2	2	2	0	2	2	2	0	2	2		0	2	2	2	2	0		0	2	0	2	2	0	0	0	0	0	0	0	2	0	0	2	0		0	2	2
2	217000000	2	2	2	2	0	2	2	2	0	2	2		0	2	2	2	2	0	0	0	2	0	2	2	0	0	0	0	0	0	0	2	0	0	2	0	2	0	2	2
2	218000000	2	2	2	2	0	2	2	2	0	2	2	2	0	2	2	2	2	0	0	0	2	0	2	2	0	0	0	0	0	0	0	2	0	0	2	0	2	0	2	2
2	219000000	2	2	2	2	0	2	2	2	0	2	2	2	0	2	2	2	2	0	0	0	2	0	2	2	0	0	0	0	0	0	0	2	0	0	2	0	2	0	2	2
2	220000000	2	2	2	2	0	2	2	2	0	2	2	2	0	2	2	2	2	0	0	0	2	0	2	2	0		0	0	0	0	0	2	0	0	2	0	2	0	2	2
2	221000000	2	2	2	2	0	2	2	2	0	2	2	2	0	2	2	2	2	0	0	0	2	0	2	2	0	0	0	0	0	0	0	2	0	0	2	0	2	0	2	2
2	222000000	2	2	2	2	0	2	2	2	0	2	2	2	0	2	2	2	2	0	0	0	2	0	2	2	0	0	0	0	0	0	0	2	0	0	2	0		0	2	2
2	223000000	2	2	2	2	0	2	2	2	0	2	2	2	0	2	2	2	2	0	0	0	2	0	2	2	0	0	0	0	0	0	0	2	0	0	2	0	2	0	2	2
2	224000000	2	2	2	2	0	2	2	2	0	2	2	2	0	2	2	2	2	0	0	0	2	0	2	2	0		0	0	0	0	0	2	0	0	2	0	2	0	2	2
2	225000000	2	2	2	2	0	2	2	2	0	2	2	2	0	2	2	2	2	0	0	0	2	0	2	2	0	0	0	0	0	0	0	2	0		2	0		0	2	2
2	226000000	2	2	2	2	0	2		2	0	2	2	2	0	2	2	2	2	0	0	0	2	0	2	2	0	0	0	0	0	0	0	2	0	0	2	0		0	2	2
2	227000000	2	2	2	2	0	2	2	2	0	2	2	2	0	2	2	2	2	0	0		2	0	2	2	0		0	0	0	0	0	2	0	0	2	0		0	2	2
2	228000000	2	2	2	2	0	2	2	2	0	2	2	2	0	2	2	2	2	0	0	0	2	0	2	2	0		0	0	0	0	0	2	0	0	2	0	2	0	2	2
2	229000000	2	2	2	2	0	2	2	2	0	2	2	2	0	2	2	2	2	0	0	0	2	0	2	2	0	0	0	0	0	0	0	2	0	0	2	0	2	0	2	2
2	230000000	2	2	2	2	0	2	2	2	0	2	2	2	0	2	2	2	2	0	0	0	2	0	2	2	0	0	0	0	0	0	0	2	0	0	2	0		0	2	2
2	231000000	2	2	2	2	0	2	2	2	0	2	2	2	0	2	2	2	2	0	0	0	2	0	2	2	0	0	0	0	0	0	0	2	0	0	2	0		0	2	2
2	232000000	2	2	2	2	0	2	2	2	0	2	2	2	0	2	2	2	2	0	0	0	2	0	2	2	0		0	0	0	0	0	2	0	0	2	0	2	0	2	2
2	233000000	2	2	2	2	0	2	2	2	0	2	2	2	0	2	2	2	2	0	0	0	2	0	2	2	0	0	0	0	0	0	0	2	0	0	2	0	2	0	2	2
2	234000000	2	2	2	2	0	2	2	2	0	2	2	2	0	2	2	2	2	0	0	0	2	0	2	2	0	0	0	0	0	0	0	2	0	0	2	0	2	0	2	2
2	235000000	2	2	2	2	0	2	2	2	0	2	2	2	0	2	2	2	2	0	0	0	2	0	2	2	0	0	0	0	0	0	0	2	0	0	2	0	2	0	2	2
2	236000000	2	2	2	2	0	2	2	2	0	2	2	2	0	2	2	2	2	0	0	0	2	0	2	2	0		0	0	0	0	0	2	0	0	2	0	2	0	2	2
2	237000000	2	2	2	2	0	2	2	2	0	2	2	2	0	2	2	2	2	0	0	0	2	0	2	2	0		0	0	0	0	0	2	0	0	2	0	2	0	2	2
2	238000000	2	2	2	2	0	2	2	2	0	2	2	2	0	2	2	2	2	0	0	0	2	0	2	2	0	0	0	0	0		0	2		0	2	0	2	0	2	2
2	239000000	2	2	2	2	0	2	2	2	0	2	2	2	0	2	2	2	2	0	0	0	2	0	2	2	0	0	0	0	0	0	0	2	0	0	2	0	2	0	2	2
2	240000000	2	2	2	2	0	2	2	2	0	2	2	2	0	2	2	2	2	0	0	0	2	0	2	2	0	0	0	0	0	0	0	2	0	0	2	0	2	0	2	2
2	241000000	2	2	2	2	0	2	2	2	0	2	2	2	0	2	2	2	2	0	0	0	2	0	2	2	0		0	0	0	0	0	2	0	0	2	0	2	0	2	2
2	242000000	2	2	2	2	0	2	2	2	0	2	2	2	0	2	2	2	2	0	0	0	2	0	2	2	0		0	0	0	0	0	2	0	0	2	0	2	0	2	2
2	243000000	2	2	2	2	0	2	2	2	0	2	2	2	0	2	2	2	2	0	0	0	2	0	2	2	0	0	0	0	0	0	0	2	0	0	2	0	2	0	2	2
2	244000000	2	2	2	2	0	2	2	2	0	2	2	2	0	2	2	2	2	0	0	0	2	0	2	2	0	0	0	0	0	0	0	2	0	0	2	0	2	0	2	2
2	245000000	2	2	2	2	0	2	2	2	0	2	2	2	0	2	2	2	2	0	0	0	2	0	2	2	0	0	0	0	0	0	0	2	0	0	2	0	2	0	2	2
2	246000000	2	2	2	2	0	2	2	2	0	2	2	2	0	2	2	2	2	0	0	0	2	0	2	2	0	0	0	0	0	0	0	2	0	0	2	0	2	0	2	2
2	247000000	2	2	2	2	0	2	2	2	0	2	2	2	0	2	2	2	2	0	0	0	2	0	2	2	0		0	0	0	0	0	2	0	0	2	0	2	0	2	2
2	248000000	2	2	2	2	0	2	2	2	0	2	2	2	0	2	2	2	2	0	0	0	2	0	2	2	0	0	0	0	0	0	0	2	0	0	2	0	2	0	2	2
2	249000000	2	2	2	2	0	2	2	2	0	2	2	2	0	2	2	2	2	0	0	0	2	0	2	2	0		0	0	0	0	0	2	0	0	2	0	2	0	2	2
2	250000000	2	2	2	2	0	2	2	2	0	2	2	2	0	2	2	2	2	0	0	0	2	0	2	2	0	0	0	0	0	0	0	2	0	0	2	0	2	0	2	2
2	251000000	2	2	2	2	0	2	2	2	0	2	2	2	0	2	2	2	2	0	0	0	2	0	2	2	0	0	0	0	0	0	0	2	0	0	2	0		0	2	2
2	252000000	2	2	2	2	0	2	2	2	0	2	2	2	0	2	2	2	2	0	0	0	2	0	2	2	0	0	0	0	0	0	0	2	0	0	2	0	2	0	2	2
2	253000000	2	2	2	2	0	2	2	2	0	2	2	2	0	2	2	2	2	0	0	0	2	0	2	2	0	0	0	0	0	0	0	2	0	0	2	0	2	0	2	2
2	254000000	2	2	2	2	0	2	2	2	0	2	2	2	0	2	2	2	2	0	0	0	2	0	2	2	0	0	0	0	0	0	0	2	0	0	2	0		0	2	2
2	255000000	2	2	2	2	0	2	2	2	0	2	2	2	0	2	2	2	2	0	0	0	2	0	2	2	0		0	0	0	0	0	2	0	0	2	0	2	0	2	2
2	256000000	2	2	2	2	0	2	2	2	0	2	2	2	0	2	2	2	2	0	0	0	2	0	2	2	0		0	0	0	0	0	2	0	0	2	0	2	0	2	2
2	257000000	2	2	2	2	0	2	2	2	0	2	2	2	0	2	2	2	2	0	0	0	2	0	2	2	0	0	0	0	0	0	0	2	0	0	2	0	2	0	2	2
2	258000000	2	2	2	2	0	2	2	2	0	2	2	2	0	2	2	2	2	0	0	0	2	0	2	2	0	0	0	0		0	0	2	0	0	2	0		0	2	2
2	259000000	2	2	2	2	0	2	2	2	0	2	2	2	0	2	2	2	2	0	0	0	2	0	2	2	0		0	0	0	0	0	2	0	0	2	0		0		2
2	260000000	2	2	2	2	0	2	2	2	0	2	2	2		2	2	2	2	0	0		2	0	2	2	0	0	0		0	0	0	2		0	2	0		0	2	2
2	261000000	2	2	2	2	0	2	2	2	0	2	2	2	0	2	2	2	2	0	0		2	0	2	2	0	0	0	0	0	0	0	2	0	0	2	0		0	2	2
2	262000000	2	2	2	2	0	2	2	2	0	2	2	2	0	2	2	2	2	0	0	0	2	0	2	2	0	0	0	0	0	0	0	2	0	0	2	0	2	0	2	2
2	263000000	2	2	2	2	0	2	2	2	0	2	2	2	0	2	2	2	2	0	0		2	0	2	2	0		0			0	0	2	0	0	2	0		0	2	2
2	264000000	2	2	2	2	0	2	2	2	0	2	2	2	0	2	2		2	0	0	0	2	0	2	2	0	0	0	0	0	0	0	2	0	0	2	0		0	2	2
2	265000000	2	2	2	2	0	2	2	2	0	2	2	2	0	2	2		2	0	0	0	2	0	2	2	0		0	0	0	0	0	2	0	0	2	0		0	2	2
2	266000000	2	2	2	2	0	2	2	2	0	2	2		0	2	2		2	0	0		2	0	2	2	0		0			0	0	2	0	0	2	0		0	2	2
2	267000000	2	2	2	2	0	2	2	2	0	2	2	2	0	2	2	2	2	0	0	0	2	0	2	2	0	0	0	0		0	0	2	0	0	2	0		0	2	2
2	268000000	2	2	2	2	0	2	2	2	0	2	2	2	0	2	2	2	2	0	0	0	2	0	2	2	0		0	0	0	0	0	2	0	0	2	0		0	2	2
2	269000000	2	2	2	2	0	2	2	2	0	2	2	2	0	2	2	2	2	0	0	0	2	0	2	2	0		0		0	0	0	2	0	0	2	0		0	2	2
2	270000000	2	2	2	2	0	2	2	2	0	2	2	2	0	2	2	2	2	0	0	0	2	0	2	2	0	0	0	0	0	0	0	2	0	0	2	0		0	2	2
2	271000000	2	2	2	2	0	2	2	2	0	2	2	2	0	2	2	2	2	0	0	0	2	0	2	2	0	0	0			0	0	2	0	0	2	0		0	2	2
2	272000000	2	2	2	2	0	2	2	2	0	2	2	2	0	2	2	2	2	0	0	0	2	0	2	2	0	0	0	0		0	0	2	0	0	2	0		0	2	2
2	273000000	2	2	2	2	0	2	2	2	0	2	2		0	2	2	2	2	0	0		2	0	2	2	0		0			0	0	2	0	0	2	0		0	2	2
2	274000000	2	2	2	2	0	2	2	2	0	2	2	2		2	2	2	2	0	0	0	2	0	2		0	0	0		0	0	0	2	0	0	2	0		0	2	2
2	275000000	2	2	2	2	0	2	2		0	2	2	2		2	2	2	2		0	0	2	0	2		0	0	0	0			0	2	0	0	2	0	2	0	2	2
2	276000000	2	2	2	2		2	2	2	0					2	2		2	0			2	0	2	2	0						0	2	0		2			0	2	2
2	277000000	2	2	2	2	0	2	2	2	0	2	2	2	0	2	2	2	2	0	0		2	0	2	2	0	0	0	0	0	0	0	2	0	0	2	0		0	2	2
2	278000000	2		2	2	0	2	2	2	0	2	2	2	0	2	2	2	2	0	0	0	2	0	2	2	0		0	0	0	0	0	2	0	0	2	0	2	0	2	2
2	279000000	2	2	2	2	0	2	2	2	0	2	2	2	0	2	2	2	2	0	0	0	2	0	2	2	0		0	0	0	0	0	2	0	0	2	0	2	0	2	2
2	280000000	2	2	2	2	0	2	2	2	0	2	2	2	0	2	2	2	2	0	0		2	0	2	2	0		0	0	0	0	0	2	0	0	2	0		0	2	2
2	281000000	2	2	2	2	0	2	2	2	0	2	2	2	0	2	2	2	2	0	0	0	2	0	2	2	0	0	0	0		0	0	2	0	0	2			0	2	2
2	282000000	2	2	2	2	0	2	2	2	0	2	2	2	0	2	2	2	2	0	0	0	2	0	2	2	0	0	0	0		0	0	2	0	0	2	0			2	2
2	283000000	2	2	2			2	2	2	0	2	2			2	2		2	0	0		2	0	2	2	0		0		0	0		2		0	2	0		0	2	2
2	284000000	2	2	2	2		2	2	2	0	2	2	2	0	2	2	2	2	0			2	0	2	2	0	0	0	0			0	2	0	0	2	0		0	2	2
2	285000000	2	2	2	2	0	2	2	2	0	2	2	2	0	2	2	2	2	0	0		2	0	2	2	0		0			0	0	2	0		2	0		0	2	2
2	286000000	2	2	2	2	0	2	2	2	0	2	2	2	0	2	2	2	2	0	0	0	2	0	2	2	0	0	0	0	0	0	0	2	0	0	2	0	2	0	2	2
2	287000000	2	2	2	2	0	2	2	2	0	2	2	2	0	2	2	2	2	0	0	0	2	0	2	2	0	0	0	0	0	0	0	2	0	0	2	0		0	2	2
2	288000000	2	2	2	2	0	2	2	2	0	2	2	2	0	2	2	2	2	0	0	0	2	0	2	2	0		0	0		0	0	2	0	0	2	0		0	2	2
2	289000000	2	2	2		0	2	2	2	0	2		2	0	2	2	2	2	0	0	0	2	0	2	2	0	0	0	0		0	0	2	0	0	2	0		0	2	2
2	290000000	2	2	2	2		2	2	2	0	2	2	2	0	2	2	2	2	0	0	0	2	0	2	2	0	0	0	0		0	0	2	0	0	2	0		0	2	2
2	291000000	2	2	2	2	0	2	2	2	0	2	2	2	0	2	2	2	2	0	0	0		0	2	2	0	0	0	0		0		2	0	0	2	0		0	2	2
2	292000000	2	2	2	2	0	2	2	2	0	2	2	2	0	2	2	2	2	0	0	0	2	0	2	2	0	0	0	0	0	0	0	2	0		2	0		0	2	2
2	293000000	2	2	2	2	0	2	2	2	0	2	2	2	0	2	2	2	2	0	0	0	2	0	2	2	0	0	0	0	0	0	0	2	0	0	2	0		0	2	2
2	294000000	2	2	2	2	0	2	2	2	0	2	2	2	0	2	2	2	2	0	0	0	2	0	2	2	0	0	0	0		0	0	2	0	0	2	0		0	2	2
2	295000000	2	2	2	2	0	2	2	2	0	2	2	2	0	2	2	2	2	0	0	0	2	0	2	2	0	0	0			0	0	2	0	0	2	0		0	2	2
2	296000000	2	2	2	2	0	2	2	2	0	2	2	2	0	2	2	2	2	0	0	0	2	0	2	2	0	0	0	0		0	0	2	0	0	2	0		0	2	2
2	297000000	2	2	2	2	0	2	2	2	0	2	2	2	0	2	2	2	2	0	0	0	2	0	2	2	0		0	0		0	0	2	0	0	2	0		0	2	2
2	298000000	2	2	2	2	0	2	2	2	0	2	2	2	0	2	2	2	2	0	0	0	2	0	2	2	0	0	0	0	0	0	0	2	0	0	2	0		0	2	2
2	299000000	2	2	2	2	0	2	2	2	0	2	2	2	0	2	2	2	2	0	0	0	2	0	2	2	0	0	0	0		0	0	2	0	0	2	0	2	0	2	2
2	300000000	2	2	2	2	0	2	2	2	0	2	2	2	0	2	2	2	2	0	0	0	2	0	2	2	0		0	0		0	0	2	0	0	2	0		0	2	2
2	301000000	2	2	2	2	0	2	2	2	0	2	2	2	0	2	2	2	2	0	0	0	2	0	2	2	0		0	0		0	0	2	0	0	2	0		0	2	2
2	302000000	2	2	2	2	0	2	2	2	0	2	2	2	0	2	2	2	2	0	0	0	2	0	2	2	0	0	0	0		0	0	2	0	0	2	0		0	2	2
2	303000000	2	2	2	2	0	2	2	2	0	2	2	2	0	2	2	2	2	0	0	0	2	0	2	2	0		0	0		0	0	2	0	0	2	0	2	0	2	2
2	304000000	2	2	2	2	0	2	2	2	0	2	2	2	0	2	2	2	2	0	0		2	0	2	2	0		0	0		0	0	2	0	0	2	0	2	0	2	2
2	305000000	2	2	2	2	0	2	2	2	0	2	2	2	0	2	2	2	2	0	0	0	2	0	2	2	0	0	0	0	0	0	0	2	0	0	2	0	2	0	2	2
2	306000000	2	2	2	2	0	2	2	2	0	2	2	2	0	2	2	2	2	0	0		2	0	2	2	0	0	0	0	0	0	0	2	0	0	2	0	2	0	2	2
2	307000000	2	2	2	2	0	2	2	2	0	2	2	2	0	2	2	2	2		0		2	0	2	2	0		0	0	0	0	0	2	0	0	2	0	2	0	2	2
2	308000000	2		2			2	2	2		2	2			2	2						2	0	2	2	0						0	2		0	2	0		0	2	2
2	309000000	2	2	2	2	0	2	2	2	0	2	2	2	0	2	2		2	0	0		2	0	2	2	0	0	0	0		0	0	2	0	0	2			0	2	2
2	310000000	2	2	2	2	0	2	2	2	0	2	2	2	0	2	2	2	2	0	0	0	2	0	2	2	0		0	0	0	0	0	2	0	0	2	0	2	0	2	2
2	311000000	2	2	2	2	0	2	2	2	0	2	2	2	0	2	2		2	0	0	0	2	0	2	2	0	0	0	0		0	0	2	0	0	2	0		0	2	2
2	312000000	2	2	2	2	0	2	2	2	0	2	2	2	0	2	2	2	2	0	0	0	2	0	2	2	0	0	0	0	0	0	0	2	0	0	2	0	2	0	2	2
2	313000000	2	2	2	2	0	2	2	2	0	2	2	2	0	2	2	2	2	0	0	0	2	0	2	2	0	0	0	0		0	0	2	0	0	2	0		0	2	2
2	314000000	2	2		2		2	2	2	0		2		0	2	2		2		0		2	0		2	0		0			0	0	2		0	2			0	2	2
2	315000000	2	2	2	2	0	2	2	2	0	2	2	2	0	2	2	2	2	0	0	0	2	0	2	2	0		0	0		0	0	2	0	0	2	0	2	0	2	2
2	316000000	2	2	2	2	0	2	2	2	0	2	2		0	2	2	2	2	0	0		2	0	2	2	0	0	0	0		0	0	2	0	0	2	0		0	2	2
2	317000000	2	2	2	2	0	2	2	2	0	2	2	2	0	2	2	2	2	0	0	0	2	0	2	2	0	0	0			0	0	2	0	0	2	0	2		2	2
2	318000000	2	2	2	2	0	2	2	2	0	2	2	2	0	2	2			0	0		2	0	2	2	0	0	0	0		0	0	2	0	0	2	0			2	2
2	319000000	2	2	2	2	0	2	2	2	0	2	2	2	0	2	2	2	2	0	0	0	2	0	2	2	0		0	0		0	0	2	0	0	2	0	2	0	2	2
2	320000000	2	2	2	2	0	2	2	2	0	2	2	2	0	2	2	2	2	0	0	0	2	0	2	2	0	0	0	0		0	0	2	0	0	2	0	2	0	2	2
2	321000000	2	2	2	2	0	2	2	2	0	2	2	2	0	2	2	2	2	0	0	0	2	0	2	2	0	0	0	0		0	0	2	0	0	2	0		0	2	2
2	322000000	2	2	2	2	0	2	2	2	0	2	2		0	2	2	2	2	0	0	0	2	0	2	2	0	0	0	0		0	0	2	0	0	2	0	2	0	2	2
2	323000000	2	2	2	2	0	2	2	2	0	2	2		0	2	2	2	2	0	0	0	2	0	2	2	0	0	0		0	0	0	2	0		2	0	2	0	2	2
2	324000000	2	2	2	2	0	2	2	2	0	2	2	2	0	2	2	2	2	0	0	0	2	0	2	2	0		0	0		0	0	2	0	0	2	0		0	2	2
2	325000000	2	2	2	2	0	2	2	2	0	2	2	2	0	2	2	2	2	0	0	0	2	0	2	2	0	0	0	0	0	0	0	2	0	0	2	0	2	0	2	2
2	326000000	2	2	2	2	0	2	2	2	0	2	2	2	0	2	2	2	2	0	0	0	2	0	2	2	0	0	0	0	0	0	0	2	0	0	2	0	2	0	2	2
2	327000000	2	2	2	2	0	2	2	2	0	2	2	2	0	2	2	2	2	0	0	0	2	0	2	2	0	0	0	0	0	0	0	2	0	0	2	0	2	0	2	2
2	328000000	2	2	2	2	0	2	2	2	0	2	2	2	0	2	2	2	2	0	0	0	2	0	2	2	0	0	0	0		0	0	2	0	0	2	0		0	2	2
2	329000000	2	2	2	2	0	2	2	2	0	2	2	2	0	2	2	2	2	0	0	0	2	0	2	2	0		0	0	0	0	0	2	0	0	2	0	2	0	2	2
2	330000000	2	2	2	2	0	2	2	2	0	2	2		0	2	2	2	2	0	0	0	2	0	2	2	0	0	0	0	0	0		2	0	0	2	0		0	2	2
2	331000000	2	2	2	2	0	2	2	2	0	2	2		0	2	2	2	2	0	0	0	2	0	2	2	0	0	0	0	0	0	0	2	0	0	2	0		0	2	2
2	332000000	2	2	2	2	0	2	2		0	2			0	2	2		2	0	0		2	0	2	2	0	0	0		0	0	0	2	0	0	2	0		0	2	2
2	333000000	2	2	2	2	0	2	2	2	0	2	2	2	0	2	2	2	2	0	0	0	2	0	2	2	0	0	0	0	0	0	0	2	0	0	2	0	2	0	2	2
2	334000000	2	2	2	2	0	2	2	2	0	2	2		0	2	2	2	2	0	0	0	2	0	2	2	0	0	0	0	0	0	0	2	0	0	2	0		0	2	2
2	335000000	2	2	2	2	0	2	2		0	2	2	2	0	2	2	2	2	0	0	0	2	0	2	2	0	0	0	0	0	0	0	2	0	0	2	0		0	2	2
2	336000000	2	2	2	2	0	2	2	2	0	2	2		0	2	2	2	2	0	0		2	0	2	2	0	0	0	0	0	0	0	2	0	0	2	0	2	0	2	2
2	337000000	2	2	2			2	2		0	2			0	2	2	2	2	0	0		2	0		2	0	0	0	0		0	0	2			2			0		2
2	338000000	2	2	2	2		2			0	2	2		0	2	2	2	2	0	0		2	0	2	2	0	0	0			0	0	2	0	0	2	0			2	2
2	339000000	2	2	2	2	0	2	2	2	0	2	2		0	2	2		2	0	0	0	2	0	2	2	0	0	0	0	0	0	0	2	0	0	2	0	2	0	2	2
2	340000000	2	2	2	2	0	2	2		0	2	2		0	2	2	2	2	0	0	0	2	0	2	2	0	0	0	0		0	0	2	0	0	2	0		0	2	2
2	341000000	2	2	2	2	0	2	2	2	0	2	2	2	0	2	2	2	2	0	0	0	2	0	2	2	0	0	0	0	0	0	0	2	0	0	2	0		0	2	2
2	342000000	2	2	2	2	0	2	2	2	0	2	2	2	0	2	2	2	2	0	0	0	2	0	2	2	0	0	0		0	0	0	2	0	0	2	0		0	2	2
2	343000000	2	2	2	2		2	2	2	0	2	2		0	2	2	2	2				2	0	2	2	0		0	0		0	0	2	0	0	2			0	2	2
2	344000000	2	2	2	2	0	2	2	2	0	2	2	2	0	2	2	2	2	0	0	0	2	0	2	2	0	0	0	0	0	0	0	2	0	0	2	0		0	2	2
2	345000000	2	2	2	2	0	2	2	2	0	2	2	2	0	2	2	2	2	0	0	0	2	0	2	2	0		0	0	0	0	0	2	0	0	2	0		0	2	2
2	346000000	2	2	2		0	2	2	2	0	2		2	0	2	2	2	2	0	0	0	2	0	2	2	0	0	0				0		0	0	2	0		0	2	2
2	347000000	2	2	2	2	0	2	2	2	0	2	2	2	0	2	2	2	2	0	0		2	0	2	2	0	0	0			0	0	2	0	0	2	0		0	2	2
2	348000000	2	2	2	2	0	2	2	2	0	2	2	2	0	2	2	2	2	0	0	0	2	0	2	2	0	0	0	0		0	0	2	0	0	2	0		0	2	2
2	349000000	2	2	2	2	0	2	2	2	0	2	2		0	2	2	2	2	0	0	0	2	0	2	2	0	0	0	0	0	0	0	2	0	0	2	0		0	2	2
2	350000000	2	2	2	2	0	2	2	2	0	2	2	2	0	2	2	2	2	0	0	0	2	0	2	2	0		0	0	0	0	0	2	0		2	0	2	0	2	2
2	351000000	2	2	2	2	0	2	2	2	0	2	2	2	0	2	2	2	2	0	0	0	2	0	2	2	0		0	0		0	0	2		0	2	0	2	0	2	2
2	352000000	2	2	2	2	0	2	2	2	0	2	2	2	0	2	2	2	2	0	0	0	2	0	2	2	0	0	0	0		0	0	2	0	0	2	0	2	0	2	2
2	353000000	2	2	2	2	0	2	2	2	0	2	2	2	0	2	2	2	2	0	0	0	2	0	2	2	0	0	0	0	0	0	0	2	0	0	2	0	2	0	2	2
2	354000000	2	2	2	2	0	2	2	2	0	2	2	2	0	2	2	2	2	0	0	0	2	0	2	2	0		0	0	0	0	0	2	0	0	2	0	2	0	2	2
2	355000000	2	2	2	2	0	2	2	2	0	2	2	2	0	2	2	2	2	0	0	0	2	0	2	2	0		0	0	0	0	0	2	0	0	2	0	2	0	2	2
2	356000000	2	2	2	2	0	2	2	2	0	2	2		0	2	2	2	2	0	0	0	2	0	2	2	0		0		0	0	0	2	0	0	2	0	2	0	2	2
2	357000000	2	2	2	2		2	2	2	0	2	2		0	2	2	2	2	0	0		2	0	2	2	0	0	0	0		0		2	0	0	2	0	2	0	2	2
2	358000000	2	2	2	2	0	2	2	2	0	2	2	2	0	2	2	2	2	0	0	0	2	0	2	2	0	0	0	0	0	0	0	2	0	0	2	0	2	0	2	2
2	359000000	2	2	2	2	0	2	2	2	0	2	2	2	0	2	2	2	2	0	0		2	0	2	2	0		0	0		0	0	2	0	0	2	0	2	0	2	2
2	360000000	2	2	2	2	0	2	2	2	0	2	2	2	0	2	2	2	2	0	0	0	2	0	2	2	0	0	0	0	0	0	0	2	0	0	2	0	2	0	2	2
2	361000000	2	2		2		2	2	2	0				0	2	2	2	2	0		0	2	0	2	2	0		0	0	0	0	0	2	0	0	2	0	2	0	2	2
2	362000000	2	2	2	2	0	2	2	2	0	2	2	2	0	2	2	2	2	0		0	2		2	2	0		0	0	0	0	0	2	0	0	2	0	2	0	2	2
2	363000000	2	2	2	2	0	2	2	2	0	2	2	2	0	2	2	2	2	0	0	0	2	0	2	2	0	0	0	0	0	0	0	2	0	0	2	0	2	0	2	2
2	364000000	2	2	2	2	0	2	2	2	0	2	2	2	0	2	2	2	2	0	0	0	2	0	2	2	0		0	0	0	0	0	2	0	0	2	0	2	0	2	2
2	365000000	2	2	2	2	0	2	2	2	0	2	2	2	0	2	2	2	2	0	0	0	2	0	2	2	0		0	0	0	0	0	2	0	0	2	0	2	0	2	2
2	366000000	2	2	2	2	0	2	2	2	0	2	2		0	2	2	2	2	0	0	0	2	0	2	2	0	0	0		0	0	0	2	0	0	2	0	2	0	2	2
2	367000000	2	2	2	2	0	2	2	2	0	2	2	2		2	2		2				2	0	2	2	0		0			0	0		0		2				2	2
2	368000000		2	2		0	2	2		0	2	2	2	0		2			0			2	0	2	2	0	0	0		0	0	0	2	0	0	2	0			2	2
2	369000000	2		2		0	2	2	2	0	2	2	2	0	2	2		2	0	0		2	0	2		0	0	0	0	0	0	0	2	0	0	2	0	2	0	2	2
2	370000000	2	2	2	2	0	2	2	2	0	2	2	2	0	2	2	2	2	0	0	0	2	0	2	2	0	0	0	0	0	0	0	2	0	0	2	0	2	0	2	2
2	371000000	2	2	2	2	0	2	2	2	0	2	2	2	0	2	2	2	2	0	0	0	2	0	2	2	0	0	0	0	0	0	0	2	0	0	2	0	2	0	2	2
2	372000000	2	2	2	2	0	2	2	2	0	2	2	2	0	2	2	2	2	0	0	0	2	0	2	2	0	0	0	0	0	0	0	2	0	0	2	0	2	0	2	2
2	373000000	2	2	2	2	0	2	2	2	0	2	2	2	0	2	2	2	2	0	0	0	2	0	2	2	0	0	0	0	0	0	0	2	0	0	2	0	2	0	2	2
2	374000000	2	2	2	2		2	2	2	0	2	2	2	0	2	2	2	2	0	0	0	2	0	2	2	0		0	0	0	0	0	2	0	0	2	0	2	0	2	2
2	375000000	2	2	2	2	0	2	2	2	0	2	2		0	2	2	2	2	0	0		2	0	2	2	0		0	0	0	0	0	2	0	0	2	0	2	0	2	2
2	376000000	2	2	2	2	0	2	2	2	0	2	2	2	0	2	2	2	2	0	0	0	2	0	2	2	0		0		0	0	0	2	0	0	2	0	2	0	2	2
2	377000000	2	2	2	2	0	2	2	2	0	2	2		0	2	2	2	2	0		0	2	0	2	2	0		0		0	0	0	2	0	0	2	0	2	0	2	2
2	378000000	2	2	2	2	0	2	2	2	0	2	2	2	0	2	2	2	2	0	0	0	2	0	2	2	0	0	0	0	0	0	0	2	0	0	2	0	2	0	2	2
2	379000000	2	2	2	2	0	2	2	2	0	2	2	2	0	2	2		2	0	0	0	2	0	2	2	0	0	0	0	0	0	0	2	0	0	2	0	2	0	2	2
2	380000000	2	2	2	2		2	2	2	0	2	2		0	2	2			0			2	0	2	2	0	0	0	0		0	0	2	0	0	2	0	2	0	2	2
2	381000000	2	2	2	2		2	2	2	0	2	2	2	0	2	2	2	2	0		0	2	0	2	2	0	0	0			0	0	2	0	0	2	0	2	0	2	2
2	382000000	2	2	2	2	0	2	2	2	0	2	2	2	0	2	2	2	2	0	0	0	2	0	2	2	0		0	0		0	0	2	0	0	2	0	2	0	2	2
2	383000000	2	2	2	2	0	2	2	2	0	2	2		0	2	2	2	2	0	0	0	2	0	2	2	0		0	0	0	0	0	2	0	0	2	0	2	0	2	2
2	384000000	2	2	2	2	0	2	2	2	0	2	2	2	0	2	2	2	2	0	0	0	2	0	2	2	0	0	0	0	0	0	0	2	0	0	2	0	2	0	2	2
2	385000000	2	2	2	2	0	2	2	2	0	2	2	2	0	2	2	2	2	0	0	0	2	0	2	2	0		0	0	0	0	0	2	0	0	2	0	2	0	2	2
2	386000000	2	2	2	2	0	2	2	2	0	2	2	2	0	2	2	2	2	0	0	0	2	0	2	2	0	0	0	0		0	0	2	0	0	2	0	2	0	2	2
2	387000000	2	2	2	2	0	2	2	2	0	2	2	2	0	2	2	2	2	0	0	0	2	0		2	0	0	0	0	0	0	0	2	0	0	2	0	2	0	2	2
2	388000000	2	2	2	2	0	2	2	2	0	2	2	2	0	2	2	2	2	0	0	0	2	0	2	2	0	0	0	0	0	0	0	2	0	0	2	0	2	0	2	2
2	389000000	2	2	2	2	0	2	2	2	0	2	2	2	0	2	2	2	2	0	0	0	2	0	2	2	0	0	0	0	0	0	0	2	0	0	2	0	2	0	2	2
2	390000000	2	2	2	2	0	2	2	2	0	2	2	2	0	2	2	2	2	0	0	0	2	0	2	2	0	0	0	0	0	0	0	2	0	0	2	0	2	0	2	2
2	391000000	2	2	2	2	0	2	2	2	0	2	2	2	0	2	2	2	2	0	0	0	2	0	2	2	0	0	0		0	0	0	2	0	0	2	0	2	0	2	2
2	392000000	2	2	2	2	0	2	2	2	0	2	2	2	0	2	2	2	2	0	0	0	2	0	2	2	0	0	0	0	0	0	0	2	0	0	2	0	2	0	2	2
2	393000000	2	2	2	2	0	2	2	2	0	2	2	2	0	2	2	2	2	0	0	0	2	0	2	2	0	0	0	0	0	0	0	2	0	0	2	0	2	0	2	2
2	394000000	2	2	2	2	0	2	2	2	0	2	2	2	0	2	2	2	2	0	0	0	2	0	2	2	0	0	0	0	0	0	0	2	0	0	2	0	2	0	2	2
2	395000000	2	2	2	2	0	2	2	2	0	2	2	2	0	2	2	2	2	0	0	0	2	0	2	2	0	0	0	0	0	0	0	2	0	0	2	0	2	0	2	2
2	396000000	2	2	2	2	0	2	2	2	0	2	2	2	0	2	2	2	2	0	0	0	2	0	2	2	0	0	0	0	0	0	0	2	0	0	2	0	2	0	2	2
2	397000000	2	2	2	2	0	2	2	2	0	2	2	2	0	2	2	2	2	0	0	0	2	0	2	2	0		0	0	0	0	0	2	0	0	2	0	2	0	2	2
2	398000000	2	2	2	2	0	2	2	2	0	2	2	2	0	2	2		2	0	0	0	2	0	2	2	0		0	0	0	0	0	2	0	0	2	0	2	0	2	2
2	399000000	2	2	2	2	0	2	2	2	0	2	2	2	0	2	2	2	2	0	0	0	2	0	2	2	0		0	0	0	0	0	2	0	0	2	0	2	0	2	2
2	400000000	2	2	2	2	0	2	2	2	0	2	2	2	0	2	2	2	2	0	0	0	2	0	2	2	0		0	0	0	0	0	2	0	0	2	0	2	0	2	2
2	401000000	2	2	2	2	0	2	2	2	0	2	2	2	0	2	2	2	2	0	0	0	2	0	2	2	0	0	0	0	0	0	0	2	0	0	2	0	2	0	2	2
2	402000000	2	2	2	2	0	2	2	2	0	2	2	2	0	2	2	2	2	0	0	0	2	0	2	2	0	0	0	0	0	0	0	2	0	0	2	0	2	0	2	2
2	403000000	2	2	2	2	0	2	2	2	0	2	2	2	0	2	2	2	2	0	0	0	2	0	2	2	0		0	0	0	0	0	2	0	0	2	0	2	0	2	2
2	404000000	2	2	2	2	0	2	2	2	0	2	2	2	0	2	2	2	2	0	0	0	2	0	2	2	0		0	0	0	0	0	2	0	0	2	0	2	0	2	2
2	405000000	2	2	2	2	0	2	2	2	0	2	2	2	0	2	2	2	2	0	0	0	2	0	2	2	0	0	0	0	0	0	0	2	0	0	2	0	2	0	2	2
2	406000000	2	2	2	2	0	2	2	2	0	2	2	2	0	2	2	2	2	0	0	0	2	0	2	2	0	0	0	0	0	0	0	2	0	0	2	0	2	0	2	2
2	407000000	2	2	2	2	0	2	2	2	0	2	2	2	0	2	2	2	2	0	0	0	2	0	2	2	0	0	0	0	0	0	0	2	0	0	2	0	2	0	2	2
2	408000000	2	2	2	2	0	2	2	2	0	2	2	2	0	2	2	2	2	0	0	0	2	0	2	2	0	0	0	0	0	0	0	2	0	0	2	0	2	0	2	2
2	409000000
2	410000000
2	411000000
2	412000000		2																																						2
2	413000000														2	2										0	0
2	414000000
2	415000000
2	416000000
2	417000000
2	418000000
2	419000000
2	420000000
2	421000000
2	422000000
2	423000000
2	424000000
2	425000000	2		2						0													0											0					0
2	426000000
2	427000000
2	428000000
2	429000000
2	430000000
2	431000000
2	432000000
2	433000000
2	434000000
2	435000000
2	436000000																										0							0
2	437000000
2	438000000
2	439000000
2	440000000
2	441000000
2	442000000
2	443000000
2	444000000
2	445000000
2	446000000
2	447000000
2	448000000
2	449000000
2	450000000
2	451000000
2	452000000
2	453000000
2	454000000
2	455000000							2						0																						2
2	456000000
2	457000000
2	458000000
2	459000000
2	460000000										2																	0
2	461000000
2	462000000
2	463000000
2	464000000
2	465000000
2	466000000
2	467000000
2	468000000
2	469000000
2	470000000
2	471000000
2	472000000
2	473000000
2	474000000
2	475000000
2	476000000
2	477000000	2
2	478000000
2	479000000					0	2									2	2										0
2	480000000
2	481000000
2	482000000
2	483000000
2	484000000
2	485000000
2	486000000		2																							0	0			0
2	487000000
2	488000000
2	489000000
2	490000000
2	491000000
2	492000000																																			2
2	493000000	2	2	2			2		2	0					2	2	2	2	0	0		2	0	2	2	0		0			0	0	2	0	0		0	2	0	2	2
2	494000000	2	2	2	2	0	2	2	2	0	2	2	2	0	2	2	2	2	0	0	0	2	0	2	2	0		0	0		0	0	2	0	0	2	0	2	0	2	2
2	495000000	2	2	2	2	0	2	2	2	0	2	2	2	0	2	2	2	2	0	0	0	2	0	2	2	0		0	0	0	0	0	2	0	0	2	0	2	0	2	2
2	496000000	2	2	2	2	0	2	2	2	0	2	2	2	0	2	2	2	2	0	0	0	2	0	2	2	0	0	0	0	0	0	0	2	0	0	2	0	2	0	2	2
2	497000000
2	498000000
2	499000000
2	500000000
2	501000000
2	502000000																																			2
2	503000000
2	504000000
2	505000000
2	506000000						2																																		2
2	507000000
2	508000000														2
2	509000000
2	510000000														2
2	511000000
2	512000000	2	2	2	2	0	2	2	2	0	2	2	2	0	2	2	2	2	0	0	0	2	0	2	2	0	0	0	0	0	0	0	2	0	0	2	0	2	0	2	2
2	513000000	2	2	2	2	0	2	2	2	0	2	2	2	0	2	2	2	2	0	0	0	2	0	2	2	0	0	0	0	0	0	0	2	0	0	2	0	2	0	2	2
2	514000000	2	2	2	2	0	2	2	2	0	2	2	2	0	2	2	2	2	0	0	0	2	0	2	2	0		0	0	0	0	0	2	0	0	2	0	2	0	2	2
2	515000000	2	2	2	2	0	2	2	2	0	2	2	2	0	2	2	2	2	0	0	0	2	0	2	2	0	0	0	0	0	0	0	2	0	0	2	0	2	0	2	2
2	516000000	2	2	2	2	0	2	2	2	0	2	2	2	0	2	2	2	2	0	0	0	2	0	2	2	0		0	0	0	0	0	2	0	0	2	0	2	0	2	2
2	517000000	2	2	2	2	0	2	2	2	0	2	2	2	0	2	2	2	2	0	0	0	2	0	2	2	0	0	0	0	0	0	0	2	0	0	2	0	2	0	2	2
2	518000000	2	2	2	2	0	2	2	2	0	2	2	2	0	2	2	2	2	0	0	0		0	2	2	0		0	0	0	0	0	2	0	0	2	0	2	0	2	2
2	519000000	2	2	2	2	0	2	2	2	0	2	2	2	0	2	2	2	2	0	0	0	2	0	2	2	0	0	0	0	0	0	0	2	0	0	2	0	2	0	2	2
2	520000000	2	2	2	2	0	2	2	2	0	2	2	2	0	2	2	2	2	0	0	0	2	0	2	2	0	0	0	0	0	0	0	2	0	0	2	0	2	0	2	2
2	521000000	2	2	2	2	0	2	2	2	0	2	2	2	0	2	2	2	2	0	0	0	2	0	2	2	0		0	0	0	0	0	2	0	0	2	0	2	0	2	2
2	522000000	2	2	2	2	0	2	2	2	0	2	2	2	0	2	2	2	2	0	0	0	2	0	2	2	0	0	0	0	0	0	0	2	0	0	2	0	2	0	2	2
2	523000000	2	2	2	2	0	2	2	2	0	2	2	2	0	2	2	2	2	0	0	0	2	0	2	2	0	0	0	0	0	0	0	2	0	0	2	0	2	0	2	2
2	524000000	2	2	2	2	0	2	2	2	0	2	2	2	0	2	2	2	2	0	0	0	2	0	2	2	0	0	0	0	0	0	0	2	0	0	2	0	2	0	2	2
2	525000000	2	2	2	2		2	2	2	0	2	2	2	0	2	2	2	2	0	0	0	2	0	2	2	0	0	0	0	0	0	0	2	0	0	2	0	2	0	2	2
2	526000000	2	2	2	2	0	2	2	2	0	2	2	2	0	2	2	2	2	0	0	0	2	0	2	2	0	0	0	0	0	0	0	2	0	0	2	0	2	0	2	2
2	527000000	2	2	2	2	0	2	2	2	0	2	2	2	0	2	2	2	2	0	0	0	2	0	2	2	0	0	0	0	0	0	0	2	0	0	2	0	2	0	2	2
2	528000000	2	2	2	2	0	2	2	2	0	2	2	2	0	2	2	2	2	0	0	0	2	0	2	2	0	0	0	0	0	0	0	2	0	0	2	0	2	0	2	2
2	529000000	2	2	2	2	0	2	2	2	0	2	2	2	0	2	2	2	2	0	0	0	2	0	2	2	0	0	0	0	0	0	0	2	0	0	2	0	2	0	2	2
2	530000000	2	2	2	2	0	2	2	2	0	2	2	2	0	2	2	2	2	0	0	0		0	2	2	0		0	0	0	0	0	2	0	0	2	0	2	0	2	2
2	531000000	2	2	2	2	0	2	2	2	0	2	2	2	0	2	2	2	2	0	0	0	2	0	2	2	0	0	0	0	0	0	0	2	0	0	2	0	2	0	2	2
2	532000000	2	2	2	2	0	2	2	2	0	2	2	2	0	2	2	2	2	0	0	0	2	0	2	2	0		0	0	0	0	0	2	0	0	2	0	2	0	2	2
2	533000000	2	2	2	2	0	2	2	2	0	2	2	2	0	2	2	2	2	0	0	0	2	0	2	2	0	0	0	0	0	0	0	2	0	0	2	0	2	0	2	2
2	534000000	2	2	2	2	0	2	2	2	0	2	2	2	0	2	2	2	2	0	0	0	2	0	2	2	0	0	0	0	0	0	0	2	0	0	2	0	2	0	2	2
2	535000000	2	2	2	2	0	2	2	2	0	2	2	2	0	2	2	2	2	0	0	0	2	0	2	2	0		0	0	0	0	0	2	0	0	2	0	2	0	2	2
2	536000000	2	2	2	2	0	2	2	2	0	2	2	2	0	2	2	2	2	0	0	0	2	0	2	2	0	0	0	0	0	0	0	2	0	0	2	0	2	0	2	2
2	537000000	2	2	2	2	0	2	2	2	0	2	2	2	0	2	2	2	2	0	0	0	2	0	2	2	0	0	0	0	0	0	0	2	0	0	2	0	2	0	2	2
2	538000000	2	2	2	2	0	2	2	2	0	2	2	2	0	2	2	2	2	0	0	0	2	0	2	2	0	0	0	0	0	0	0	2	0	0	2	0	2	0	2	2
2	539000000	2	2	2	2	0	2	2	2	0	2	2	2	0	2	2	2	2	0	0	0		0	2	2	0		0	0	0	0	0	2	0	0	2	0	2	0	2	2
2	540000000	2	2	2	2	0	2	2	2	0	2	2	2	0	2	2	2	2	0	0	0	2	0	2	2	0	0	0	0	0	0	0	2	0	0	2	0	2	0	2	2
2	541000000	2	2	2	2	0	2	2	2	0	2	2	2	0	2	2	2	2	0	0	0	2	0	2	2	0		0	0	0	0	0	2	0	0	2	0	2	0	2	2
2	542000000	2	2	2	2	0	2	2	2	0	2	2	2	0	2	2	2	2	0	0	0	2	0	2	2	0	0	0	0	0	0	0	2	0	0	2	0	2	0	2	2
2	543000000	2	2	2	2	0	2	2	2	0	2	2	2	0	2	2	2	2	0	0	0		0	2	2	0	0	0	0	0	0	0	2	0	0	2	0	2	0	2	2
2	544000000	2	2	2	2	0	2	2	2	0	2	2	2	0	2	2	2	2	0	0	0	2	0	2	2	0		0	0	0	0	0	2	0	0	2	0	2	0	2	2
2	545000000	2	2	2	2	0	2	2	2	0	2	2	2	0	2	2	2	2	0	0	0	2	0	2	2	0	0	0	0	0	0	0	2	0	0	2	0	2	0	2	2
2	546000000	2	2	2	2	0	2	2	2	0	2	2	2	0	2	2	2	2	0	0	0	2	0	2	2	0	0	0	0	0	0	0	2	0	0	2	0	2		2	2
2	547000000	2	2	2	2	0	2	2	2	0	2	2	2	0	2	2	2	2	0	0	0	2	0	2	2	0		0	0	0	0	0	2	0	0	2	0	2	0	2	2
2	548000000	2	2		2		2	2	2	0	2				2	2	2	2	0	0		2	0		2	0	0	0		0	0	0				2		2	0	2
2	549000000	2	2	2	2	0	2	2	2	0	2	2	2	0	2	2	2	2	0	0	0	2	0	2	2	0	0	0	0	0	0	0	2	0	0	2	0	2	0	2	2
2	550000000	2	2	2	2	0	2	2	2	0	2	2	2	0	2	2	2	2	0	0	0	2	0	2	2	0	0	0	0	0	0	0	2	0	0	2	0	2	0	2	2
2	551000000	2	2	2	2	0	2	2	2	0	2	2	2	0	2	2	2	2	0	0	0	2	0	2	2	0	0	0	0	0	0	0	2	0	0	2	0	2	0	2	2
2	552000000	2	2	2	2	0	2	2	2	0	2	2	2	0	2	2	2	2	0	0	0	2	0	2	2	0	0	0	0	0	0	0	2	0	0	2	0	2	0	2	2
2	553000000	2	2	2	2	0	2	2	2	0	2	2	2	0	2	2	2	2	0	0	0	2	0	2	2	0	0	0	0	0	0	0	2	0	0	2	0	2	0	2	2
2	554000000	2	2	2	2	0	2	2	2	0	2	2	2	0	2	2	2	2	0	0	0	2	0	2	2	0	0	0	0	0	0	0	2	0	0	2	0	2	0	2	2
2	555000000	2	2	2	2	0	2	2	2	0	2	2	2	0	2	2	2	2	0	0	0	2	0	2	2	0	0	0	0	0	0	0	2	0	0	2	0	2	0	2	2
2	556000000	2	2	2	2	0	2	2	2	0	2	2	2	0	2	2	2	2	0	0	0	2	0	2	2	0	0	0	0	0	0	0	2	0	0	2	0	2	0	2	2
2	557000000	2	2	2	2	0	2	2	2	0	2	2	2	0	2	2	2	2	0	0	0	2	0	2	2	0	0	0	0	0	0	0	2	0	0	2	0	2	0	2	2
2	558000000	2	2	2	2	0	2	2	2	0	2	2	2	0	2	2	2	2	0	0	0	2	0	2	2	0	0	0	0	0	0	0	2	0	0	2	0	2	0	2	2
2	559000000	2	2	2	2	0	2	2	2	0	2	2	2	0	2	2	2	2	0	0	0	2	0	2	2	0	0	0	0	0	0	0	2	0	0	2	0	2	0	2	2
2	560000000	2	2	2	2	0	2	2	2	0	2	2	2	0	2	2	2	2	0	0	0	2	0	2	2	0	0	0	0	0	0	0	2	0	0	2	0	2	0	2	2
2	561000000	2	2	2	2	0	2	2	2	0	2	2	2	0	2	2	2	2	0	0	0	2	0	2	2	0	0	0	0	0	0	0	2	0	0	2	0	2	0	2	2
2	562000000	2	2	2	2	0	2	2	2	0	2	2	2	0	2	2	2	2	0	0	0	2	0	2	2	0		0	0	0	0	0		0	0	2	0	2	0	2	2
2	563000000	2	2	2	2	0	2	2	2	0	2	2	2	0	2	2	2	2	0	0	0	2	0	2	2	0	0	0	0	0	0	0	2	0	0	2	0	2	0	2	2
2	564000000	2	2	2	2	0	2	2	2	0	2	2	2	0	2	2	2	2	0	0	0	2	0	2	2	0	0	0	0	0	0	0	2	0	0	2	0	2	0	2	2
2	565000000	2	2	2	2		2	2	2	0	2	2	2	0	2	2	2	2	0	0		2	0	2	2	0	0	0	0	0	0	0	2		0	2		2	0	2	2
2	566000000	2		2	2		2				2		2		2	2		2		0				2	2							0								2
2	567000000	2	2	2	2	0	2	2	2	0	2	2	2	0	2	2	2	2	0	0	0	2	0	2	2	0	0	0	0	0	0	0	2	0	0	2	0	2	0	2	2
2	568000000	2	2	2	2	0	2	2	2	0	2	2	2	0	2	2	2	2	0	0	0	2	0	2	2	0	0	0	0	0	0	0	2	0	0	2	0	2	0	2	2
2	569000000	2	2	2	2	0	2	2	2	0	2	2	2	0	2	2	2	2	0	0	0	2	0	2	2	0	0	0	0	0	0	0	2	0	0	2	0	2	0	2	2
2	570000000	2	2	2	2	0	2	2	2	0	2	2	2	0	2	2	2	2	0	0	0	2	0	2	2	0		0	0	0	0	0	2	0	0	2	0	2	0	2	2
2	571000000																						0
2	572000000
2	573000000
2	574000000
2	575000000
2	576000000
2	577000000
2	578000000	2	2	2	2	0	2	2	2	0	2	2	2	0	2	2	2	2	0	0	0	2	0	2	2	0	0	0	0	0	0	0	2	0	0	2	0	2	0	2	2
2	579000000	2	2	2	2	0	2	2	2	0	2	2	2	0	2	2	2	2	0	0	0	2	0	2	2	0	0	0	0	0	0	0	2	0	0	2	0	2	0	2	2
2	580000000	2	2	2	2	0	2	2	2	0	2	2	2	0	2	2	2	2	0	0	0	2	0	2	2	0	0	0	0	0	0	0	2	0	0	2	0	2	0	2	2
2	581000000	2	2	2	2	0	2	2	2	0	2	2	2	0	2	2	2	2	0	0	0	2	0	2	2	0	0	0	0	0	0	0	2	0	0	2	0	2	0	2	2
2	582000000	2	2	2	2	0	2	2	2	0	2	2	2	0	2	2	2	2	0	0	0	2	0	2	2	0		0	0	0	0	0	2	0	0	2	0	2	0	2	2
2	583000000	2	2	2	2		2	2	2	0	2	2	2	0	2	2	2	2	0	0	0		0	2	2	0	0	0	0	0	0	0	2	0	0	2	0	2	0	2	2
2	584000000
2	585000000
2	586000000
2	587000000
2	588000000
2	589000000	2	2	2	2	0	2	2	2	0	2	2	2	0	2	2	2	2	0	0	0		0	2	2	0	0	0	0	0	0	0	2	0	0	2	0	2	0	2	2
2	590000000	2	2	2	2	0	2	2	2	0	2	2	2	0	2	2	2	2	0	0	0		0	2	2	0	0	0	0	0	0	0	2	0	0	2	0	2	0	2	2
2	591000000	2	2	2	2	0		2	2	0	2	2	2	0	2	2	2	2	0	0	0		0	2	2	0		0	0	0	0	0	2	0	0	2	0	2	0	2	2
2	592000000	2	2	2	2	0	0	2	2	0	2	2	2	0	2	2	2	2	0	0	0	2	0	2	2	0	0	0	0	0	0	0	2	0	0	2	0	2	0	2	2
2	593000000
2	594000000
2	595000000	2	2		2				2	0			2	0	2	2		2	0				0		2	0	0	0					2	0	0	2	0				2
2	596000000
2	597000000
2	598000000
2	599000000
2	600000000
2	601000000
2	602000000										2
2	603000000
2	604000000
2	605000000
2	606000000
2	607000000
2	608000000
2	609000000
2	610000000
2	611000000	2	2	2	2			2		0	2	2	2	0	2	2	2					2	0	2	2	0	0	0		0		0		0	0	2		2	0	2	2
2	612000000	2	2	2	2	0	0	2	2	0	2	2	2	0	2	2	2	2	0	0	0	2	0	2	2	0	0	0		0	0	0	2	0	0	2	0	2	0	2	2
2	613000000	2	2	2	2	0	0	2	2	0	2	2	2	0	2	2	2	2	0	0	0		0	2	2	0		0	0	0	0	0	2	0	0	2	0	2	0	2	2
2	614000000		2	2	2	0	0	2	2	0	2	2	2	0	2	2	2	2	0	0	0		0	2	2	0	0	0	0	0	0	0	2	0	0	2	0	2	0	2	2
2	615000000		2	2	2	0	0	2	2	0	2	2	2	0	2	2	2	2	0	0	0		0	2	2	0	0	0	0	0	0	0	2	0	0	2	0	2	0	2	2
2	616000000	2	2	2	2	0	0	2	2	0	2	2	2	0	2	2	2	2	0	0	0		0	2	2	0	0	0	0	0	0	0	2	0	0	2	0	2	0	2	2
2	617000000	2	2	2	2	0	0	2	2	0	2	2		0	2	2	2	2	0	0	0		0	2	2	0		0	0	0	0	0	2	0	0	2	0	2	0	2
2	618000000
2	619000000
2	620000000	2	2	2	2	0	0	2		0	2		2	0	2	2		2	0	0			0	2	2	0	0	0	0		0	0	2	0	0	2	0	2	0	2	2
2	621000000	2	2	2	2	0	0	2	2	0	2	2	2	0	2	2	2	2	0	0	0	2	0	2	2	0	0	0	0	2	0	0	2	0	0	2	0	2	0	2	2
2	622000000	2	2	2	2	0	0	2	2	0	2	2	2	0	2	2		2	0	0	0	2	0	2	2	0	0	0	0	2	0	0	2	0	0	2	0	2	0	2	2
2	623000000	2	2	2	2	0	0	2	2	0	2	2	2	0	2	2		2	0	0	0	2	0	2	2	0		0	0	2	0	0	2	0	0	2	0	2	0	2	2
2	624000000	2	2	2	2	0	0	2	2	0	2	2	2	0	2	2		2	0	0	0	2	0	2	2	0		0	0	2	0	0	2	0	0	2	0	2	0	2	2
2	625000000	2	2	2	2	0	0	2	2	0	2	2	2	0	2	2		2	0	0	0	2	0	2	2	0		0	0	2	0	0	2	0	0	2	0	2	0	2	2
2	626000000	2	2	2	2	0	0		2	0	2	2	2	0	2	2	2	2	0	0	0	2	0	2	2	0	0	0	0	2	0	0	2	0	0	2	0	2	0	2	2
2	627000000	2	2	2	2	0	0	0	2	0	2	2	2	0	2	2	2	2	0	0	0	2	0	2	2	0	0	0	0	2	0	0	2	0	0	2	0	2	0	2	2
2	628000000	2	2	2	2	0		0	2	0	2	2	2	0	2	2	2	2	0	0	0	2	0	2	2	0	0	0	0	2	0	0	2	0	0	2	0	2	0	2	2
2	629000000	2	2	2	2	0	0	0	2	0	2	2	2	0	2	2	2	2	0	0	2	2	0	2	2	0		0	0	2	0	0	2	0	0	2	0	2	0	2	2
2	630000000	2	2	2	2	0	0	0	2	0	2	2	2	0	2	2	2	2	0	0	2	2	0	2	2	0	0	0	0	2	0	0	2	0		2	0	2	0	2	2
2	631000000	2	2	2	2	0	0	0	2	0	2	2	2	0	2	2	2	2	0	0	2	2	0	2	2	0	0	0	0	2	0	0	2	0	2	2	0	2	0	2	2
2	632000000	2	2	2	2	0	0	0	2	0	2	2	2	0	2	2	2	2	0	0	2	2	0	2	2	0	0	0	0	2	0	0	2	0	2	2	0	2	0	2	2
2	633000000	2	2	2	2	0	0	0	2	0	2	2	2	0	2	2		2	0	0	2	2	0	2	2	0		0	0	2	0	0	2	0	2	2	0		0	2	2
2	634000000	2	2	2	2	0	0	0	2	0	2	2	2	0	2	2		2	0	0	2	2	0	2	2	0	0	0	0	2	0	0	2	0	2	2	0	2	0	2	2
2	635000000	2	2	2	2	0	0	0	2	0	2	2	2	0	2	2		2	0	0	2	2	0	2	2	0	0	0	0	2	0	0	2	0	2	2	0	2	0	2	2
2	636000000	2	2	2	2	0	0	0	2	0	2	2	2	0	2	2		2	0	0	2	2	0	2	2	0	0	0	0	2	0	0	2	0	2	2	0	2	0	2	2
2	637000000	2	2	2	2	0	0	0	2	0	2	2	2	0	2	2		2	0	0	2	2	0	2	2	0		0	0	2	0	0	2	0	2	2	0	2	0	2	2
2	638000000	2	2	2	2	0	0	0	2	0	2	2	2	0	2	2	2	2	0	0	2	2	0	2	2	0		0	0	2		0	2	0	2	2	0	2	0	2	2
2	639000000	2	2	2	2	0	0	0	2	0	2	2	2	0	2	2	2	2	0	0	2	2	0	2	2	0	0	0	0	2	2	0	2	0	2	2	0	2	0	2	2
2	640000000	2	2	2	2	0	0	0	2	0	2	2	2	0	2	2	2	2	0	0	2	2	0	2	2	0	0	0	0	2	2	0	2	0	2	2	0	2	0	2	2
2	641000000	2	2	2	2	0	0	0	2	0	2	2	2	0	2	2	2	2	0	0	2	2	0	2		0	0	0	0	2	2	0	2	0	2	2	0	2	0	2	2
2	642000000		2	2	2	0	0	0	2	0	2	2	2	0	2	2	2	2	0	0	2	2	0	2	0	0	0	0	0	2	2	0	2	0	2	2	0	2	0	2	2
2	643000000	2	2	2	2	0	0	0	2	0	2	2	2	0	2	2	2	2	0	0	2	2	0	2	0	0	0	0	0	2	2	0	2	0	2	2	0	2	0	2	2
2	644000000			2		0	0	0		0	2	2	2	0	2		2		0				0	2	0	0	0		0		2	0	2	0		2		2	0	2	2
2	645000000	2	2	2	2	0	0	0	2	0	2	2	2	0	2	2	2	2	0	0	2	2	0	2	0	0		0	0	2	2	0	2	0	2	2	0	2	0	2	2
2	646000000	2	2	2	2	0	0	0	2	0	2	2	2	0	2	2	2	2	0	0	2	2	0	2	0	0		0	0	2	2	0	2	0	2	2	0	2	0	2	2
2	647000000	2	2	2	2	0	0	0	2	0	2	2	2	0	2	2	2	2	0	0	2	2	0	2	0	0		0	0	2	2	0	2	0	2	2	0	2	0	2	2
2	648000000	2	2	2	2	0	0	0	2	0	2	2	2	0	2	2	2	2	0	0	2	2	0	2	0	0	0	0	0	2	2	0	2	0	2	2	0	2	0	2	2
2	649000000	2	2	2	2	0	0	0	2	0	2	2	2	0	2	2	2	2	0	0	2	2	0	2	0	0	0	0	0	2	2	0	2	0	2	2	0	2	0	2	2
2	650000000	2	2	2	2	0	0	0	2	0	2	2	2	0	2	2	2	2	0	0	2	2	0	2	0	0	0	0	0	2	2	0	2	0	2	2	0	2	0	2	2
2	651000000	2	2	2	2	0	0	0	2	0	2	2	2	0	2	2	2	2	0	0	2	2	0	2	0	0		0	0	2	2	0	2	0	2	2	0	2	0	2	2
2	652000000	2	2	2	2	0	0	0	2	0	2	2	2	0	2	2	2	2	0	0	2	2	0	2	0	0	0	0	0	2	2	0	2	0	2	2	0	2	0	2	2
2	653000000	2	2	2	2	0	0	0	2	0	2	2	2	0	2	2	2	2	0	0	2	2	0	2	0	0		0	0	2	2	0	2	0	2	2	0	2	0	2	2
2	654000000	2	2	2	2	0	0	0	2	0	2	2	2	0	2	2	2	2	0	0	2	2	0	2	0	0		0	0	2	2	0	2	0	2	2	0	2	0	2	2
2	655000000	2	2	2	2	0	0	0	2	0	2	2	2	0	2	2	2	2	0	0	2	2	0	2	0	0		0	0	2	2	0	2	0	2	2	0	2	0	2	2
2	656000000	2	2	2	2	0	0	0	2	0	2	2	2	0	2	2	2	2	0	0	2	2	0	2	0	0	0	0	0	2	2	0	2	0	2	2	0	2	0	2	2
2	657000000	2	2	2	2	0	0		2	0	2	2	2	0		2	2	2	0	0	2	2	0	2	0	0			0	2		0	2	0	2	2	0	2	0	2	2
2	658000000	2	2	2	2	0	0	0	2	0	2	2	2	0	2	2	2	2	0	0	2		0	2	0	0		0	0	2	2	0	2	0	2	2	0	2	0	2	2
2	659000000	2	2	2	2	0	0	0	2	0	2	2	2	0	2	2	2	2	0	0	2		0	2	0	0	0	0	0	2	2	0	2	0	2	2	0	2	0	2	2
2	660000000	2	2	2	2	0	0	0	2	0	2	2	2	0	2	2	2	2	0	0	2		0	2	0	0		0	0	2	2	0	2	0	2	2	0	2	0	2	2
2	661000000	2	2	2	2	0	0	0	2	0	2	2	2	0	2	2	2	2	0	0	2		0	2	0	0	0	0	0	2	2	0	2	0	2	2	0	2	0	2	2
2	662000000	2	2	2	2	0	0	0	2	0	2	2	2	0	2	2	2	2	0	0	2	2	0	2	0	0		0	0	2	2	0	2	0	2	2	0	2	0	2	2
2	663000000	2	2	2	2	0	0	0	2	0	2	2	2	0	2	2	2	2	0	0	2	2	0	2	0	0	0	0	0	2	2	0	2	0	2	2	0	2	0	2	2
2	664000000										2	2						2		0	2			2			0			2			2			2				2	2
2	665000000
2	666000000
2	667000000
2	668000000
2	669000000															2																			2	2
2	670000000	2	2	2	2	0	0	0	2	0	2	2	2	0	2	2	2	2	0	0	2	2	0	2	0	0	0	0	0	2	2	0	2	0	2	2	0	0	0	2	2
2	671000000	2	2		2	0	0	0	2	0	2	2	2	0	2	2	2	2	0	0	2	2	0	2	0	0	0	0	0	2	2	0	2	0	2	2	0	0	0	2	2
2	672000000	2	2	0	2	0	0	0	2	0	2	2	2	0	2	2	2	2	0	0	2		0	2	0	0	0	0	0	2	2	0	2	0	2	2	0	0	0	2	2
2	673000000	2	2	0	2	0	0	0		0	2	2	2	0	2	2	2	2	0	0	2	0	0	2	0	0	0	0		2	2	0	2	0	2	2	0	0	0	2	2
2	674000000	2	2	0	2	0	0	0	0	0	2	2	2	0	2	2	2	2	0	0	2	0	0	2	0	0	0	0	2	2	2	0	2	0	2	2	0	0	0	2	2
2	675000000	2	2	0	2	0	0	0	0	0	2	2	2	0	2	2	2	2	0	0	2		0	2	0	0	0	0	2	2	2	0	2	0	2	2	0	0	0	2	2
2	676000000	2	2	0	2	0	0	0	0	0	2	2	2	0	2	2	2	2	0	0	2		0	2	0	0		0	2	2	2	0	2	0	2	2	0	0	0	2	2
2	677000000	2	2	0	2	0	0	0	0	0	2	2	2	0	2	2	2	2	0	0	2	0	0	2	0	0		0	2	2	2	0	2	0	2	2	0	0	0	2	2
2	678000000	2	2	0	2	0	0	0	0	0	2	2	2	0	2	2	2	2	0	0	2	0	0	2	0	0		0	2	2	2	0	2	0	2	2	0	0	0	2	2
2	679000000
2	680000000		2												2			2									0		2		2				2	2
2	681000000	2	2	0	2	0	0	0	0	0	2	2	2	0	2	2	2	2	0	0	2	0	0	2	0	0	0	0	2	2	2	0	2	0	2	2	0	0	0	2	2
2	682000000	2	2	0	2	0	0	0	0	0	2	2	2	0	2	2	2	2	0	0	2	0		2	0	0		0	2	2	2	0	2	0	2	2	0	0	0	2	2
2	683000000	2	2	0	2	0	0	0	0	0	2	2	2	0		2	2	2	0	0	2	0	2	2	0	0		0	2	2	2	0	2	0	2	2		0	0	2	2
2	684000000	2	2	0	2	0	0	0	0	0	2	2	2	0	2	2	0	2		0	2	0	2	2	0	0		0	2	2	2		2	0	2	2	0	0	0	2	2
2	685000000
2	686000000
2	687000000
2	688000000
2	689000000
2	690000000
2	691000000
2	692000000
2	693000000
2	694000000
2	695000000
2	696000000	2	2	0	2	0	0	0	0	0	2		2	0	2	2	0	2		2	2	0	2	2	0	0	0	2	2	2	2	2	2	0	2	2	0	0		2	2
2	697000000		2							0				0	2	2	0	2	0		2		2		0					2	2	2	2			2	0		0		2
2	698000000
2	699000000	2	2	0	2	0	0	0	0		2	2	2	0	2	2	0		0	2	2	0	2	2	0	0	0	2	2	2	2	2	2	0	2	2	0	0	0	2	2
2	700000000	2	2	0	2	0	0	0	0	0	2	2	2	0	2	2	0	2	0	2	2	0	2	2	0	0		2	2	2	2	2	2	0	2	2	0	0	0	2	2
2	701000000	2	2	0	2	0	0	0	0	0	2	2	2	0	2	2	0	2	0	2	2	0	2	2	0	0	0	2	2	2	2	2	2	0	2	2	0	0	0	2	2
2	702000000	2	2	0	2	0	0	0	0	0	2	2	2	0	2	2	0		0	2	2	0	2	2	0	0		2	2	2	2	2	2	0	2	2	0	0	0	2	2
2	703000000	2	2	0	2	0	0	0	0	0	2	2	2	0	2	2	0	2	0	2	2	0	2	2	0	0	0	2	2	2	2	2	2	0	2	2	0	0	0	2	2
2	704000000	2	2	0	2	0	0	0	0	0	2	2	2	0	2	2	0		0	2	2	0	2	2	0	0	0	2	2	2	2	2	2	0	2	2	0	0		2	2
2	705000000	2	2	0	2	0	0	0	0	0	2	2	2	0	2	2	0		0	2		0	2	2	0	0	0	2	2	2	2	2	2	0	2	2	0	0	0	2	2
2	706000000	2	2	0	2	0	0	0	0	0	2	2	2	0	2	2	0	2	0	2	0	0	2	2	0	0	0	2	2	2	2	2	2	0	2	2	0	0	0	2	2
2	707000000	2	2	0	2	0	0	0	0	0	2	2	2	0	2	2	0	2	0	2	0	0	2	2	0	0	0	2	2	2	2	2	2	0	2	2	0	0	0	2	2
2	708000000	2	2	0	2	0	0	0	0	0	2	2	2	0	2	2	0		0	2	0	0	2	2	0	0	0	2	2	2	2	2	2	0	2	2	0	0	0	2	2
2	709000000	2	2	0	2		0	0	0	0	2	2	2	0	2	2	0		0	2	0	0	2	2	0	0		2	2	2	2	2	2	0	2	2	0	0	0	2	2
2	710000000	2	2	0	2	0	0	0	0	0	2	2	2	0	2	2	0		0	2	0	0	2	2	0	0	0	2	2	2	2	2	2	0	2	2	0	0	0	2	2
2	711000000	2	2	0	2	0	0	0	0	0	2		2	0	2	2	0	2	0	2	0	0	2	2	0	0	0	2	2	2	2	2	2	0	2	2	0	0	0	2	2
2	712000000	2	2	0	2	0	0	0	0	0	2	2	2	0	2	2	0		0	2	0	0	2	2	0	0	0	2	2	2	2	2	2	0	2	2	0	0	0	2	2
2	713000000	2	2	0	2	0	0	0	0	0	2	2	2	0	2	2	0	2	0	2	0	0	2	2	0	0		2	2	2	2	2	2	0	2	2	0	0	0	2	2
2	714000000		2							0	2					2				2		0	2		0		0		2	2										2	2
2	715000000																						2									2
2	716000000	0	2	0	2	0	0	0	0		0	2	2		2	2	2	2	2	2	0	0	2	2	0	0	0	2	2	2	2	2	2	0	2	2	0	0	0	2	0
2	717000000	0	2	0	2	0	0	0			0	2	2	2	2	2	2	2	2	2	0	0	2	2	0	0	0	2	2	2	2	2	2	0	2	2	0	0	0	2	0
2	718000000	0		0			0	0		0					2	2	2			2			2		0	0			2		2			0		2		0	0	2	0
2	719000000	0	2	0	2	0	0	0	0	0	0	2	2	2	2	2	2	2	2	2	0	0	2	2	0	0	0	2	2	2	2	2	2	0	2	2	0	0	0	2	0
2	720000000	0	2	0	2	0	0	0	0	0	0	2	2	2	2	2	2	2	2	2	0	0	2	2	0	0	0	2	2	2	2	2	2	0	2	2	0	0	0	2	0
2	721000000	0	2	0	2		0	0	0	0	0		2	2	2	2	2	2	2	2	0	0	2	2	0	0	0	2	2	2	2	2	2	0	2	2	0	0	0	2	0
2	722000000	0	2	0	2	0	0	0	0	0	0	2	2	2	2	2	2	2	2	2	0	0	2	2	0	0	0	2	2	2	2	2	2	0	2	2	0	0	0	2	0
2	723000000												2			2			2				2	2		0			2							2
2	724000000	0	2	0	2	0	0		0	0	0	2	2	2	2	2	2	2	2	2	0		2	2	0	0	0	2	2	2	2	2	2	0	2	2	0		0	2	0
2	725000000	0	2	0	2	0	0	0	0	0	0	2	2	2	2	2	2	2	2	2	0	0	2	2	0		0	2	2	2	2	2	2		2	2		0	0	2	0
2	726000000	0	2	0	2	0	0	0	0	0	0	2	2	2	2	2	2	2	2	2	0	0	2	2	0	0	0	2	2	2	2	2	2	2	2	2	0	0	0	2	0
2	727000000	0	2	0	2	0	0	0	0	0	0		2	2	2	2	2	2	2	2	0	0	2	2		0	0	2	2	2	2	2	2	2	2	2	0	0	0	2	0
2	728000000	0	2	0	2	0	0	0		2	0	2	2	2	2	2	2	2	2	2	0	0	2	2	0		0	2	2	2	2	2	2	2	2	2	0	0	0	2	0
2	729000000	0	2	0	2	0	0	0	2	2	0	2	2	2	2	2	2	2	2	2	0	0	2	2	0	2		2	2	2	2	2	2	2	2	2	0	0	0	2	0
2	730000000	0	2	0	2	0	0	0	2	2	0	2	2	2	2	2	2	2	2	2	0	0	2	2	0	2	0	2	2	2	2	2	2	2	2	2	0	0	0	2	0
2	731000000	0	2	0	2	0	0	0	2	2	0	2	2	2	2	2	2	2	2	2	0	0	2	2	0	2		2	2	2	2	2	2	2	2	2	0	0	0	2	0
2	732000000	0	2	0	2	0	0		2	2	0	2	2	2	2	2	2	2	2	2	0	0	2	2	0	2	0	2	2	2	2	2	2	2	2	2	0	0	0	2	0
2	733000000	0	2	0	2	0	0	2	2	2	0	2	2	2	2	2	2	2	2	2	0	0	2	2	0	2	0	2	2	2	2	2	2	2	2	2	0	0	0	2	0
2	734000000	0	2	0	2	0	0	2	2	2	0	2	2	2	2	2	2	2	2	2	0	0	2	2	0	2	0	2	2	2	2	2	2	2	2	2	0	0	0	2	0
2	735000000	0	2	0	2	0	0	2	2	2	0	2	2	2	2	2	2	2	2	2		0	2	2	0	2	0	2	2	2	2	2	2	2	2	2	0	0	0	2	0
2	736000000	0	2	0	2	0	0	2	2	2	0	2	2	2	2	2	2		2	2	0	0	2	2	0	2	0	2	2	2	2	2	2	2	2	2	0	0	0	2	0
2	737000000		2	0	2		0	2	2	2	0			2	2	2	2	0	2	2		0	2	2	0	2	0	2	2	2	2	2	2	2	2	2	0		0	2	0
2	738000000	0	2	0	2	0	0	2	2	2	0	2	2	2	2	2	2		2	2	0	0	2	2	0	2	0	2	2	2	2	2	2	2	2	2	0	0	0	2	0
2	739000000	0	2	0	2	0	0	2	2	2	0	2	2	2	2	2	2		2	2	0	0	2	2	0	2	0	2	2	2	2	2	2	2	2	2	0	0	0	2	0
2	740000000	0	2		2	0	0	2	2	2		2	2	2	2	2	2	0	2	2	0	0	2	2		2		2	2	2	2	2	2	2	2	2	0	0		2
2	741000000	0	2	0	2		0	2	2	2	0		2	2	2	2			2	2		0	2	2	0	2		2	2	2	2	2	2	2	2	2	0	0	0	2	0
2	742000000	0	2	0	2	0	0	2	2	2	0	2	2	2	2	2	2		2	2	0	0	2	2	0	2	0	2	2	2	2	2	2	2	2	2	0	0	0	2	0
2	743000000	0	2	0	2	0	0	2	2	2	0	2	2	2	2	2	2		2	2	0	0	2	2	0	2		2	2	2	2		2	2	2	2	0	0	0	2	0
2	744000000	0	2	0	2	0	0	2	2	2	0	2	2	2	2	2	2		2	2	0	0	2	2	0	2	2	2	2	2	2	0	2	2	2	2	0	0	0	2	0
2	745000000	0	2	0	2	0	0	2	2	2	0	2	2	2	2	2	2		2	2	0	0	2	2	0	2	2	2	2	2	2	0	2	2	2	2	0	0	0	2	0
2	746000000	0	2	0	2	0	0	2	2	2	0	2	2	2	2	2	2		2	2	0	0	2	2	0	2	2	2	2	2	2	0	2	2	2	2	0	0	0	2	0
2	747000000	0	2	0	2	0	0	2	2	2	0	2	2	2	2	2	2		2	2		0	2	2	0	2	2	2	2	2	2	0	2	2	2	2	0	0	0	2	0
2	748000000	0	2	0	2	0	0	2	2	2	0	2	2	2	2	2	2	0	2	2	0	0		2	0	2	2	2	2	2	2	0	2	2	2	2	0	0	0	2	0
2	749000000	0	2	0	2	0	0	2	2	2			2	2	2	2	2		2	2		0	0	2	0	2	2	2	2	2	2	0	2	2	2	2	0		0	2	0
2	750000000	0	2	0	2	0	0	2	2	2	0	2	2	2	2	2	2		2	2	0	0	0	2	0	2	2	2	2	2	2	0	2	2	2	2	0	0	0	2	0
2	751000000	0	2	0	2	0	0	2	2	2	0	2	2	2	2	2	2		2	2	0	0	0	2	0	2	2	2	2	2	2	0	2	2	2	2	0	0	0	2	0
2	752000000	0	2	0	2	0	0	2	2	2	0	2	2	2	2	2	2		2	2	0	0	0	2	0	2	2	2	2	2	2	0	2	2	2	2	0	0	0	2	0
2	753000000	0	2	0	2	0	0	2	2	2	0	2	2	2	2	2	2		2		0	0	0	2	0	2	2	2	2	2	2	0	2	2	2	2	0	0	0	2	0
2	754000000	0	2	0	2	0	0	2	2	2	0	2	2	2	2	2	2	0	2	0	0	0	0	2	0	2	2	2	2	2	2	0	2	2	2	2	0	0	0	2	0
2	755000000	0	2	0	2	0	0	2	2	2	0	2	2	2	2	2	2	0	2	0	0	0	0	2	0	2	2	2	2	2	2	0	2	2	2	2	0	0	0	2	0
2	756000000	0	2	0	2	0	0	2	2	2	0		2	2	2	2	2	0	2	0	0	0	0	2	0	2	2	2	2	2	2	0	2	2	2	2	0	0	0	2	0
2	757000000	0	2	0	2	0	0	2	2	2	0	2	2	2	2	2	2		2	0	0	0	0	2	0	2	2	2	2	2	2	0	2	2	2	2	0	0	0	2	0
2	758000000	0	2	0	2	0	0	2	2	2	0	2	2	2	2	2	2		2	0	0	0	0	2	0	2	2	2	0	2	2	0	2	2	2	2	0	2	0	2	0
2	759000000	2	2	0	2	0	0	2	2	2	0	2	2	2	2	2	2		2	0	0	0	0	2	0	2	2	2	0	2	2	0	2	2	2	2	0	2	0	2	0
2	760000000	2	2	0	2	0	0	2	2	2	0	2	2	2	2	2	2		2	0	0	0	0	2	0	2	2	2	0	2	2	0	2	2	2	2	0	2	0	2	0
2	761000000	2	2	0	2	0	0	2	2	2	0		2	2	2	2	2	0	2	0	0	0	0	2	0	2	2	2	0	2	2	0	2	2	2	2	0	2	0	2	0
2	762000000	2	2	0	2	0	0	2	2	2	0		2	2	2	2	2		2	0	0	0	0	2	0	2	2	2	0	2	2	0	2	2	2	2	0	2	0	2	0
2	763000000	2	2	0	2	0	0	2	2	2	0	2	2	2	2	2	2		2	0	0	0	0	2	0	2	2	2	0	2	2	0	2	2	2	2	0	2	0	2	0
2	764000000	2	2	0	2	0	0	2	2	2			2	2	2	2	2	0	2	0		0	0	2	0	2	2	2	0	2			2	2	2	2		2	0	2	0
2	765000000	2	2	0	2	0	0	2	2	2	0		2	2	2	2		0		0	0	0	0	2	0	2	2	2	0		2	0	2	2	2	2	0	2	0	2	0
2	766000000	2	2	0	2	0	0	2	2	2	0		2	2	2	2	2	0	2	0	0	0				2	2	2	0	2	2	0	2	2	2	2	0	2		2	0
2	767000000	2	2	0	2	0	0	2	2	2	0	2	2	2	2	2	2	0		0	0		0	2	0	2	2	2	0	2	2	0	2	2	2	2	0	2	0	2	0
3	0	0	2	0	2	2	0	2	0	2	2		0	2	0	2			2	2	2	0	2	0	0	0	0	2	0		0	2	0	0	0	0	0	0	0	2	0
3	1000000	0	2	0	2	2	0	2	0	2	2		0	2	0	2	2		2	2	2	0	2	0	0	0	0	2	0		0	2	0	0	0	0	0	0	0	2	0
3	2000000	0	2	0	2	2	0	2	0	2	2	0	0	2	0	2	2		2	2	2	0	2	0	0	0	0	2	0	0		2	0	0	0	0	0	0	0	2	0
3	3000000	0	2	0	2	2	0	2	0	2	2		0	2	0	2	2		2	2	2	0	2	0	0	0	0	2	0	0	0	2	0	0	0	0	0	0	0	2	0
3	4000000	0	2	0	2	2	0	2	0	2	2		0	2	0	2	2		2	2	2	0	2			0	0	2	0	0	0	2	0	0		0	0	0		2
3	5000000																																							2
3	6000000	0	2	0	2	2	0	2	0	2	2		0	2	0	2	2	0	2	2	2	0	2	0	0	0	0	2	0			2	0	0	0	0	0	0		2	0
3	7000000	0	2	0	2	2	0	2	0	2	2	0	0	2	0	2	2	0		2	2	0	2	0	0	0	0	2	0			2	0	0	0	0	0	0	0	2	0
3	8000000	0	2	0	2	2	0	2	0	2	2	0	0	2	0	2	2	0	2	2	2	0	2		0	0	0	2	0	0	0	2	0	0		0	0	0	0	2	0
3	9000000	0	2	0	2	2	0	2	0	2	2		0	2	0	2	2		2	2	2	0	2	0	0	0	0	2	0	0		2	0	0	0	0	0	0	0	2	0
3	10000000	0	2	0	2	2	0	2	0	2				2	0	2	0	0	2	2	2	0	2		0	0	0	2				2	0	0		0			0	2	0
3	11000000	0	2	0	2	2	0	2	0	2	2	0	0	2		2	0	0	2	2	2	0	2	0	0	0	0	2	0	0	0	2	0	0	0	0	0	0	0	2	0
3	12000000	0	2	0	2	2	0	2	0	2	2	0	0	2	0	2	0	0	2	2	2	0	2	0	0	0	0	2	0	0	0	2	0	0	0	0	0	0	0	2	0
3	13000000			0			0			2	2		0						2				2				0	2								0	0			2	0
3	14000000	0	2	0	2	2	0	2	0	2	2			2		2	0	0	2	2	2	0	2	0	0	0	0	2		0			0		0	0		0		2	0
3	15000000	0	2	0	2	2	0	2	0	2	2	0	0	2	0	2	0	0	2	2	2	0	2	0	0	0	0	2	0	0	0	0	0	0	0	0	0	0	0	2	0
3	16000000	0	2			2	0	2	0	2	2	0		2	0	2	0					2	2	0	0	0	0	2	0		0	0		0	0	0	0	0	0	2	0
3	17000000	0	2	2	2	2	0	2	0	2	2	0	0	2	0	2	0	0	2	0	2	2	2	0	0	0	0	2	0	0	0	0	0	0	0	0	0	0	0	2	0
3	18000000		0	2	2	2	0	2		2	2	0	0	2	0	2	0	0	2	0	2	2	2	0	0	0	0	0	0	0	0	0	0	0		0	0	0	0	2	0
3	19000000		0	2	2	2	0	2	2	2			0	2		2	0	0	2	0	2	2	2		0	0	0	0	0			0	0	0		0	0	0	0	2	0
3	20000000
3	21000000
3	22000000
3	23000000	2	0	2	2	2	0	2	2		2	0	0	2	0	2	0	0	2	0	2	2	2	0	0	0	0	0	0	0		0	0	0	2	0	0	0	0	2	0
3	24000000	2	0	2	2	2	0	2	2	0	2		0	2	0	2	0	0	2	0	2	2	2	0	0	0	0	0	0	0	2	0	0	0	2	0	0	0	0	2	0
3	25000000	2	0	2	2	2	0	2	2	0	2		0	2	0	2	0	0	2	0	2	2	2	0	0	0	0	0	0	0	2	0	0	0	2	0	0	0	0	2	0
3	26000000	2		2	2	2	0	2	2	0	2		0	2	0	2	0		2	0	2	2	2		0	0	0	0	0		2	0	0		2	0	0	0		2
3	27000000			2	2			2	2																		0								2	0
3	28000000
3	29000000
3	30000000
3	31000000	2	0	2	2	2	0	2	2	0	2	0	0	2	0	0	0	0	0	0	2	2	2	0	0	0	0	0	0	0	2	0	0	2	2	0	0	0	0	2	0
3	32000000	2	0	2	2	2	0	2	2	0	2	0	0	2	0	0	0	0	0	0	2	2	2	0	0	0	0	0	0	0	2	0	0	2	2	0	0	0	0	2	0
3	33000000	2	0	2	2	2	0	2	2	0	2	0	0	2	0	0		0	0	0	2	2	2	0	0	0	0	0	0	0	2	0	0	2	2	0	0	0	0	2	0
3	34000000	2	0	2	2	2	0	2	2	0	2	0	0	2	0	0	0	0	0	0	2	2	2	0	0	0	0	0	0	0	2	0		2	2	0	0		0	2	0
3	35000000	2	0	2	2	2	0	2	2	0	2	0	0	2	0	0	0	0	0	0	2	2	2	0	0	0	0	0	0	0	2	0	2	2	2	0	0	2	0	2	0
3	36000000	2	0	2	2	2	0	2	2	0	2	0	0		0	0	0	0	0	0	2	2	2	0	0	0	0	0	0	0	2	0	2	2	2	0	0	2	0	2	0
3	37000000	2	0	2	2	2	0	2	2	0	2	0	0	0	0	0		0	0	0	2	2	2	0	0	0	0	0	0	0	2	0	2	2	2	0	0	2	2	0	0
3	38000000	2	0	2	2	2	0	2	2	0	2	0	0	0	0	0		0	0	0	2	2	2	0	0	0	0	0		0	2	0	2	2	2	0	0	2	2	0	0
3	39000000	2	0	2	2	2	0	2	2	0	2	0	0	0	0	0		0	0	0	2	2	2	0	0	0	0	0	0	0	2	0	2	2	2	0	0	2	2	0	0
3	40000000
3	41000000
3	42000000
3	43000000	2	0	2	2	2	0	2	2	0	2	0	0	0	0	0	0	0	0		2	2	2	0	0	0	0	0		0	2		2	2	2	0		2			0
3	44000000		0	2	2	2	0	2	2	0	2		0	0	0	0		0	0	0	2		2	0	0	0	0	0	0	0	2	0	2	2	2	0	0	2	2	0	0
3	45000000	2	0	2	2		0		2	0				0	0					0			2				0				2	0	2		2	0	0
3	46000000
3	47000000	2	0	2	2	2	0	0	2	0	2	0	0	0	0	0		0	0	0	2	2	2	0	0	0	0	0	0	0		0	2	2	2	0	0	2	2	0	0
3	48000000	2	0	2	2	2	0	0	2	0	2	0	0	0	0	0	0	0	0	0	2	2	2		0	0	0	0	0	0	2	0	2	2	2	0	0	2	2	0	0
3	49000000	2	0	2	2	2	0	0	2	0	2	0	0	0	0	0	0	0	0	0	2		2	2	0	0	0	0	0	0	2	0	2	2	2	0	0	2	2	0	0
3	50000000	2	0		2		0	0	2	0						0					2		2			0	0	0						2		0
3	51000000	2	0	2	2	2	0	0	2	0	2	0	0	0	0	0	0	0	0	0	2	2	2	2	0	0	0	0	0		2	0	2	2	2	0	0	2	2	0	0
3	52000000	2	0	2	2	2	0	0	2	0	2	0	0	0	0	0	0	0	0	0	2	2	2	2	0	0	0	0	0	0	2	0	2	2	2	0	0	2	2	0	0
3	53000000	2	0	2	2	2	0	0	2	0	2	0	0	0	0	0		0	0	0	2	2	2	2	0	0	0	0	0	0	2	0	2	2	2	0	0	2	2	0	0
3	54000000	2	0	2	2	2	0	0	2	0	2	0	0	0	0	0		0	0	0	2	2	2	2	0	0	0	0	0	0	2	0	2	2	2	0	0	2	2	0	0
3	55000000	2	0	2	2	2	0	0	2	0	2	0	0	0	0	0		0	0	0	2	2	2	2	0	0	0	0	0	0	2	0	2	2	2	0	0	2	2	0	0
3	56000000	2	0	2	2	2	0	0	2	0	2	0	0	0	0	0		0	0	0	2	2	2	2	0	0	0	0	0	0	2	0	2	2	2	0	0	2	2	0	0
3	57000000	2	0	2	2	2	0	0	2	0	2	0	0	0	0	0	0	0	0	0	2	2	2	2	0	0	0	0	0	0	2	0	2	2	2	0	0	2	2	0	0
3	58000000	2	0	2	2	2	0	0	2	0	2	0	0	0	0	0	0	0	0	0	2	2	2	2	0	0	0	0	0	0		0	2	2	2	0	0	2	2	0	0
3	59000000	2	0	2	2	2	0	0	2	0	2	0	0	0	0	0	0	0	0	0	2	2	2	2	0	0	0	0	0	0		0	2	2	2	0	0	2	2	0	0
3	60000000	2	0	2	2	2	0	0	2	0	2	0	0	0	0	0		0	0	0	2	2	2	2	0	0	0	0	0	0		0	2	2	2	0	0	2	2	0	0
3	61000000	2	0	2	2	2	0	0	2	0	2	0	0	0	0	0	0	0	0	0	2	2	2	2	0	0	0	0	0	0		0	2	2	2	0	0	2	2	0	0
3	62000000	2	0	2	2	2	0	0	2	0	2	0	0	0	0	0	0	0	0	0	2	2	2	2	0	0	0	0	0	0	2	0	2	2	2	0	0	2	2	0	0
3	63000000	2	0	2	2	2	0	0	2	0	2	0	0	0	0	0	0	0	0	0	2	2	2	2	0	0	0	0	0	0		0	2	2	2	0	0	2	2	0	0
3	64000000	2	0	2	2	2	0	0	2	0	2	0	0	0	0	0	0	0	0	0	2	2	2	2	0	0	0	0	0	0	2	0	2	2	2	0	0	2	2	0	0
3	65000000	2	0	2	2	2	0	0	2	0	2	0	0	0	0	0	0	0	0	0	2	2	2	2	0	0	0	0	0	0	2	0	2	2	2	0	0	2	2	0	0
3	66000000	2	0	2	2	2	0	0	2	0	2	0	0	0	0	0	0	0	0	0	2	2	2	2	0	0	0	0	0	0	2	0	2	2	2	0	0	2	2	0	0
3	67000000	2	0	2	2	2	0	0	2	0	2	0	0	0	0	0	0	0	0	0	2	2	2	2	0	0	0	0	0	0	2	0	2	2	2	0	0	2	2	0	0
3	68000000	2	0	2	2	2	0	0	2	0	2	0	0	0	0	0	0	0	0	0	2	2	2	2	0	0	0	0	0	0	2	0	2	2	2	0	0	2	2	0	0
3	69000000	2	0	2	2	2	0	0	2	0	2	0	0	0	0	0	0	0	0	0	2	2	2	2	0	0	0	0	0	0	2	0	2	2	2	0	0	2	2	0	0
3	70000000	2	0	2	2	2	0	0	2	0	2	0	0	0	0	0	0	0	0	0	2	2	2	2	0	0	0	0	0	0	2	0	2	2	2	0	0	2	2	0	0
3	71000000	2	0	2	2	2	0	0	2	0	2	0	0	0	0	0		0	0	0	2	2	2	2	0	0	0	0	0	0	2	0	2	2	2	0	0	2	2	0	0
3	72000000	2	0	2	2	2	0	0	2	0	2	0	0	0	0	0	0	0	0	0	2	2	2	2	0	0	0	0	0	0	2	0	2	2	2	0	0	2	2	0	0
3	73000000	2	0	2	2	2	0	0	2	0	2	0	0	0	0	0	0	0	0	0	2	2	2	2	0	0	0	0	0	0	2	0	2	2	2	0	0	2	2	0	0
3	74000000	2	0	2	2	2	0	0	2	0	2	0	0	0	0	0		0	0	0	2	2	2	2	0	0	0	0	0	0	2	0	2	2	2	0	0	2	2	0	0
3	75000000	2	0	2	2	2	0	0	2	0	2	0	0	0	0	0		0	0	0	2	2	2	2	0	0	0	0	0	0	2	0	2	2	2	0	0	2	2	0	0
3	76000000	2	0	2	2	2	0	0	2	0	2	0	0	0	0	0		0	0	0	2	2	2	2	0	0	0	0	0	0	2	0	2	2	2	0	0	2	2	0	0
3	77000000	2	0	2	2	2	0	0	2	0	2	0	0	0	0	0		0	0	0	2	2	2	2	0	0	0	0	0	0	2	0	2	2	2	0	0	2	2	0	0
3	78000000	2	0	2	2	2	0	0	2	0	2	0	0	0	0	0		0	0	0	2	2	2	2	0	0	0	0	0	0	2	0	2	2	2	0	0	2	2	0	0
3	79000000	2	0	2	2	2	0	0	2	0	2	0	0	0	0	0	0	0	0	0	2	2	2	2	0	0	0	0	0	0	2	0	2	2	2	0	0	2	2	0	0
3	80000000	2	0	2	2	2	0	0	2	0	2	0	0	0	0	0	0	0	0	0	2	2	2	2	0	0	0	0	0	0	2	0	2	2	2	0	0	2	2	0	0
3	81000000	2	0	2	2	2	0	0	2	0	2	0	0	0	0	0	0	0	0	0	2	2	2	2	0	0	0	0	0	0	2	0	2	2	2	0	0	2	2	0	0
3	82000000	2	0				0	0	2	0	2	0			0								2			0	0	0			2		2	2	2	0	0	2	2		0
3	83000000	2	0	2	2	2	0	0	2	0	2	0	0	0	0	0	0	0	0	0	2	2	2	2	0	0	0	0	0	0	2	0	2	2	2	0	0	2	2	0	0
3	84000000	2	0	2	2	2	0	0	2	0	2	0	0	0	0	0	0	0	0	0	2	2	2	2	0	0	0	0	0	0	2	0	2	2	2	0	0	2	2	0	0
3	85000000
3	86000000
3	87000000
3	88000000
3	89000000
3	90000000
3	91000000
3	92000000
3	93000000
3	94000000
3	95000000
3	96000000
3	97000000
3	98000000
3	99000000
3	100000000
3	101000000
3	102000000																																						2
3	103000000	2					0																				0
3	104000000
3	105000000	2	0	2	2	2	0	0	2	0	2	0	0	0	0	0	0		0	0	2	2	2	2	0	0	0	0	0	0	2	0	2	2	2	0	0	2	2	0	0
3	106000000
3	107000000
3	108000000
3	109000000
3	110000000
3	111000000
3	112000000
3	113000000
3	114000000
3	115000000
3	116000000
3	117000000
3	118000000
3	119000000
3	120000000
3	121000000
3	122000000
3	123000000
3	124000000
3	125000000
3	126000000
3	127000000
3	128000000	2		2
3	129000000
3	130000000																						2
3	131000000
3	132000000
3	133000000
3	134000000
3	135000000
3	136000000	2	0	2	2	2	0	0	2	0	2	0	0	0	0	0	0	0	0	0	2	2	2	2	0	0	0	0	0	0	2	0	2	2	2	0	0	2	2	0	0
3	137000000	2	0	2	2	2	0	0	2	0	2	0	0	0	0	0	0	0	0	0	2	2	2	2	0	0	0	0	0	0	2	0	2	2	2	0	0	2	2	0	0
3	138000000	2	0	2	2	2	0	0	2	0	2	0	0	0	0	0	0	0	0	0	2	2	2	2	0	0	0	0	0	0	2	0	2	2	2	0	0	2	2	0	0
3	139000000	2	0	2	2	2	0	0	2	0	2	0	0	0	0	0	0	0	0	0	2	2	2	2	0	0	0	0	0	0	2	0	2	2	2	0	0	2	2	0	0
3	140000000	2	0	2	2	2	0	0	2	0	2	0	0	0	0	0	0	0	0	0	2	2	2	2	0	0	0	0	0	0	2	0	2	2	2	0	0	2	2	0	0
3	141000000	2	0	2	2	2	0	0	2	0	2	0	0	0	0	0	0	0	0	0	2	2	2	2	0	0	0	0	0	0	2	0	2	2	2	0	0	2	2	0	0
3	142000000	2	0	2	2	2	0	0	2	0	2	0	0	0	0	0	0	0	0	0	2	2	2	2	0	0	0	0	0	0	2	0	2	2	2	0	0	2	2	0	0
3	143000000	2	0	2	2	2	0	0	2	0	2	0		0	0		0	0	0	0	2	2	2	2	0	0	0	0		0	2		2	2	2	0	0	2	2	0	0
3	144000000
3	145000000
3	146000000						0
3	147000000
3	148000000
3	149000000
3	150000000
3	151000000
3	152000000
3	153000000
3	154000000
3	155000000
3	156000000
3	157000000
3	158000000
3	159000000
3	160000000	2	0	2	2	2	0	0	2	0	2	0	0	0	0	0	0	0	0	0	2	2	2	2	0	0	0	0	0	0	2	0	2	2	2	0	0	2	2	0	0
3	161000000	2	0	2	2	2	0	0	2	0	2	0	0	0	0	0	0	0	0	0	2	2	2	2	0	0	0	0	0	0	2	0	2	2	2	0	0	2	2	0	0
3	162000000	2	0	2	2	2	0	0	2	0	2	0	0	0	0	0	0	0	0	0	2	2	2	2	0	0	0	0	0	0	2	0	2	2	2	0	0	2	2	0	0
3	163000000	2	0	2	2	2	0	0	2	0	2	0	0	0	0	0	0	0	0	0	2	2	2	2	0	0	0	0	0	0	2	0	2	2	2	0	0	2	2	0	0
3	164000000
3	165000000
3	166000000
3	167000000
3	168000000
3	169000000	2	0	2	2	2	0	0	2	0	2	0	0	0	0	0	0	0	0	0	2	2	2	2	0	0	0	0		0	2	0	2	2	2	0	0	2	2	0	0
3	170000000	2	0	2	2	2	0	0	2	0	2	0	0	0	0	0	0	0	0	0	2	2	2	2	0	0	0	0	0	0	2	0	2	2	2	0	0	2	2	0	0
3	171000000	2	0	2	2	2	0	0	2	0	2	0	0	0	0	0	0	0	0	0	2	2	2	2	0	0	0	0		0	2	0	2	2	2	0	0	2	2	0	0
3	172000000	2	0	2	2	2	0	0	2	0	2	0	0	0	0	0	0	0	0	0	2	2	2	2	0	0	0	0	0	0	2	0	2	2	2	0	0	2	2	0	0
3	173000000	2	0	2	2	2	0	0	2	0	2	0	0	0	0	0	0	0	0	0	2	2	2	2	0	0	0	0	0	0	2	0	2	2	2	0	0	2	2	0	0
3	174000000	2	0	2	2	2	0	0	2	0	2	0	0	0	0	0	0	0	0	0	2	2	2	2	0	0	0	0	0	0	2	0	2	2	2	0	0	2	2	0	0
3	175000000
3	176000000
3	177000000
3	178000000
3	179000000
3	180000000
3	181000000
3	182000000
3	183000000
3	184000000
3	185000000
3	186000000		0
3	187000000																						2
3	188000000
3	189000000									0
3	190000000
3	191000000
3	192000000
3	193000000
3	194000000
3	195000000
3	196000000
3	197000000	2	0	2	2	2	0	0	2	0	2	0	0	0	0	0	0	0	0	0	2	2	2	2	0	0	0	0		0	2	0	2	2	2	0	0	2	2	0	0
3	198000000	2	0	2	2	2	0	0	2	0	2	0	0	0	0	0	0	0	0	0	2	2	2	2	0	0	0	0	0	0	2	0	2	2	2	0	0	2	2	0	0
3	199000000	2	0	2	2	2	0	0	2	0	2	0	0	0	0	0	0	0	0	0	2	2	2	2	0	0	0	0	0	0	2	0	2	2	2	0	0	2	2	0	0
3	200000000	2	0	2	2	2	0	0	2	0	2	0	0	0	0	0	0	0	0	0	2	2	2	2	0	0	0	0	0	0	2	0	2	2	2	0	0	2	2	0	0
3	201000000	2	0	2	2	2	0	0	2	0	2	0	0	0	0	0	0	0	0	0	2	2	2	2	0	0	0	0		0	2	0	2	2	2	0	0	2	2	0	0
3	202000000	2	0	2	2	2	0	0	2	0	2	0	0	0	0	0	0	0	0	0	2	2	2	2	0	0	0	0		0	2	0	2	2	2	0	0	2	2	0	0
3	203000000	2	0	2	2	2	0	0	2	0	2	0		0	0	0	0	0	0	0	2	2	2	2		0	0	0	0			0	2	2	2	0	0	2	2		0
3	204000000	2	0	2	2	2	0	0	2	0	2	0	0	0	0	0	0	0	0	0	2	2	2	2	0	0	0	0		0	2	0	2	2	2	0	0	2	2		0
3	205000000	2	0	2	2	2	0	0	2	0	2	0	0	0	0	0	0	0	0	0	2	2	2	2	0	0	0	0	0	0	2	0	2	2	2	0	0	2	2	0	0
3	206000000	2	0	2	2	2	0	0	2	0	2	0	0	0	0	0	0			0	2	2	2	2	0	0	0	0			2		2	2	2	0	0	2	2		0
3	207000000	2	0	2	2	2	0	0	2	0	2	0	0	0	0	0	0	0	0	0	2	2	2	2	0	0	0	0	0	0	2	0	2	2	2	0	0	2	2	0	0
3	208000000	2	0	2	2	2	0	0	2	0	2	0	0	0	0	0	0	0	0	0	2	2	2	2	0	0	0	0	0	0	2	0	2	2	2	0	0	2	2	0	0
3	209000000	2	0	2	2	2	0	0	2	0	2	0	0	0	0	0	0	0	0	0	2	2	2	2	0	0	0	0	0	0	2	0	2	2	2	0	0	2	2	0	0
3	210000000	2	0	2	2	2	0	0	2	0	2	0	0	0	0	0	0	0	0	0	2	2	2	2	0	0	0	0	0	0	2	0	2	2	2	0	0	2	2	0	0
3	211000000	2	0	2	2	2	0	0	2	0	2	0	0	0	0	0	0	0	0	0	2	2	2	2	0	0	0	0	0	0	2	0	2	2	2	0	0	2	2	0	0
3	212000000	2	0	2	2	2	0	0	2	0	2	0	0	0	0	0	0	0	0	0	2	2	2	2	0	0	0	0	0	0	2	0	2	2	2	0	0	2	2	0	0
3	213000000	2	0	2	2	2	0	0	2	0	2	0	0	0	0	0	0	0	0	0	2	2	2	2	0	0	0	0	0	0	2	0	2	2	2	0	0	2	2	0	0
3	214000000	2	0	2	2	2	0	0	2	0	2	0	0	0	0	0	0	0	0	0	2	2	2	2	0	0	0	0	0	0	2	0	2	2	2	0	0	2	2	0	0
3	215000000	2	0	2	2	2	0	0	2	0	2	0	0	0	0	0	0	0	0	0	2	2	2	2	0	0	0	0	0	0	2	0	2	2	2	0	0	2	2	0	0
3	216000000	2	0	2	2	2	0	0	2	0	2	0	0	0	0	0	0	0	0	0	2	2	2	2	0	0	0	0	0	0	2	0	2	2	2	0	0	2	2	0	0
3	217000000	2	0	2	2	2	0	0	2	0	2	0	0	0	0	0	0	0	0	0	2	2	2	2	0	0	0	0	0	0	2	0	2	2	2	0	0	2	2	0	0
3	218000000	2	0	2	2	2	0	0	2	0	2	0	0	0	0	0	0	0	0	0	2	2	2	2	0	0	0	0	0	0	2	0	2	2	2	0	0	2	2	0	0
3	219000000	2	0	2	2	2	0	0	2	0	2	0	0	0	0	0	0	0	0	0	2	2	2	2	0	0	0	0	0	0	2	0	2	2	2	0	0	2	2	0	0
3	220000000	2	0	2	2	2	0	0	2	0	2	0	0	0	0	0	0	0	0	0	2	2	2	2	0	0	0	0	0	0	2	0	2	2	2	0	0	2	2	0	0
3	221000000	2	0	2	2	2	0	0	2	0	2	0	0	0	0	0	0	0	0	0	2	2	2	2	0	0	0	0	0	0	2	0	2	2	2	0	0	2	2	0	0
3	222000000	2	0	2	2	2	0	0	2	0	2	0	0	0	0	0	0	0	0	0	2	2	2	2		0	0	0		0	2	0	2	2	2	0	0	2	2		0
3	223000000																																								0
3	224000000																		0												2
3	225000000																														2
3	226000000
3	227000000
3	228000000
3	229000000
3	230000000
3	231000000
3	232000000																																						2
3	233000000
3	234000000
3	235000000	2
3	236000000
3	237000000
3	238000000
3	239000000
3	240000000																									0
3	241000000
3	242000000
3	243000000
3	244000000
3	245000000
3	246000000
3	247000000
3	248000000	2																					2													0
3	249000000
3	250000000
3	251000000
3	252000000
3	253000000
3	254000000
3	255000000																										0
3	256000000
3	257000000
3	258000000
3	259000000
3	260000000
3	261000000
3	262000000
3	263000000		0	2							2																									0
3	264000000
3	265000000
3	266000000
3	267000000
3	268000000
3	269000000
3	270000000
3	271000000
3	272000000
3	273000000
3	274000000
3	275000000
3	276000000
3	277000000
3	278000000
3	279000000
3	280000000
3	281000000
3	282000000
3	283000000
3	284000000																						2					0
3	285000000
3	286000000
3	287000000
3	288000000									0
3	289000000	2																																2
3	290000000
3	291000000
3	292000000
3	293000000	2
3	294000000
3	295000000
3	296000000
3	297000000
3	298000000
3	299000000
3	300000000
3	301000000									0																0
3	302000000
3	303000000
3	304000000
3	305000000
3	306000000
3	307000000
3	308000000
3	309000000
3	310000000
3	311000000
3	312000000
3	313000000									0
3	314000000
3	315000000
3	316000000
3	317000000
3	318000000
3	319000000
3	320000000
3	321000000																									0	0				2
3	322000000
3	323000000
3	324000000
3	325000000
3	326000000
3	327000000
3	328000000	2
3	329000000
3	330000000
3	331000000
3	332000000																						2													0
3	333000000
3	334000000
3	335000000
3	336000000
3	337000000									0	2
3	338000000
3	339000000
3	340000000
3	341000000
3	342000000	2
3	343000000	2								0
3	344000000
3	345000000	2
3	346000000	2		2					2	0	2									0						0	0	0		0		0					0
3	347000000
3	348000000
3	349000000
3	350000000
3	351000000	2	0	2	2	2	0	0	2	0	2	0	0	0	0	0	0	0	0	0	2	2	2	2	0	0	0	0		0	2	0	2	2	2	0	0	2	2	0	0
3	352000000	2	0	2	2	2	0	0	2	0	2	0	0	0	0	0	0	0	0	0	2	2	2	2	0	0	0	0	0	0	2	0	2	2	2	0	0	2	2	0	0
3	353000000	2	0	2	2	2	0	0	2	0	2	0	0	0	0	0	0	0	0	0	2	2	2	2	0	0	0	0	0	0	2	0	2	2	2	0	0	2	2	0	0
3	354000000	2	0	2	2	2	0	0	2	0	2	0	0	0	0	0	0	0	0	0	2	2	2	2	0	0	0	0	0	0	2	0	2	2	2	0	0	2	2	0	0
3	355000000	2	0	2	2	2	0	0	2	0	2	0	0	0	0	0	0	0	0	0	2	2	2	2	0	0	0	0		0	2	0	2	2	2	0	0	2	2	0	0
3	356000000	2	0	2	2	2	0	0	2	0	2	0	0	0	0	0	0	0	0	0	2	2	2	2	0	0	0	0		0	2	0	2	2	2	0	0	2	2	0	0
3	357000000	2	0	2	2	2	0	0	2	0	2	0	0	0	0	0	0	0	0	0	2	2	2	2	0	0	0	0		0	2	0	2	2	2	0	0	2	2	0	0
3	358000000	2	0	2	2	2	0	0	2	0	2	0	0	0	0	0	0	0	0	0	2	2	2	2	0	0	0	0		0	2	0	2	2	2	0	0	2	2	0	0
3	359000000	2	0	2	2	2	0	0	2	0	2	0	0	0	0	0	0	0	0	0	2	2	2	2	0	0	0	0		0	2	0	2	2	2	0	0	2	2	0	0
3	360000000	2	0	2	2	2	0	0	2	0	2	0	0	0	0	0	0	0	0	0	2	2	2	2	0	0	0	0		0	2	0	2	2	2	0	0	2	2	0	0
3	361000000	2	0	2	2	2	0	0	2	0	2	0	0	0	0	0	0	0	0	0	2	2	2	2	0	0	0	0		0	2	0	2	2	2	0	0	2	2	0	0
3	362000000	2	0	2	2	2	0	0	2	0	2	0	0	0	0	0	0	0	0	0	2	2	2	2	0	0	0	0		0	2	0	2	2	2	0	0	2	2	0	0
3	363000000	2	0	2	2	2	0	0	2	0	2	0	0	0	0	0	0	0	0	0	2	2	2	2	0	0	0	0		0	2	0	2	2	2	0	0	2	2	0	0
3	364000000	2	0	2	2	2	0	0	2	0	2	0	0	0	0	0	0	0	0	0	2	2	2	2	0	0	0	0		0	2	0	2	2	2	0	0	2	2	0	0
3	365000000	2	0	2	2	2	0	0	2	0	2	0	0	0	0	0	0	0	0	0	2	2	2	2	0	0	0	0		0	2	0	2	2	2	0	0	2	2	0	0
3	366000000	2	0	2	2	2	0	0	2	0	2	0	0	0	0	0	0	0	0	0	2	2	2	2	0	0	0	0		0	2	0	2	2	2	0	0	2	2	0	0
3	367000000	2	0	2	2	2	0	0	2	0	2	0	0	0	0	0	0	0	0	0	2	2	2	2	0	0	0	0		0	2	0	2	2	2	0	0	2	2	0	0
3	368000000	2	0	2	2	2	0	0	2	0	2	0	0	0	0	0	0	0	0	0	2	2	2	2	0	0	0	0		0	2	0	2	2	2	0	0	2	2	0	0
3	369000000	2	0	2	2	2	0	0	2	0	2	0	0	0	0	0	0	0	0	0	2	2	2	2	0	0	0	0	0	0	2	0	2	2	2	0	0	2	2	0	0
3	370000000	2	0	2	2	2	0	0	2	0	2	0	0	0	0	0	0	0	0	0	2	2	2	2	0	0	0	0	0	0	2	0	2	2	2	0	0	2	2	0	0
3	371000000	2	0	2	2	2	0	0	2	0	2	0	0	0	0	0	0	0	0	0	2	2	2	2	0	0	0	0	0	0	2	0	2	2	2	0	0	2	2	0	0
3	372000000	2	0	2	2	2	0	0	2	0	2	0	0	0	0	0	0	0	0	0	2	2	2	2	0	0	0	0		0	2	0	2	2	2	0	0	2	2	0	0
3	373000000	2	0	2	2	2	0	0	2	0	2	0	0	0	0	0	0	0	0	0	2	2	2	2	0	0	0	0	0	0	2	0	2	2	2	0	0	2	2	0	0
3	374000000	2	0	2	2	2	0	0	2	0	2	0	0	0	0	0	0	0	0	0	2	2	2	2	0	0	0	0	0	0	2	0	2	2	2	0	0	2	2	0	0
3	375000000	2	0	2	2	2	0	0	2	0	2	0	0	0	0	0	0	0	0	0	2	2	2	2	0	0	0	0	0	0	2	0	2	2	2	0	0	2	2	0	0
3	376000000	2	0	2	2	2	0	0	2	0	2	0	0	0	0	0	0	0	0	0	2	2	2	2	0	0	0	0	0	0	2	0	2	2	2	0	0	2	2	0	0
3	377000000	2	0	2	2	2	0	0	2	0	2	0	0	0	0	0	0	0	0	0	2	2	2	2	0	0	0	0	0	0	2	0	2	2	2	0	0	2	2	0	0
3	378000000	2	0	2	2	2	0	0	2	0	2	0	0	0	0	0	0	0	0	0	2	2	2	2	0	0	0	0	0	0	2	0	2	2	2	0	0	2	2	0	0
3	379000000	2	0	2	2	2	0	0	2	0	2	0	0	0	0	0	0	0	0	0	2	2	2	2	0	0	0	0	0	0	2	0	2	2	2	0	0	2	2	0	0
3	380000000	2	0	2	2	2	0	0	2	0	2	0	0	0	0	0	0	0	0	0	2	2	2	2	0	0	0	0		0	2	0	2	2	2	0	0	2	2	0	0
3	381000000	2	0	2	2	2	0	0	2	0	2	0	0	0	0	0	0	0	0	0	2	2	2	2	0	0	0	0		0	2	0	2	2	2	0	0	2	2	0	0
3	382000000	2	0	2	2	2	0	0	2	0	2	0	0	0	0	0	0	0	0	0		2	2	2	0	0	0	0	0	0	2	0	2	2	2	0	0	2	2	0	0
3	383000000	2	0	2	2	2	0	0	2	0	2	0	0	0	0	0	0	0	0	0	2	2	2	2	0	0	0	0	0	0	2	0	2	2	2	0	0	2	2	0	0
3	384000000	2	0	2	2	2	0	0	2	0	2	0	0	0	0	0	0	0	0	0	2	2	2	2	0	0	0	0	0	0	2	0	2	2	2	0	0	2	2	0	0
3	385000000	2	0	2	2	2	0	0	2	0	2	0	0	0	0	0	0	0	0	0	2	2	2	2	0	0	0	0	0	0	2	0	2	2	2	0	0	2	2	0	0
3	386000000	2	0	2	2	2	0	0	2	0	2	0	0	0	0	0	0	0	0	0	2	2	2	2	0	0	0	0	0	0	2	0	2	2	2	0	0	2	2	0	0
3	387000000	2	0	2	2	2	0	0	2	0	2	0	0	0	0	0	0	0	0	0	2	2	2	2	0	0	0	0	0	0	2	0	2	2	2	0	0	2	2	0	0
3	388000000	2	0	2	2	2	0	0	2	0	2	0	0	0	0	0	0	0	0	0	2	2	2	2	0	0	0	0	0	0	2	0	2	2	2	0	0	2	2	0	0
3	389000000	2	0	2	2	2	0	0	2	0	2	0	0	0	0	0	0	0	0	0	2	2	2	2	0	0	0	0	0	0	2	0	2	2	2	0	0	2	2	0	0
3	390000000	2	0	2	2	2	0	0	2	0	2	0	0	0	0	0	0	0	0	0	2	2	2	2	0	0	0	0	0	0	2	0	2	2	2	0	0	2	2	0	0
3	391000000	2	0	2	2	2	0	0	2	0	2	0	0	0	0	0	0	0	0	0	2	2	2	2	0	0	0	0		0	2	0	2	2	2	0	0	2	2	0	0
3	392000000	2	0	2	2	2	0	0	2	0	2	0	0	0	0	0	0	0	0	0	2	2	2	2	0	0	0	0	0	0	2	0	2	2	2	0	0	2	2	0	0
3	393000000	2	0	2	2	2	0	0	2	0	2	0	0	0	0	0	0	0	0	0		2	2	2	0	0	0	0	0	0	2	0	2	2	2	0	0	2	2	0	0
3	394000000	2	0	2	2	2	0	0	2	0	2	0	0	0	0	0	0	0	0	0	2	2	2	2	0	0	0	0	0	0	2	0	2	2	2	0	0	2	2	0	0
3	395000000	2	0	2	2	2	0	0	2	0	2	0	0	0	0	0	0	0	0	0	2	2	2	2	0	0	0	0	0	0	2	0	2	2	2	0	0	2	2	0	0
3	396000000	2	0	2	2	2	0	0	2	0	2	0	0	0	0	0	0	0	0	0	2	2	2	2	0	0	0	0	0	0	2	0	2	2	2	0	0	2	2	0	0
3	397000000	2	0	2	2	2	0	0	2	0	2	0	0	0	0	0	0	0	0	0	2	2	2	2	0	0	0	0	0	0	2	0	2	2	2	0	0	2	2	0	0
3	398000000	2	0	2	2	2	0	0	2	0	2	0	0	0	0	0	0	0	0	0	2	2	2	2	0	0	0	0		0	2	0	2	2	2	0	0	2	2	0	0
3	399000000	2	0	2	2	2	0	0	2	0	2	0	0	0	0	0	0	0	0	0	2	2	2	2	0	0	0	0		0	2	0	2	2	2	0	0	2	2	0	0
3	400000000	2	0	2	2	2	0	0	2	0	2	0	0	0	0	0	0	0	0	0	2	2	2	2	0	0	0	0		0	2	0	2	2	2	0	0	2	2	0	0
3	401000000	2	0	2	2	2	0	0	2	0	2	0	0	0	0	0	0	0	0	0	2	2	2	2	0	0	0	0	0	0	2	0	2	2	2	0	0	2	2	0	0
3	402000000	2	0	2	2	2	0	0	2	0	2	0	0	0	0	0	0	0	0	0	2	2	2	2	0	0	0	0	0	0	2	0	2	2	2	0	0	2	2	0	0
3	403000000	2	0	2	2	2	0	0	2	0	2	0	0	0	0	0	0	0	0	0	2	2	2	2	0	0	0	0		0	2	0	2	2	2	0	0	2		0	0
3	404000000	2	0	2	2	2	0	0	2	0	2	0	0	0	0	0	0	0	0	0	2	2	2	2	0	0	0	0	0	0	2	0	2	2	2	0	0	2	2	0	0
3	405000000	2	0	2	2	2	0	0	2	0	2	0	0	0	0	0	0	0	0	0	2	2	2	2	0	0	0	0	0	0	2	0	2	2	2	0	0	2	2	0	0
3	406000000	2	0	2	2	2	0	0	2	0	2	0	0	0	0	0	0	0		0	2	2	2	2	0	0	0	0	0	0	2	0	2	2	2	0	0	2	2	0	0
3	407000000	2	0	2	2	2	0	0	2	0	2	0	0	0	0	0	0	0	0	0	2	2	2	2	0	0	0	0	0	0	2	0	2	2	2	0	0	2	2	0	0
3	408000000	2	0	2	2	2	0	0	2	0	2	0	0	0	0	0	0	0	0	0	2	2	2	2	0	0	0	0	0	0	2	0	2	2	2	0	0	2	2	0	0
3	409000000	2	0	2	2	2	0	0	2	0	2	0	0	0	0	0	0	0	0	0	2	2	2	2	0	0	0	0	0	0	2	0	2	2	2	0	0	2	2	0	0
3	410000000	2	0	2	2	2	0	0	2	0	2	0	0	0	0	0	0	0	0	0	2	2	2	2	0	0	0	0	0	0	2	0	2	2	2	0	0	2	2	0	0
3	411000000	2	0	2	2	2	0	0	2	0	2	0	0	0	0	0	0	0	0	0	2	2	2	2	0	0	0	0	0	0	2	0	2	2	2	0	0	2	2	0	0
3	412000000	2	0	2	2	2	0	0	2	0	2	0	0	0	0	0	0	0	0	0	2	2	2	2	0	0	0	0	0	0	2	0	2	2	2	0	0	2	2	0	0
3	413000000	2	0	2	2	2	0	0	2	0	2	0	0	0	0	0	0	0	0	0	2	2	2	2	0	0	0	0	0	0	2	0	2	2	2	0	0	2	2	0	0
3	414000000	2	0	2	2	2	0	0	2	0	2	0	0	0	0	0	0	0	0	0		2	2	2	0	0	0	0	0	0	2	0	2	2	2	0	0	2	2	0	0
3	415000000	2	0	2	2	2	0	0	2	0	2	0	0	0	0	0	0	0	0	0	2	2	2	2	0	0	0	0	0	0	2	0	2	2	2	0	0	2	2	0	0
3	416000000	2	0	2	2	2	0	0	2	0	2	0	0	0	0	0	0	0	0	0	2	2	2	2	0	0	0	0	0	0	2	0	2	2	2	0	0	2	2	0	0
3	417000000	2	0	2	2	2	0	0	2	0	2	0	0	0	0	0	0	0	0	0	2	2	2	2	0	0	0	0	0	0	2	0	2	2	2	0	0	2	2	0	0
3	418000000	2	0	2	2	2	0	0	2	0	2	0	0	0	0	0	0	0	0	0	2	2	2	2	0	0	0	0	0	0	2	0	2	2	2	0	0	2	2	0	0
3	419000000	2	0	2	2	2	0	0	2	0	2	0	0	0	0	0	0	0	0	0	2	2	2	2	0	0	0	0		0	2	0	2	2	2	0	0	2	2	0	0
3	420000000	2	0	2	2	2	0	0	2	0	2	0	0	0	0	0	0	0	0	0	2	2	2	2	0	0	0	0	0	0	2	0	2	2	2	0	0	2	2	0	0
3	421000000	2	0	2	2	2	0	0	2	0	2	0	0	0	0	0	0	0	0	0	2	2	2	2	0	0	0	0		0	2	0	2	2	2	0	0	2	2	0	0
3	422000000	2	0	2	2	2	0	0	2	0	2	0	0	0	0	0	0	0	0	0	2	2	2	2	0	0	0	0	0	0	2	0	2	2	2	0	0	2	2	0	0
3	423000000	2	0	2	2	2	0	0	2	0	2	0	0	0	0	0	0	0	0	0	2	2	2	2	0	0	0	0	0	0	2	0	2	2	2	0	0	2	2	0	0
3	424000000	2	0	2	2	2	0	0	2	0	2	0	0	0	0	0	0	0	0	0	2	2	2	2	0	0	0	0	0	0	2	0	2	2	2	0	0	2	2	0	0
3	425000000	2	0	2	2	2	0	0	2	0	2	0	0	0	0	0	0	0	0	0	2	2	2	2	0	0	0	0	0	0	2	0	2	2	2	0	0	2	2	0	0
3	426000000	2	0	2	2	2	0	0	2	0	2	0	0	0	0	0	0	0	0	0	2	2	2	2	0	0	0	0		0	2	0	2	2	2	0	0	2	2	0	0
3	427000000	2	0	2	2	2	0	0	2	0	2	0	0	0	0	0	0	0	0	0	2	2	2	2	0	0	0	0		0	2	0	2	2	2	0	0	2	2	0	0
3	428000000	2	0	2	2	2	0	0	2	0	2	0	0	0	0	0	0	0	0	0	2	2	2	2	0	0	0	0	0	0	2	0	2	2	2	0	0	2	2	0	0
3	429000000	2	0	2	2	2	0	0	2	0	2	0	0	0	0	0	0	0	0	0	2	2	2	2	0	0	0	0		0	2	0	2	2	2	0	0	2	2	0	0
3	430000000	2	0	2	2	2	0	0	2	0	2	0	0	0	0	0	0	0	0	0	2	2	2	2	0	0	0	0	0	0	2	0	2	2	2	0	0	2	2	0	0
3	431000000							0																				0					2
3	432000000
3	433000000
3	434000000
3	435000000
3	436000000
3	437000000
3	438000000
3	439000000
3	440000000
3	441000000
3	442000000
3	443000000
3	444000000
3	445000000
3	446000000
3	447000000
3	448000000
3	449000000
3	450000000
3	451000000
3	452000000
3	453000000
3	454000000
3	455000000
3	456000000
3	457000000
3	458000000
3	459000000
3	460000000
3	461000000
3	462000000
3	463000000
3	464000000
3	465000000									0
3	466000000	2					0	0			2						0						2											2	2	0			2
3	467000000
3	468000000
3	469000000			2																					0											0
3	470000000																																			0
3	471000000
3	472000000									0								0					2
3	473000000
3	474000000
3	475000000																																2	2
3	476000000																								0
3	477000000
3	478000000
3	479000000
3	480000000	2	0	2	2	2	0	0	2	0	2	0	0	0	0	0	0	0	0	0	2	2	2	2	0	0	0	0	0	0	2	0	2	2	2	0	0	2	2	0	0
3	481000000	2	0	2	2	2	0	0	2	0	2	0	0	0	0	0	0	0	0	0	2	2	2	2	0	0	0	0	0	0	2	0	2	2	2	0	0	2	2	0	0
3	482000000	2	0	2	2	2	0	0	2	0	2	0	0	0	0	0	0	0	0	0	2	2	2	2	0	0	0	0	0	0	2	0	2	2	2	0	0	2	2	0	0
3	483000000	2	0	2	2	2	0	0	2	0	2	0	0	0	0	0	0	0	0	0	2	2	2	2	0	0	0	0	0	0	2	0	2	2	2	0	0	2	2	0	0
3	484000000	2	0	2	2	2	0	0	2	0	2	0	0	0	0	0	0	0	0	0	2	2	2	2	0	0	0	0	0	0	2	0	2	2	2	0	0	2	2	0	0
3	485000000	2	0	2	2	2	0	0	2	0	2	0	0	0	0	0	0	0	0	0	2	2	2	2	0	0	0	0	0	0	2	0	2	2	2	0	0	2	2	0	0
3	486000000	2	0	2	2	2	0	0	2	0	2	0	0	0	0	0	0	0	0	0	2	2	2	2	0	0	0	0	0	0	2	0	2	2	2	0	0	2	2	0	0
3	487000000	2	0	2	2	2	0	0	2	0	2	0	0	0	0	0	0	0	0	0	2	2	2	2	0	0	0	0	0	0	2	0	2	2	2	0	0	2	2	0	0
3	488000000	2	0	2	2	2	0	0	2	0	2	0	0	0	0	0	0	0	0	0	2	2	2	2	0	0	0	0	0	0	2	0	2	2	2	0	0	2	2	0	0
3	489000000	2	0	2	2	2	0	0	2	0	2	0	0	0	0	0	0	0	0	0	2	2	2	2	0	0	0	0	0	0	2	0	2	2	2	0	0	2	2	0	0
3	490000000	2	0	2	2	2	0	0	2	0	2	0	0	0	0	0	0	0		0	2	2	2	2	0	0	0	0	0	0	2	0	2	2	2	0	0	2	2	0	0
3	491000000	2	0	2	2	2	0	0	2	0	2	0	0	0	0	0	0	0	0	0	2	2	2	2	0	0	0	0	0	0	2	0	2	2	2	0	0	2	2	0	0
3	492000000	2	0	2	2	2	0	0	2	0	2	0	0	0	0	0	0	0	0	0	2	2	2	2	0	0	0	0	0	0	2	0	2	2	2	0	0	2	2	0	0
3	493000000
3	494000000
3	495000000
3	496000000
3	497000000			2			0				2												2
3	498000000	2	0	2	2	2	0	0	2	0	2	0	0	0	0	0	0	0	0	0	2	2	2	2	0	0	0	0	0	0	2	0	2	2	2	0	0	2	2	0	0
3	499000000	2	0	2	2	2	0	0	2	0	2	0	0	0	0	0	0	0	0	0	2	2	2	2	0	0	0	0	0	0	2	0	2	2	2	0	0	2	2	0	0
3	500000000	2	0	2	2	2	0	0	2	0	2	0	0	0	0	0	0	0	0	0	2	2	2	2	0	0	0	0	0	0	2	0	2	2	2	0	0	2	2	0	0
3	501000000	2	0	2	2	2	0	0	2	0	2	0	0	0	0	0	0	0	0	0	2	2	2	2	0	0	0	0	0	0	2	0	2	2	2	0	0	2	2	0	0
3	502000000	2	0	2	2	2	0	0	2	0	2	0	0	0	0	0	0	0	0	0	2	2	2	2	0	0	0	0	0	0	2	0	2	2	2	0	0	2	2	0	0
3	503000000	2	0	2	2	2	0	0	2	0	2	0	0	0	0	0	0	0	0	0	2	2	2	2	0	0	0	0	0	0	2	0	2	2	2	0	0	2	2	0	0
3	504000000	2	0	2	2	2	0	0	2	0	2	0	0	0	0	0	0	0	0	0	2	2	2	2	0	0	0	0	0	0	2	0	2	2	2	0	0	2	2	0	0
3	505000000	2	0	2	2	2	0	0	2	0	2	0	0		0	0	0	0	0	0	2	2	2	2	0	0	0	0	0	0	2	0	2	2	2	0	0	2	2	0	0
3	506000000	2		2		2	0	0		0	2	0			0	0	0		0	0		2	2	2		0	0	0						2		0	0	2	2	0	0
3	507000000	2	0	2	2	2	0	0	2	0	2	0	0	2	0	0	0	0	0	0	2	2	2	2	0	0	0	0	0	0	2	0	2	2	2	0	0	2	2	0	0
3	508000000	2	0	2	2	2	0	0	2	0	2	0	0	2	0	0	0	0	0	0	2	2	2	2	0	0	0	0	0	0	2	0	2	2	2	0	0	2	2	0	0
3	509000000	2	0	2	2	2	0	0	2	0	2	0	0	2	0	0	0	0	0	0	2	2	2	2	0	0	0	0	0	0	2	0	2	2	2	0	0	2	2	0	0
3	510000000	2	0	2	2	2	0	0	2	0	2	0	0	2	0	0	0	0	0	0	2	2	2	2	0	0	0	0	0	0	2	0	2	2	2	0	0	2	2	0	0
3	511000000	2	0	2	2	2	0	0	2	0	2	0	0	2	0	0	0	0	0	0	2	2	2	2	0	0	0	0	0	0	2	0	2	2	2	0	0	2	2	0	0
3	512000000	2	0	2	2	2	0	0	2	0	2	0	0	2	0	0	0	0	0		2	2	2	2	0	0	0	0	0	0	2	0	2	2	2	0	0	2	2	0	0
3	513000000	2	0	2	2	2	0	0	2	0	2	0	0	2	0	0	0	0	0	0	2	2	2	2	0	0	0	0	0	0	2	0	2	2	2	0	0	2	2	0	0
3	514000000	2	0	2	2	2	0	0	2	0	2	0	0	2	0	0	0	0	0	0	2	2	2	2	0	0	0	0	0	0	2	0	2	2	2	0	0	2	2	0	0
3	515000000	2	0	2	2	2	0	0	2	0	2	0	0	2	0	0	0	0	0	0	2	2	2	2	0	0	0	0	0	0	2	0	2	2	2	0	0	2	2	0	0
3	516000000	2	0	2	2	2	0	0	2	0	2	0	0	2	0	0	0	0	0	0	2	2	2	2	0	0	0	0		0	2	0	2	2	2	0	0	2	2	0	0
3	517000000	2	0	2	2	2	0	0	2	0	2	0	0	2	0	0	0	0	0	0	2	2	2	2	0	0	0	0	0	0	2	0	2	2	2	0	0	2	2	0	0
3	518000000	2	0	2	2	2	0	0	2	0	2	0	0	2	0	0	0	0	0	0	2	2	2	2	0	0	0	0	0	0	2	0	2	2	2	0	0	2	2	0	0
3	519000000	2	0	2	2	2	0	0	2	0	2	0	0	2	0	0	0	0	0	0	2	2	2	2	0	0	0	0	0	0	2	0	2	2	2	0	0	2	2	0	0
3	520000000	2	0	2	2	2	0	0	2	0	2	0	0	2	0	0	0	0	0	0	2	2	2	2	0	0	0	0	0	0	2	0	2	2	2	0	0	2	2	0	0
3	521000000	2	0	2	2	2	0	0	2	0	2	0	0	2	0	0	0	0	0	0	2	2	2	2	0	0	0	0	0	0	2	0	2	2	2	0	0	2	2	0	0
3	522000000	2	0	2	2	2	0	0	2	0	2	0	0	2	0	0	0	0	0	0	2	2	2	2	0	0	0	0	0	0	2	0	2	2	2	0	0	2	2	0	0
3	523000000	2	0	2	2	2	0	0	2	0	2	0	0	2	0	0	0	0	0	0	2	2	2	2	0	0	0	0	0	0	2	0	2	2	2	0	0	2	2	0	0
3	524000000	2	0	2	2	2	0	0		0	2	0	0	2	0	0	0	0	0	0	2	2	2	2	0	0	0	0	0	0	2	0	2	2	2	0	0	2		0	0
3	525000000	2	0	2	2	2	0	0	2	0	2	0	0	2	0	0	0	0	0	0	2	2	2	2	0	0	0	0	0	0	2	0	2	2	2	0	0	2	2	0	0
3	526000000	2		2	2			0					0	2	0							2				0	0						2						2	0
3	527000000
3	528000000
3	529000000	2	0	2	2	2	0	0	2	0	2	0	0	2	0	0	0	0	0	0	2	2	2	2	0	0	0	0	0	0	2	0	2	2	2	0	0	2	2	0	0
3	530000000	2	0	2	2	2	0	0	2	0	2	0	0	2	0	0	0	0	0	0	2	2	2	2	0	0	0	0	0	0	2	0	2	2	2	0	0	2	2	0	0
3	531000000	2	0	2	2	2	0	0	2	0	2	0	0	2	0	0		0	0	0	2	2	2	2	0	0	0	0	0	0	2	0	2	2	2	0	0	2	2	0	0
3	532000000
3	533000000
3	534000000	2	0	2	2	2	0	0	2	0	2	0	0	2	0	0		0	0	0	2	0	2	2	0	0	0	0	0	0	2	2	2	2	2	0	0	2	2	0	0
3	535000000	2	0	2	2	2	0	0	2	0	2	0	0	2	0	0		0	0	0	2	0	2	2	0	0	0	0	0	0	2	2	2	2	2	0	0	2		0	0
3	536000000	2	0	2	2	2	0	0	2	0	2	0	0	2	0	0		0	0	0		0	2	2	0	0	0	0	0	0	2	2	2	2	2	0	0	2	2	0	0
3	537000000	2	0	2	2	2	0	0	2	0	2	0	0	2	0	0	0	0	0	0	2	0	2	2	0	0	0	0	0	0	2	2	2	2	2	0	0	2	2	0	0
3	538000000	2	0	2	2	2	0	0	2	0	2	0	0	2	0	0	0	0	0	0	2	0	2	2	0	0	0	0	0	0	2	2	2	2	2	0	0	2	2	0	0
3	539000000	2	0	2	2	2	0	0	2	0	2	0	0	2	0	0	0	0	0	0	2	0	2	2	0	0	0	0	0	0	2	2	2	2	2	0	0	2	2	0	0
3	540000000	2	0	2	2	2	0	0	2	0	2	0	0	2	0	0	0	0	0	0	2	0	2	2	0	0	0	0	0	0	2	2	2	2	2	0	0	2	2	0	0
3	541000000	2	0	2	2	2	0	0	2	0	2	0	0	2	0	0	0	0	0	0	2	0	2	2	0	0	0	0	0	0	2	2	2	2	2	0	0	2	2	0	0
3	542000000	2	0	2	2	2	0	0	2	0	2	0	0	2	0	0	0	0	0	0	2	0	2	2	0	0	0	0	0	0	2	2	2	2	2	0	0	2	2	0	0
3	543000000	2	0	2	2	2	0	0	2	0	2	0	0	2	0	0	0	0	0	0	2	0	2	2	0	0	0	0	0	0	2	2	2	2	2	0	0	2	2	0	0
3	544000000	2	0	2		2	0			0	2	0			0		0			0				2		0	0	0			2			2		0		2	2	0
3	545000000	2	0	2	2	2	0	0	2	0	2	0	0	2	0	0	0	0	0	0	2	0	2	2	0	0	0	0	0	0	2	2	2	2	2	0	0	2	2	0	0
3	546000000	2	0	2	2	2	0	0	2	0	2	0	0	2	0	0	0	0	0	0	2	0	2	2	0	0	0	0	0	0	2	2	2	2	2	0	0	2	2	0	0
3	547000000	2	0	2	2	2	0	0	2	0	2	0	0	2	0	0	0	0	0	0	2	0	2	2	0	0	0	0	0	0	2	2	2	2	2	0	0	2	2	0	0
3	548000000	2	0	2	2	2	0	0	2	0	2	0	0	2	0	0	0	0	0	0	2	0	2	2	0	0	0	0	0	0	2	2	2	2	2	0	0	2	2	0	0
3	549000000	2	0	2	2	2	0	0	2	0	2	0	0	2	0	0	0	0	0	0	2	0	2	2	0	0	0	0	0	0	2	2	2	2	2	0	0	2	2	0	0
3	550000000	2	0	2	2	2	0	0	2	0	2	0	0	2	0	0	0	0	0	0	2	0	2	2	0	0	0	0	0	0	2	2	2	2	2	0	0	2	2	0	0
3	551000000	2	0	2	2	2	0	0	2	0	2	0	0	2	0	0	0	0	0	0	2	0	2	2	0	0	0	0	0	0	2	2	2	2	2	0	0	2	2	0	0
3	552000000	2	0	2		2			2	0	2	0	0	2	0	0		0				0	2	2	0	0	0	0	0	0	2	2		2	2	0	0	2	2	0	0
3	553000000
3	554000000
3	555000000
3	556000000
3	557000000
3	558000000	2	0	2	2	2	0	0	2	0	2	0	0	2	0	0	0	0	0	0	2	0	2	2	0	0	0	0	0	0	2	2	2	2	2	0	0	2	0	0	0
3	559000000	2	0	2	2	2	0	0	2	0	2	0	0	2	0	0	0	0	0	0	2	0	2	2	0	0	0	0	0	0	2	2	2	2	2	0	0	2	0	0	0
3	560000000	2	0	2	2	2	0	0	2	0	2	0	0	2	0	0	0	0	0	0	2	0	2	2	0	0	0	0	0	0	2	2	2	2	2	0	0	2	0	0
3	561000000	2	0	2	2	2	0	0	2	0	2	0	0	2	0	0	0	0	0		2	0	2	2	0	0	0	0	0	0	2	2	2	2	2	0	0	2	0	0
3	562000000	2	0	2	2	2	0	0	2	0	2	0	0	2	0	0	0	0	0	0	2	0	2	2	0	0	0	0		0	2	2	2	2	2	0	0	2		0	0
3	563000000	2	0	2	2	2	0	0	2	0	2	0	0	2	0	0	0	0	0	0	2	0	2	2	0	0	0	0	0	0	2	2	2	2	2	0	0	2		0	0
3	564000000	2	0	2	2	2	0	0	2	0	2	0	0	2	0	0	0	0	0	0	2	0	2	2	0	0	0	0	0	0	2	2	2	2	2	0	0	2		0	0
3	565000000	2	0	2	2	2	0	0	2	0	2	0	0	2	0	0	0	0	0	0	2	0	2	2		0	0	0	0	0	2	2	2	2	2	0	0	2	0	0	0
3	566000000	2	0	2	2	2	0	0	2	0	2	0	0	2	0	0	0	0	0	0	2	0	2	2	0	0	0	0	0	0	2	2	2	2	2	0	0	2	0	0	0
3	567000000	2	0	2	2	2	0	0	2	0	2	0	0	2	0	0	0	0	0	0	2	0	2	2	0	0	0	0	0	0	2	2	2	2	2	0	0	2	0	0	0
3	568000000	2	0	2	2	2	0	0	0	0	2	0	0	2	0	0	0	0	0	0	2	0	2	2	0	0	0	0	0	0	2	2	2	2	2	0	0	2	0	0	0
3	569000000
3	570000000
3	571000000	2	0	2	2	2	0	0	0	0	0	0	0	2	0	0	0	0	0	0	2	0	2	2	0	0	0	0	0	0	2	2	2	2	2	0	0	2	0	0	0
3	572000000
3	573000000
3	574000000	2	0	2	2	2	0	0	0	0	0	0		2	0	0		0	0	0			2	2	0	0	0	0	0	0	2	2		2	2	0	0	2	0	0	0
3	575000000
3	576000000
3	577000000
3	578000000
3	579000000
3	580000000
3	581000000	2	0	2	2	2	0	0	0	0	0	0	0	2	0	0	0	0	0	0	2	0	2	2	0	0	0	0	0	0	2	2	2	2	2	0	0	2	0	0
3	582000000	2	0	2	2	2	0	0	0	0		0	0	2	0	0		0		0	2	0	2	2	0	0	0	0	0	0	2	2	2	2	2	0	0	2	0	0	0
3	583000000	2	0	2	2	2	0	0	0	0	0	0	0	2	0	0	0	0	0	0	2	0	2	2	0	0	0	0	0	0	2	2	2	2	2	0	0	2	0	0	0
3	584000000	2	0	2	2	2	0	0	0	0	0	0	0	2	0	0	0	0	0	0	2	0	2	2	0	0	0	0	0	0	2	2	2	2	2	0	0	2	0	0	0
3	585000000	2	0	2	2	2	0	0	0	0	0	0	0	2	0	0	0	0	0	0	2	0	2	2	0	0	0	0	0	0	2	2	2	2	2	0	0	2	0	0	0
3	586000000	2	0	2	2	2	0	0	0	0	0	0	0	2	0	0	0	0	0	0	2	0	2	2	0	0	0	0	0	0	2	2	2	2	2	0	0	2	0	0
3	587000000	2	0	2	2	2	0	0	0	0	0	0	0	2	0	0	0	0	0	0		0	2	2	0	0	0	0	0	0	2	2	2	2	2	0	0	2	0	0	2
3	588000000	2	0	2	2	2	0	0	0	0	0	0	0	2	0	0	0	0	0	0	0	0	2	2	0	0	0	0	0	0	2	2	2	2	2	0	0	2	0	0	2
3	589000000	2	0	2	2	2	0	0	0	0	0	0	0	2	0	0	0	0	0	0	0	0	2	2	0	0	0	0	0	0	2	2	2	2	2	0	0	2	0	0	2
3	590000000	2	0	2	2	2	0	0	0	0	0	0	0	2	0	0		0	0	0	0	0	2	2	0	0	0	0	0	0	2	2	2	2	2	0	0	2	0	0	2
3	591000000	2	0	2	2	2	0	0	0	0	0	0	0	2	0	0		0	0	0	0	0	2	2	0	0	0	0	0	0	2	2	2	2	2	0	0	2	0	0	2
3	592000000	2		2	2	2	0	0	0	0	0	0	0	2	0	0	0	0	0	0	0	0	2	2	0	0	0	0	0	0			2	2	2	0	0		0	0	2
3	593000000
3	594000000	2	0	2	2	2	0	0	0	0	0	0	0	2	0	0		0	0	0	0	0	2		0	0	0	0	0	0	2	2	2	2	2	0		2	0	0	2
3	595000000	2	0	2	2	2	0	0	0	0	0	0	0	2	0	0		0	0	0		0	2	0	0	0	0	0	0	0	2	2	2	2	2	0	2	2	0	0	2
3	596000000	2	0	2	2	2	0	0	0	0	0	0	0	2	0	0		0	0	0	0	0	2	0	0	0	0	0	0	0	2	2	2	2	2	0	2	2	0	0	2
3	597000000	2	0	2	2	2	0	0	0	0	0	0	0	2	0	0		0	0	0	0	0	2	0	0	0	0	0	0	0	2	2	2	2	2	0	2	2	0	0	2
3	598000000	2	0	2	2	2	0	0	0	0	0	0	0	2		0	0	0	0	0	0	0	2	0	0	0	0	0	0	0	2	2	2	2	2	0	2	2	0	0	2
3	599000000	2	0	2	2	2	0	0	0	0	0	0	0	2	2	0	0	0	0	0	0	0	2	0	0	0	0	0	0	0	2	2	2	2	2	0	2	2	0	0	2
3	600000000	2	0	2	2	2	0	0	0	0	0	0	0	2	2	0	0	0	0	0	0	0	2	0	0	0	0	0	0	0	2	2	2	2	2	0	2	2	0	0	2
3	601000000	2	0	2	2	2	0	0	0	0	0	0	0	2	2	0	0	0	0	0	0	0	2	0	0	0	0	0	0	0	2	2		2	2	0	2	2	0	0	2
3	602000000
3	603000000
3	604000000	2	0	2	2	2	0	0	0	0	0	0	0	2	2	0	0	0	0	0	0		2	0	0	0	0	0	0	0	2	2	0		2	0	2	2	0	0	2
3	605000000	2	0	2	2	2	0	0	0	0	0	0	0	2	2	0	0	0	0	0	0	0	2	0	0	0	0	0	0	0	2	2	0	2	2	0	2	2	0	0	2
3	606000000	2	0	2	2	2	0	0	0	0	0	0	0	2	2	0	0	0	0	0	0	0	2	0	0	0	0	0	0	0	2	2	0	2	2	0	2	2	0	0	2
3	607000000	2	0	2	2	2	0	0	0	0	0	0	0	2	2	0	0	0	0	0	0	0	2	0	0	0	0	0	0	0	2	2	0	2	2	0	2	2	0	0	2
3	608000000	2	0	2	2	2	0	0	0	0	0	0	0	2	2	0	0	0	0	0	0	0	2	0	0	0	0	0	0	0	2	2	0	2	2	0	2	2	0	0	2
3	609000000	2	0	2	2	2	0	0	0	0	0	0	0	2	2	0		0	0	0	0	0	2	0	0	0	0	0	0	0	2	2	0	2	2	0	2	2	0	0	2
3	610000000	2	0	2	2	2	0	0	0	0	0	0	0	2	2	0		0	0	0	0	0	2	0	0	0	0	0	0	0	2	2	0	2	2	0	2	2	0	0	2
3	611000000	2	0	2	2	2	0	0	0	0	0	0	0	2	2	0		0	0	0	0	0	2	0	0	0	0	0	0	0	2	2	0	2	2	0	2	2	0	0	2
3	612000000
3	613000000	2	0	2	2	2	0	0	0	0	0	0	0	2	2	0		0	0	0	0	0	2	0	0	0	0	0	0	0	2	2	0	2	2	0	2	2	0	0	2
3	614000000
3	615000000
3	616000000	2	0	2	2	2	0	0	0	0	0	0	0	2	2	0	0	0	0	0	0	0	2	0	0	0	0	0	0	0	2	2	0	2	2	0	2	2	0	0	2
3	617000000	2	0	2	2	2		0	0	0	0	0	0	2	2	0	0	0	0	0	0	0	2	0	0	0	0	0	0	0	2	2	0	2	2	0	2	2	0	0	2
3	618000000	2	0	2	2	2	2	0	0	0	0	0	0	2	2	0	0	0	0	0	0	0	2	0	0	0	0	0	0	0	2	2	0	2	2	0	2	2	0	0	2
3	619000000	2	0	2	2	2	2	0	0	0	0	0	0	2	2		0	0	0	0		0	2	0	0	0	0	0	0	0	2	2	0	2	2	0	2	2		0	2
3	620000000	2	0	2	2	2	2	0	0	0	0	0	0	2	2	0		0	0	0	0	0	2	0	0	0	0	0	0	0	2	2	0	2	2	0	2	2	0	0	2
3	621000000	2	0	2	2	2	2	0	0	0		0		2	2				0	0			2	0	0	0		0		0	2		0	2		0	2		0	0	2
3	622000000	2	0	2	2	2	2	0	0	0	0	0	0	2	2	0	0	0	0	0	0	0	2	0	0	0	0	0	0	0	2	2	0	2	2	0	2	2	0	0	2
3	623000000	2	0	2	2	2	2			0	0	0	0	2	2	0	0	0	0	0	0	0	2		0	0	0	0	0		2	2	0	2	2		2	2	0	0	2
3	624000000
3	625000000	2	0	2		2	2	0	0	0	0	0	0	2	2	0		0		0		0	0		0	0	0	0	0	0		2		2	2	0	2	2	0	0	2
3	626000000	2	0	2	2	2	2	0	0	0	0	0		2	2	0	0	0	0		0	0	0	0	0	0	0	0	0	0	2	2	0	2	2	0	2	2	0	0	2
3	627000000	2	0	2	2	2	2	0	0	0	0	0	0	0	2	0	0	0	0	0	0	0	0	0	0	0	0	0	0	0	2	2	0	2	2	0	2	0	0	0	2
3	628000000	2	0	2	2	2	2	0	0	0	0	0	0	0	2	0		0	0	0	0	0	0	0	0	0	0	0	0	0	2	2	0	2	2	0	2	0	0	0	2
3	629000000	2	0	2	2	2	2	0	0	0	0	0	0	0	2	0		0	0	0	0	0	0	0	0	0	0	0	0	0	2	2	0	2	2	0	2	0	0	0	2
3	630000000	2	0	2	2	2	2	0	0	0	0	0	0	0	2	0	0	0	0	0	0	2	0	0	0	0	0	0	0	0	2	2	0	2	2	0	2	0	0	0	2
3	631000000	2	0	2	2	2	2	0	0	0	0	0	0	0	2	0	0		0	0	0	2	0	0	0	0	0	0	0	0	2	2	0	2	2	0	2	0	0	0	2
3	632000000	2	0	2	2	2	2	0	0	0	0	0	0	0	2	0	0	2	0	0	0	2	0	0		0	0	0	0	0	2	2	0	2	2	0	2	0	0	0	2
3	633000000	2	0	2	2	2	2	0	0	0	0	0	0	0	2	0	0	2	0	0	0	2	0	0	0	0	0	0	0	0	2	2	0	2	2	0	2	0	0	0	2
3	634000000	2	0	2	2	2	2	0	0	0	0	0	0	0	2	0	0		0	0	0	2	0	0	0		0	0	0	0	2	2	0	2	2	0	0	0	0	0	2
3	635000000
3	636000000
3	637000000
3	638000000
3	639000000
3	640000000
3	641000000	2	0	2		2	2		0	0	0	0			2	0	0	2	0	0		2	0		0	0	0	0		0	2	2	0	2	0	0			0	0	2
3	642000000	2	0	2	2	2	2	0		0				0	2	0		2	0			2	0	0	0	0	0	0	0	0	2	2	0	2	0	0	0			0	2
3	643000000	2	0	2	2			0		0				0	2					0		2	0			0	0		0	0	2	2	0	2	0			0		0	2
3	644000000	2	0	2	2		2	0	0	0	0	0	0	0	2		0		0		0	2	0		0	0	0	0	0	0	2	2	0	2	0	0	0		0	0	2
3	645000000	2	0	2	2	2	2	0		0	0	0	0	0	2	0		2	0	0	0	2	0	0	0	0	0	0	0	0	2	2	0	2	0	0	0	0	0	0	2
3	646000000
3	647000000	2	0		2	2	2	0	2	0	0	0	0	0	2	0		2	0	0	0	2	0	2	0	0	0	0	0	0	2	2	0	2	0	0	0	0	0	0	2
3	648000000
3	649000000	2		2	2	2	2	0	2	0				0	2	0		2				2	0	2	0	0	0	0	0	0		2	0	2	0		0			0	2
3	650000000	2	0	2	2	2	2	0	2	0	0	0	0	0	2	0	0		0	0	0	2	0	2	0	0	0	0	0	0	2	2	0	2	0	0	0	0	0	0	2
3	651000000	2	0	2	2	2	2	0	2	0	0	0	0	0	2	0	0	2	0	0	0	2	0	2	0	0	0	0	0	0		2	0	2	0	0	0	0	0	0	2
3	652000000	2	0	2	2	2	2	0	2	0	0	0	0	0	2	0	0	2	0	0	0	2	0	2	0	0	0	0	0	0	2	2	0	2	0	0	0	0	0	0	2
3	653000000	2		2	2	2	2	0	2	0	0		0	0	2			2	0	0	0	2	0	2	0	0	0	0	0	0	2	2	0	2	0	0	0	0	0	0	2
3	654000000	2	0	2	2	2	2	0	2	0	0	0	0	0	2	0		2	0	0	0	2	0	2	0	0	0	0		0	2	2	0	2	0	0	0	0	0	0	2
3	655000000	2	0	2	2	2	2	0	2	0	0	0	0	0	2	0	0		0	0	0	2	0	2	0		0	0	0		2	2	0	2	0	0	0	0	0	0
3	656000000	2	0	2	2	2	2	0	2	0	0	0	0	0	2	0	0	2	0	0	0	2	0	2	0	0	0	0	0	0	2	2	0	2	0	0	0	0	0	0	2
3	657000000	2	0	2	2	2	2	0	2	0	0	0	0	0	2	0	0	2	0	0	0	2	0	2	0	0	0	0	0	0	2	2	0	2	0	0	0	0	0	0	2
3	658000000	2		2	2		2	0		0	0	0	0	0	2		0	2	0		0		0	2	0	0	0	0	0		2	2	0	2	0		0		0	0
3	659000000	2	0	2	2	2	2	0	2	0	0	0	0	0	2	0	0	2	0	0	0	2	0	2	0	0	0	0	0	0	2	2	0	2	0	0	0	0	0	0	2
3	660000000	2		2	2	2	2		2	0			0		2			2			0	2		2		0		0	0		2	2		2	0			0			2
3	661000000	2	0	2	2	2	2	2	2	0	0	0	0	0	2	0	0	0	0	0	0	2	0	2	0	0	0	0	0	0	2	2	0	2	0	0	0	0	2	0	2
3	662000000	2	0	2	2	2	2	2	2	0	0	0	0	0	2	0	0	0	0	0	0	2	0	2	0	0	0	0	0	0	2	2	0	2	0	0	0	0	2	0	2
3	663000000	2	0	2	2	2	2	2	2	0	0	0	0	0	2	0		0	0	0	0	2	0	2	0	0	0	0	0	0	2	2	0	2	0	0	0	0	2	0	2
3	664000000	2	0	2	2	2		2	2	0	0	0	0	0	2	0		0	0	0	0	2	0	2	0	0	0	0	0	0	2	2	0	2	0	0	0	0	2	0	2
3	665000000	2	0	2	2	2	0	2	2	0	0	0	0	0	2	0	0	0	0	0	0	2	0	2	0	0	0	0	0	0	2	2	0	2	0	0	0	0	2	0	2
3	666000000	2	0	2	2	2	0	2	2	0	0	0	0	0	2	0	0	0	0	0	0	2		2	0	0	0	0		0	2	2	0	2	0			0	2		2
3	667000000	2	0	2	2	2	0	2	2	0	0	0	0	0	2	0		0	0	0	0	2	0	2	0	0	0	0	0	0	2	2	0	2	0	0	0	0	2	0	2
3	668000000	2	0	2	2	2	0	2	2	0	0	0	0		2	0	0	0	0	0	0	2	0	2	0	0	0	0	0	0	2	2	0	2	0	0	0	0	2	0	2
3	669000000	2	0	2	2	2	0	2	2	0	0	0	0	0	2	0			0	0	0	2	0	2		0	0	0	0	0	2	2	0	2	0		0	0	2	0	2
3	670000000	2	0	2	2	2	0	2	2	0	0	0	0	0	2	0	0	0	0	0		2	0	2	0	0	0	0	0	0	2	2	0	2	0	0		0	2	0	2
3	671000000	2	0	2	2	2	0	2	2	0	0	0	0	0	2	0	0	0	0	0	0	2	0	2	0	0	0	0	0		2	2	0	2	0	0	0	0	2	0	2
[truncated: 2,585 more rows]

## Sheet: DH genotype data
chromosome	marker	phys pos (Mbp)	MBDH002	MBDH006	MBDH007	MBDH011	MBDH014	MBDH020	MBDH021	MBDH025	MBDH026	MBDH030	MBDH031	MBDH032	MBDH033	MBDH034	MBDH042	MBDH046	MBDH047	MBDH048	MBDH050	MBDH051	MBDH053	MBDH054	MBDH055	MBDH056	MBDH058	MBDH059	MBDH062	MBDH063	MBDH064	MBDH067	MBDH069	MBDH072	MBDH073	MBDH074	MBDH077	MBDH078	MBDH079	MBDH080	MBDH081	MBDH083	MBDH084	MBDH085	MBDH091	MBDH092	MBDH098	MBDH101	MBDH102
1	mbGBS8826	1.24928	0	2	2	2	0	0	0	0	0	0	2		2	0	2		0	0	0	0	2	0	0	2	2	2	0	2	2	0	2	0	2	0	2	0	2	2	0	2	0	2	2	0	0	0	2
1	mbGBS17141	2.11294	0	2	2		0		0	0	0	0	2		2	0	2				0	0	2			2		2	0	2	2		2	0	2	0		0		2						0	0	0	2
1	mbGBS780	3.19957	0	2	2		0	0	0	0	0	0	2	0	2	0	2	0	0	0	0	0	2	0	0	2	2	2	0	2	2	0	2	0	2	0	2	0	2	2	0	2	2	2	2	0	0
1	mbGBS5422	4.12951	0	2	2		0	0	0	0	0	0	2		2	0	2	0	0	0	0	0	2	0	0	2	2	2	0	2	2	0	2	0	2	0	2	0	2	2	0	2	2		2	0	0	0	2
1	mbGBS21104	5.21521	0			2	0	0		0	0	0	2	0		0	2	0	0		0	0		0	0	2			0			0		0		0		0	2	2			2			0	0	0	2
1	mbGBS357	6.24755	0	2	2	2	0	0	2	0	0	0	2		2	0	2	0		0	2	0	2	0	0	2	2	2	0		2	0	2		2	0	2	0	2	2	0	2	2	2	2	0	0	0
1	mbGBS20280	7.31791	0	2	2	2	0	0	2	0	0	0	2		2	0	2	0	0	0	2	0	2	0	0	2	2	2	0	2	2	0	2	0	2	0	2	0	2	2	0	2	2	2	2	0	0	2	2
1	mbGBS19022	8.48052	0	2	2		0	0		0	0	0	2		2	0	2	0	0	0	2	0	2	0	0	2	2	2	0	2	2	0	2	0	2	0		0	2	2					2	0	0	2	2
1	mbGBS18498	9.0768	2	2	2	2	0	0	2	0	0	0	2		2	0	2	0	0	0	2	0	2	0	0	2	2	2	0	2	2	0	2	0	2	0	2	0	2	2	0	2	2		2	0	0	2	2
1	mbGBS19061	10.0775	2		2	2	0	0	2	0	0	0	2	0	2	0	2	0	2	0	2	0	2	0	0	2	2	2	0	2	2	0	2	0	2	0	2	0	2	2	0	2	2		2	0	0	2	2
1	mbGBS1010	11.374	2	2	2		0	0	2	0	0	0	2		2	0	2		2	0	2	0	2	0	0	2	2	2	0	2	0	0	2	0	2	0	2	0	2	2		2	2	2		0	0	2	2
1	mbGBS18376	12.0279		2	2		0	0		0	0		2	0	2		2	0	2			0	2	0	0	2	2	2	0	2	0		2	0		2	2	0	2	2			2	2	2	0	0		2
1	mbGBS3170	13.6604	2	2	2	2	0	0	2	0	0		2		2	0	0	0	2	0	2	0	0	0	0	2	2	2	0	2	0	0	2	0	2	2	2	0	2	2			2	2	2	0	0	2	2
1	mbGBS15953	14.3713	2	2	2	2	0	0	2	0	2	0	2			0	0	0	2	0		0	0	0	0	2		2	0	2	0	0	2	2	2	2	2	0	2	2		2	2	2	2	0	0	2	2
1	mbGBS14329	15.0083	2		2		0	0	2	0	2	0	2			0	0	0		0	2	0	0	0	0	2	2	2	0	2	0	0	2			2	2	0	2	2	0					0	0		2
1	mbGBS19817	16.1683	2	2	2	2	0	0	2	0	2	0	2	0	2	0	0	0	2	0	2	0	0	0	0	2	2	2	0	2	0	0	2	2	2	2	2	0	2	2		2	2	2	2	0	0	2	2
1	mbGBS13370	17.201	2	2	2	2	0	0	2	0	2	0	2		2	0	0	0	2	0	2	0	0	0	0	2	2	2	0	2	0	0	2	2	2	2	2	0	2	2		2	2	2	2	0	0	2	2
1	mbGBS3903	18.1087	2		2	2	0	0	2	0	2	0	2	2	2	0	0	0	2	0	2		0	0	0	2	2		0	2	0	0	2	2	2	2	2	0	2		0	2	2	2	2	0	0	2	2
1	mbGBS9408	19.3492	2	2	2	2	0		2	0			2		2	0	0		2	0	2	0	0	2	0	2		2	0	2	0			2	2	2	2	0	2	2		2		2	2	0	0	2	2
1	mbGBS1505	20.4907		2	2			0		0	2	0					0	0	2	0		0	0		0	2	2		0	2	0	0						0		2	0		2			0	0	2
1	mbGBS8487	21.0242	2	2	2	2	2	0	2	0	2	0	2		2	2	0	0	2	0	2	0	0	2	0	2	2	2	0	2	0	0	2	2	2	2	2	0	2	2	0	2	2	2	2	0	0	2	2
1	mbGBS15114	22.0188	2						2		2	0	2		2	2	0		2		2	0	0	2		2	2	2	0	2	0	0			2		2		2								0		2
1	mbGBS5954	24.0395	2	2	2	2	2	0	2	0	2	0	2		2	2	0	0	2	0	2	0	0	2	0	2	2	2	2	2	0	0	2	2	2	2	2	0	2	2			2	2	2	0	0	2	2
1	mbGBS22098	25.0482	2	2	2		2	0		0	2	0	2		2	2	0	0	2	0	2	0		2	0	2	2	2	2	2	0	0	2	2	2	2	2	0		2			2		2	0	0	2	2
1	mbGBS15727	28.2516	2	2	2		2		2	0	2	0	2		2	2	0	0	2	0	2	0	0	2	0	2	2	2	2	2		0	2	2	2	2	2	0	2	2		2	2	2		0	0	2	2
1	mbGBS9235	29.0696	2	2	2	2	2	2	2	0	2	0	2		2		0		2		2	0	0	2	0	2	2	2	2	2	0		2	2	2	2	0	0	2	2		2		2	2	0		2	2
1	mbGBS80	30.4155	2	2	2	2	2	2	2	0	2	0	2		2	2	0	0	2	0	2	0	0	2	0	2	2	2	2	2	0	0	2	2	2	2	0	0	2	2	0	2	2	2	2	0	0	2	2
1	mbGBS12224	31.0278	2	2	2		2	2	2	0	2	2	2	2	2	2	0	0	2	0	2	0	0	2	0	2	2		2	2	0	0	2	2	2	2	0	0	2	2	0	2	2	2	2	0	0	2	2
1	mbGBS14793	32.1021	2	2	2	2	2	2	2	0	2	2	0		2	2	0	0	2	0	2	0	0	2	2	2	0	2	2	2	0	0	2	2	2	2	0	0	2	2		2	2	2	2	0	0	2	2
1	mbGBS1174	33.7909			2		2			0	2	2	0				0		2	0		0	0		2	2	0	2			0	0	2	2	2		0	0			0		2			0	0	2	2
1	mbGBS6033	35.0693	2	2	2	2	2	2	2	0	2	2	0		2	2	0	0	2	0	2	0	0	2	2	2	0	2	2	2	0	0	2	2	2	2	0	0	2	2			2	2	2	0	0	2	2
1	mbGBS23610	36.0217	2	2	2	2	2	2		0	2	2	0	2		2	0	0	2	0	2	0	0	2	2	2	0	2	2	2	0	0	2	2	2	2	0	0	2	2	0	2	2	2	2	0	0	2	2
1	mbGBS22168	37.1637	2	2	2	2	2	2	2	0	2	2	0	2	2	2	0	0	2	0	2	0		2	2	2	0	2	2	2	0	0	2	2	2	2	0		2	2			2		2	2	0	2	2
1	mbGBS3044	38.0698	2	2	2	2	2	2	2	0	2	2	0		2		0	0	2	0	2	0	0	2	2	2	0	2	2	2		0	2	2	2	2			2	2	0	2	2	2	2	2	0	2	2
1	mbGBS17282	39.3122			2			2			2		0			2	0	0	2			0	0			2	0	2	2		0	0	2	2			0	0		2		2			2	2	2		2
1	mbGBS17619	52.2525	2	2	2		2		2		2	2	0	2	2	2	0	0	2	0	2	0	0	2	2	2	0	2	2	2	0	0	2	2	2	2	0	0	2	2	2	2	2	2	2	2	2	2	2
1	mbGBS20944	59.7235		2		2		2			2				2		0	0			2	0		2			0			2	0		2	2		2		0		2				2	2		2
1	mbGBS9878	60.083	2	2	2	2	2	2	2	0	2	2	0	2	2	2	0	0	2	0	2	0	0	2	2	2	0	2	2	2	0	0	2	2	2	2	0	0	2	2	2		2	2	2	2	2	2	2
1	mbGBS4332	64.4346		2						0	2	2		2	2		0				2	0			2	2					0		2	2		2	0		2	2		2	2		2	2		2
1	mbGBS13871	66.8458	2		2		2	2		0	2	2	0		2	2	0		2		2	0	0	2	2	2	0	2	2	2	0	0	2	2	2	2	0			2			2		2		2	2	2
1	mbGBS15879	67.6708	2	2	2		2	2		0	2	2	0		2	2	0	0	2	0	2	0	0	2	2	2	0	2	2	2	0	0	2	2	2	2	0	0	2	2	2		2	2	2	2	2	2	2
1	mbGBS77	68.5195		2	2			2		0	2	2	0		2	2	0	0	2	0	2	0	0		2	2	0	2	2	2	0	0	2		2	2		0	2	2		2	2	2		2	2	2	2
1	mbGBS4101	70.4114	2	2	2		2	2	2	0		2	0		2	2	0	0	2	0	2	0		2	2	2	0	2	2	2	0	0	2	2	2	2	0	0	2	2		2	2		2	2	2	2	2
1	mbGBS5948	71.0488	2	2	2		2	2	2	0	2	2	0		2		0	0	2	0	2	0	0	2		2	0	2		2	0	0	2	2	2		0	0	2						2	2	2	2	2
1	mbGBS19352	72.4573	2	2	2	2	2	2	2	0	2	2	0		2	2	0		2		2	0	0	2	2	2	0	2	2		0	0	2	2	2	2	0	0		2		2		2	2	2	2	2	2
1	mbGBS14186	73.9301	2	2		2	2	2	2	0	2	2	0		2	2	0	0	2	0	2	0	0	2	2	2	0	2	2	2	0	0	2	2	2	2	0	0	2	2	2	2	2	2	2	2	2	2	2
1	mbGBS2142	74.3358	2	2	2		2	2	2	0	2	2	0		2	2	0	0	2	0	2	0	0	2	2	2	0	2	2	2	0	0	2	2	2	2	0	0	2	2		2		2	2	2	2	2	2
1	mbGBS13897	76.9917	2	2	2		2	2	2			2	0		2	2	0	0	2	0	2	0	0	2	2	2	0	2	2		0	0	2	2	2	2		0		2			2		2	2	2	2	2
1	mbGBS9248	77.8163	2	2	2	2		2		0	2	2	0		2		0	0	2						2	2	0	2	2	2	0			2			0	0	2	2		2	2			2	2		2
1	mbGBS22358	78.534		2	2	2	2	2	2	0		2	0			2	0	0	2	0		0	0	2	2	2	0	2	2		0	0	2	2	2	2	0		2	2					2	2	2	2	2
1	mbGBS14444	79.0595	2	2	2		2	2	2	0	2	2	0	2	2	2	0	0	2	0	2	0	0	2	2	2	0	2	2	2	0	0	2	2	2	2	0	0	2	2		2	2	2	2	2	2	2	2
1	mbGBS2277	80.4717			2	2	2	2	2	0	2	2	0	2	2	2	0	0	2	0	2	0	0	2	2	2	0	2	2	2	0	0	2	2	2	2	0	0	2	2	2	2	2	2	2	2	2	2	2
1	mbGBS22745	81.5183	2	2	2	2	2	2	2	0	2		0	2	2	2	0		2	0			0	2	2	2	0	2	2	2	0	0		2	2	2	0	0	2	2	2	2	2	2	2	2	2	2	2
1	mbGBS23457	83.797	2	2	2	2	2	2	2	0	2	2	0		2	2	0	0	2	0	2	0	0	2	2	2	0	2	2	2	0	0	2		2	2	0	0	2	2	2	2	2		2	2		2	2
1	mbGBS1967	84.4072	2	2	2	2	2	2	2	0	2	2	0		2	2	0	0	2		2	0	0	2	2	2	0	2	2	2	0	0	2	2	2		0	0	2	2		2		2	2	2	2	2	2
1	mbGBS23551	85.2636	2	2	2	2	2	2	2	0	2	2	0	2	2	2	0	0	2	0	2	0	0	2	2	2	0	2	2	2	0	0	2	2	2	2	0		2		2	2	2	2	2	2	2	2	2
1	mbGBS17822	86.4157	2	2	2		2	2	2	0	2	2					0	0	2	0		0	0	2	2	2	0	2			0		2	2				0	2	2								2	2
1	mbGBS21039	90.0255	2	2	2	2	2	2	2	0	2	2	0	2	2	2	0	0	2	0	2	0	0	2	2	2	0	2	2	2	0	0	2	2	2	2	0	0	2	2	2	2	2	2	2	2	2	2	2
1	mbGBS7797	92.2285	2	2	2	2	2	2	2	0	2	2	0		2	2	0	0	2	0	2		0	2	2	2	0	2	2	2	0	0	2	2	2	2	0	0	2	2	2	2	2	2	2	2	2	2	2
1	mbGBS12929	93.4761	2	2	2	2	2	2	2		2	2			2	2	0		2	0	2	0		2	2	2		2	2	2	0	0	2	2	2	2	0	0	2	2			2	2	2	2	2	2	2
1	mbGBS12506	94.1453	2	2			2	2	2			2	0		2	2	0	0	2					2	2	2	0	2		2	0	0		2			0	0	2	2					2	2
1	mbGBS16093	95.0288	2	2	2	2	2	2	2	0	2	2	0		2	2	0	0	2	0	2	0	0	2	2	2	0	2	2	2	0	0	2	2	2	2	0	0	2	2		2	2	2	2	2	2	2	2
1	mbGBS5347	97.5715	2	2	2	2	2	2	2	0		2	0		2	2	0		2	0		0	0	2	2	2	0	2	2		0			2	2				2	2			2	2	2	2	2	2	2
1	mbGBS20198	98.5684	2	2	2	2	2	2	2	0	2	2	0		2	2	0	0	2	0	2	0	0	2	2	2		2	2	2	0	0	2	2	2	2	0	0	2	2	2	2	2	2	2	2	2	2	2
1	mbGBS4586	99.4352	2	2	2	2	2			0	2	2				2	0		2			0	0	2		2	0	2		2	0			2			0	0	2	2		2					2	2	2
1	mbGBS493	100.8	2	2	2	2	2	2	2	0	2	2	0	2	2	2	0	0	2	0	2		0	2	2		0	2	2	2	0	0	2		2	2	0		2	2	2	2	2	2	2	2	2	2	2
1	mbGBS14979	102.698	2	2	2		2	2	2	0	2	2	0	2	2	2	0	0	2	0	2	0		2	2	2	0	2	2	2	0		2	2	2	2	0	0	2	2		2			2	2	2	2	2
1	mbGBS607	103.606	2	2	2		2		2	0	2	2	0		2	2	0	0				0	0	2	2	2	0	2	2	2	0	0	2	2	2	2	0	0	2	2	2	2	2	2	2	2	2	2	2
1	mbGBS9225	112.317	2	2	2		2		2		2	2			2			0	2	0	2	0	0	2	2	2	0	2	2					2	2	2	0		2	2			2		2		2	2	2
1	mbGBS3508	135.702	2	2	2	2	2	2	2		2	2	0		2		0	0			2			2	2	2		2	2	2			2	2	2	2	0	0	2	2						2		2	2
1	mbGBS12304	168.387		2	2				2			2			2	2	0				2			2	2	2	0		2		0			2			0		2	2		2	2		2		2	2	2
1	mbGBS14833	170.226	2	2						0	2		0			2	0		2		2	0						2	2	2	0	0		2	2		0			2	2		2	2		2	2
1	mbGBS12170	203.887	2	2			2		2						2	2			2						2	2	0	2	2	2				2	2			0	2	2		2				2	2	2	2
1	mbGBS8096	210.8	2						2		2		0				0			0		0	0	2		2	0	2	2		0	0	2	2	2	2				2			2	2	2	2	2	2	2
1	mbGBS8477	247.007	2	2	2			2	2	0	2	2	0			2	0	0	2	0	2	0	0			2	0	2		2			2	2	2	2	0	0	2	2			2		2	2	2	2	2
1	mbGBS5182	305.192	2	2	2		2		2	0		2	0		2		0		2	0	2	0	0	2		2	0	2	2		0	0	2		2	2	0			2					2	2		2
1	mbGBS21035	306.815	2		2	2	2	2	2	0	2	2	0		2		0	0	2	0	2	0	0	2	2	2	0	2	2	2	0	0	2	2	2	2	0	0		2	2	2	2	2	2	2	2	2
1	mbGBS7903	308.649	2	2	2		2		2	0		2	0		2	2	0	0	2	0	2	0	0	2	2	2	0	2	2	2		0	2		2		0	0	2	2			2			2		2	2
1	mbGBS10874	312.896	2	2	2		2		2	0		2	0	2	2	2	0		2	0		0	0	2	2		0	2	2	2	0	0	2	2	2	2		0	2	2	2		2	2		2	2	2	2
1	mbGBS12374	314.223	2	2	2		2		2	0	2	2			2		0	0	2	0	2		0			2	0	2	2	2		0	2	2	2	2	0	0	2	2			2	2		2	2	2	2
1	mbGBS13056	315.069	2	2	2		2	2	2	0	2	2	0	2	2	2	0	0	2		2	0	0	2	2	2	0	2		2	0	0	2	2	2	2	0	0		2	2	2	2		2	2	2	2	2
1	mbGBS22352	316.372			2		2	2			2	2	0		2		0	0		0	2	0	0			2	0	2	2		0	0	2	2	2		0	0	2	2			2			2	2	2	2
1	mbGBS2290	317.86	2	2	2	2	2	2	2		2	2	0	2	2	2		0	2	0	2				2	2	0	2	2	2	0	0	2	2	2	2	0	0	2	2	2	2	2	2	2	2	2	2	2
1	mbGBS18661	319.139	2	2	2		2		2	0	2	2	0		2	2	0	0	2		2	0	0	2	2	2	0	2	2	2	0	0		2		2	0	0	2	2			2		2	2	2		2
1	mbGBS9636	320.493	2	2	2		2	2	2		2	2	0		2		0		2	0	2	0	0	2	2	2	0	2	2	2	0	0	2	2	2	2	0	0		2			2		2	2	2	2
1	mbGBS21650	321.599	2		2	2	2	2	2	0	2	2	0		2	2	0	0	2	0	2	0	0	2	2	2	0	2	2	2	0	0	2	2	2	2	0	0	2	2		2	2	2	2	2	2	2	2
1	mbGBS17799	322.789			2	2	2	2	2	0	2	2	0		2	2	0		2		2	0	0	2	2	2	0	2	2	2	0	0	2	2	2	2	0	0	2	2		2	2		2	2	2	2	2
1	mbGBS20059	323.408	2	2	2		2	2	2	0	2	2	0		2	2	0	0	2	0	2	0	0	2	2	2	0	2	2		0	0	2	2	2	2	0	0	2	2		2	2		2	2	2	2	2
1	mbGBS17672	324.191	2	2	2	2	2	2	2	0	2	2	0	2	2	2	0		2	0	2	0	0	2	2	2	0	2		2	0	0	2	2	2	2	0	0	2	2	2	2	2	2	2	2	2	2	2
1	mbGBS10636	325.8	2	2			2	2	2	0	2	2	0		2	2	0	0	2	0	2	0	0	2	2	2	0	2	2	2	0	0	2	2		2	0	0	2	2		2	2	2	2	2	2	2	2
1	mbGBS17087	326.086	2	2	2			2	2		2	2	0		2	2			2				0	2	2	2	0	2	2	2	0	0	2	2	2	2	0	0	2	2		2		2	2	2	2	2
1	mbGBS23320	327.035	2		2	2		2		0			0		2	2	0	0			2	0			2	2		2			0		2	2		2			2			2		2	2	2	2		2
1	mbGBS14689	328.624	2	2	2	2	2	2	2	0	2	2	0	2	2	2		0	2	0	2	0	0	2	2	2	0	2	2	2	0	0	2	2	2	2	0		2	2	2	2	2	2	2	2	2	2	2
1	mbGBS8107	329.205	2	2	2	2	2	2	2	0		2	0		2	2	0	0	2		2	0	0	2	2	2	0	2	2	2	0	0	2	2	2		0	0	2	2		2	2		2	2	2	2	2
1	mbGBS5631	330.111	2		2		2	2	2		2	2	0		2	2	0	0	2	0	2	0	0	2	2	2	0	2	2	2	0	0	2	2	2	2	0	0	2	2		2	2	2	2	2	2	2
1	mbGBS9550	331.576	2	2	2		2	2	2		2	2	0	2	2	2		0	2	0	2	0	0	2			0	2	2	2	0	0		2	2	2	0	0	2	2	2				2	2	2	2
1	mbGBS16837	332.999	2		2	2	2	2	2	0	2	2	0		2	2		0	2	0	2	0	0	2	2	2	0	2	2	2	0		2	2	2	2	0	0	2	2	2	2	2	2	2	2	2	2	2
1	mbGBS23368	333.14	2				2	2	2	0		2	0				0	0		0	2	0			2	2	0	2	2	2	0	0	2			2	0						2	2	2		2	2	2
1	mbGBS7513	334.47	2		2		2	2	2			2	0			2	0		2		2	0	0	2		2	0	2	2	2	0		2	2				0		2				2	2		2	2
1	mbGBS19878	335.714	2	2	2	2	2	2		0	2	2	0	2	2	2	0	0	2	0	2	0	0	2	2	2	0	2	2	2	0	0	2	2	2	2	0	0	2	2	2	2	2	2	2	2	2	2	2
1	mbGBS6660	336.832	2		2	2	2			0	2	2	0		2	2	0		2	0	2	0	0	2	2	2	0	2			0	0	2				0	0		2	2				2	2
1	mbGBS20422	340.016	2	2	2	2	2	2	2	0	2	2			2	2	0	0	2	0	2	0		2	2	2		2	2	2	0	0	2	2	2	2	0			2			2	2	2	2	2	2	2
1	mbGBS8063	344.191	2	2	2	2		2	2	0	2	2	0				0		2		2	0	0			2	0	2	2	2				2	2			0	2	2					2	2		2	2
1	mbGBS9229	345.121	2	2	2	2	2	2	2	0	2	2	0	2	2	2	0	0	2	0	2	0	0	2	2	2	0	2	2	2	0	0	2	2	2	2	0	0	2	2		2	2	2	2	2	2	2	2
1	mbGBS17305	346.193	2	2	2	2	2	2	2	0	2	2	0		2	2	0	0	2	0	2	0	0	2	2	2	0	2	2	2	0	0	2	2	2	2	0	0	2	2		2	2	2	2	2	2	2	2
1	mbGBS22317	353.959	2	2		2		2	2	0	2	2	0		2	2	0	0	2	0	2		0	2	2	2	0	0	2	2	0	0		2	2	2	0	0	2	2	2	2	2	2	2	2	2	2	2
1	mbGBS14651	354.078	2	2	2	2	2	2	2	0	2	2	0	2	2	2	0	0	2	0	2	0	0	2	2	2	0	0	2	2	0	0	2	2	2		0	0	2	2		2	2	2	2	2	2	2	2
1	mbGBS5499	355.088	2	2	2	2	2		2	0	2	2	0		2		0	0	2	0	2	0	0	2	2	2	0	0	2	2	0			2	2		0	0		2		2	2	2		2	2	2	2
1	mbGBS20693	356.883					2	2	2	0		2	0			2	0			0	2	0		2	2	2	0	0	2			0		2			0			2		2		2				2	2
1	mbGBS21472	357	2	2	2	2	2		2	0	2	2	0		2	2	0	0	2	0	2	0	0	2	2	2	0	0	2	2	0	0		2	2	2	0	0	2	2	2		2		2	2	2	2	2
1	mbGBS3071	358.153	2	2	2	2	2	2	2	0	2	2	0		2	2	0	0	2	0	2	0	0	2	2	2	0	0	2	2	0	0	2	2	2		0	0	2	2		2	2	2	2	2	2	2	2
1	mbGBS4686	360.026	2	2	2	2	2	2	2	0	2	2	0		2	2	0	0	2	0	2	0	0	2	2	2	0		2	2	0	0	2	2	2	2	0	0	2	2	2	2	2	2	2	2	2	2	2
1	mbGBS20776	361.651	2	2	2	2	2	2		0	2	2	0		2	2	0	0	2	0	2	0	0	2	2	2	0	0	2	2	0		2	2	2	2	0	0	2	2	2	2	2		2	2	2	2	2
1	mbGBS19389	362.149		2	2		2	2	2		2	2	0		2	2	0	0	2	0		0	0	2	2	2	0	0		2		0							2	2							2		2
1	mbGBS14626	364.696	2	2	2	2	2	2	2	0	2	2	0	2	2	2	0	0	2	0	2	0	0	2	2	2	0	0	2	2	0	0	2	2	2	2	0		2		2	2	2	2	2	2	2	2	2
1	mbGBS11773	365.414	2	2	2		2		2	0	2	2	0		2		0	0	2		2			2		2		0	2	2	0			2				0	2	2				2		2		2	2
1	mbGBS21019	374.07	2	2	2		2	2	2	0	2	2	0		2	2	0	0	2	0	2	0	0	2	2	2	0		2	2	0	0	2	2	2	2	0	0	2	2		2	2		2	2	2	2	2
1	mbGBS10084	376.523	2	2	2		2	2	2	0	2	2			2		0		2	0	2			2		2	0	0		2	0	0	2	2		2	0	0		2			2		2	2		2	2
1	mbGBS13453	377.075	2	2	2		2		2	0	2	2	0		2	2	0		2		2	0	0	2	2	2	0	0	2	2	0		2	2	2		0	0	2	2		2	2			2	2		2
1	mbGBS10386	378.623	2				2	2	2		2	2	0		2	2	0	0	2	0		0	0	2		2	0	0	2	2	0				2	2			2	2			2		2	2		2	2
1	mbGBS20292	379.185	2	2	2	2	2	2	2	0	2	2	0	2	2	2	0	0		0		0	0	2		2	0	0	2		0	0	2	2	2	2	0	0	2	2		2		2	2	2	2	2	2
1	mbGBS21565	380.281	2	2	2	2	2	2	2	0	2	2	0			2	0	0	2	0	2	0	0	2	2	2	0	0	2	2	0	0	2	2	2	2	0	0	2	2		2		2	2	2	2	2	2
1	mbGBS21299	381.208	2	2	2	2	2	2	2	0	2	2	0		2	2	0	0	2	0	2	0	0	2	2	2	0	0	2	2	0	0	2	2	2	2	0	0	2		2	2	2	2	2	2	2	2	2
1	mbGBS4672	382.137	2	2	2	2	2	2		0	2	2	0		2	2	0	0	2	0	2	0	0		2	2		0	2	2	0	0	2	2	2	2	0	0	2	2						2	2	2	2
1	mbGBS2370	383.217	2	2	2	2	2	2	2	0	2	2	0		2	2	0	0	2	0	2	0	0	2	2	2	0	0	2	2	0	0	2	2	2	2	0	0	2	2		2	2	2	2	2	2	2	2
1	mbGBS22841	384.031	2	2	2	2	2	2	2	0	2	2	0		2	2	0	0	2	0	2	0	0	2	2	2	0	0	2	2	0	0	2	2	2	2	0	0	2	2			2	2	2	2	2	2	2
1	mbGBS15486	395.272	2	2	2			2	2			2	0			2	0				2		0	2	2	2	0	0				0	2		2		0	0		2					2		2	2	2
1	mbGBS3386	396.138	2	2	2		2				2		0	2	2	2	0		2	0	2	0	0	2		2	0	0	2	2	0		2	2	2	2	0	0	2	2			2			2		2	2
1	mbGBS13648	397.874	2		2		2	2		0		2	0		2	2	0	0	2	0	2		0	2	2	2	0	0		2	0	0	2	2	2	2	0	0	2	2		2	2			2	2	2	2
1	mbGBS20106	398.814	2		2	2	2	2	2		2	2	0	2	2	2	0	0	2	0	2	0		2	2	2		0		2	0	0	2	2		2			2	2		2	2			2	2	2	2
1	mbGBS8075	399.695	2		2		2	2	2			2	0		2		0	0	2	0		0	0	2		2		0	2	2	0				2				2	2				0		2		2
1	mbGBS14717	401.43	2	2	2	2	2		2	0		2	0		2	2	0		2	0		0	0	2	2	2	0	0	2	2	0	0	2	2	2	2		0	2	2			2		2	2	2	2	2
1	mbGBS7736	402.545	2	2	2	2	2	2	2	0	2	2	0		2	2	0	0	2	0	2	0	0	2	2	2	0	0	2	2	0	0	2	2	2	2	0	0	2	2	2	2	2	0	2	2	2	2	2
1	mbGBS22279	403.275	2	2	2	2	2	2	2	0	2	2	0		2	2	0	0	2	0	2	0	0	2	2	2	0	0	2	2		0	2	2	2	2	0	0	2	2		2	2	0	2	2	2	2	2
1	mbGBS23232	406.365														2							0		2						0	0					0	0	2	2				0	2		2	2	2
1	mbGBS14716	408.428	2				2	2	2	0		2	0				0	0	2		2	0			2	2	0	0	2	2			2	2	2		0	0		2				0				2	2
1	mbGBS2988	409.177	2		2	2	2	2	2	0	2	2	0	2	2	2	0	0	2	0	2	0	0	2	2	2	0	0	2	2	0	0	2	2	2	2	0	0	2	2	2	2	2	0	2	2	2	2	2
1	mbGBS5618	411.148	2	2	2	2	2	2	2		2	2	0		2	2		0	2	0		0	0	2	2	2	0	0	2	2	0	0	2	2	2	2	0	0	2	2	2	2	2		2	2	2		2
1	mbGBS11491	412.972	2	2	2	2		2	2			2	0		2		0	0	2			0	0	2	2	2	0	0	2	2	0	0		2	2		0	0		2			2		2		2		2
1	mbGBS21654	414.062	2	2	2		2	2	2	0	2	2	0		2		0	0	2	0	2	0	0	2	2	2	0	0	2	2	0	0	2	2	2	2	0	0	2	2	2	2	2	0	2	2	2	2	2
1	mbGBS17422	419.036	2	2	2		2		2	0			0		2		0		2	0	2	0	0	2			0	0		2	0	0				2		0	2	2				0					2
1	mbGBS17533	423.323	2	2	2	2	2	2	2	0	2	2	0	2	2	2	0	0	2	0	2		0	2	2	2	0	0	2	2	0	0	2	2	2	2	0	0	2	2	2	2	2	0	2	2	2	2	2
1	mbGBS5233	424.671	2	2		2	2			0	2	2	0		2		0	0	2	0	2	0	0		2	2		0	2				2	2	2	2				2			2		2	2		2	2
1	mbGBS21533	425.597	2	2	2	2	2	2	2		2	2	0		2	2	0	0	2	0	2			2	2	2	0		2	2	0	0	2	2	2	2	0	0	2	2	2	2	2		2	2	2	2	2
1	mbGBS7772	427.026	2	2			2	2	2	0	2	2	0		2	2	0	0	2	0	2	0	0	2		2	0	0	2	2	0	0	2			2	0	0	2	2			2			2	2	2	2
1	mbGBS16068	429.995	2	2	2		2	2	2		2	2	0	2	2	2	0	0	2	0	2	0	0	2	2	2	0	0	2	2	0	0	2	2	2	2	0	0	2	2	2		2		2	2	2	2	2
1	mbGBS22970	430.578	2	2	2	2	2	2	2	0	2	2	0	2	2	2	0	0	2	0	2	0	0	2	2	2	0	0	2	2	0	0	2	2	2	2	0	0	2	2		2	2	0	2	2	2	2	2
1	mbGBS12020	431.384	2	2	2	2	2	2	2	0	2		0		2	2	0	0	2	0	2	0	0	2	2	2	0	0	2	2	0	0	2	2	2	2	0	0	2	2	2	2	2	0	2	2	2	2	2
1	mbGBS6376	432.189	2		2	2	2			0		2	0		2				2		2	0	0		2	2	0	0	2	2	0	0		2				0	2	2		2	2	0		2		2	2
1	mbGBS1329	434.448	2	2	2	2	2	2	2	0	2	2	2	2	2	2	0	0	2		2	0	0	2	2	2		0	2	2	0	0	2	2	2	2	0	0	2	2		2	2		2	2	2	2	2
1	mbGBS19712	435.121	2	2		2	2	2	2	0		2	2	2	2	2	0	0	2	0	2	0	0	2	2	2	0	0	2	2	0	0	2	2	2	2	0	0	2	2		2	2	0	2	2	2	2	2
1	mbGBS8326	436.038	2	2			2	2	2	0	2	2	2		2	2	0	0	2	0	2	0	0		2	2	0	0	2		0	0	2	2	2	2	0	0	2	2		2			2	2	2	2	2
1	mbGBS4258	437.215			2	2	2		2		2	2	2		2		0	0	2	0		0	0	2		2	0	0			0	0		2	2	2	0			2			2		2	2	2	2
1	mbGBS16898	439.298	2		2	2	2			0	2	2	2		2	2	0	0	2	0	2	0	0	2	2	2	0	0	2	2	0	0	2	2	2	2	0	0	2			2	2	0	2	2	2	2	2
1	mbGBS12687	440.748	2	2	2	2	2	0	2		2	2	2		2	2	0		2	0	2	0	0	2		2	0	0	2		0	0		2	2		0	0		2		2	2		2	2	2	2	2
1	mbGBS15297	441.48	2	2		2		0	2	0	2	2	2		2	2	0	0	2	0	2	0	0	2	2	2	0	0	2	2	0	0	2	2			0	0	2	2	2				2		2	2	2
1	mbGBS16358	442.068	2	2	2	2	2	0	2	0	2	2	2		2		0	0	2	0	2	0	0	2	2	2	0	0	2	2	0	0	2	2	2	2	0	0	2	2			2	0	2	2	2	2	2
1	mbGBS16857	445.065	2	2	2		2		2	0		2	2		2	2	0	0	2	0	2	0	0	2	2	2	0	0	2	2	0	0	2	2	2	2	0	0	2	2			2		2	2	2	2	2
1	mbGBS22423	446.333	2	2	2	2	2	2	2	0		2	0	2		2	0	0	2	0	2	0	0	2	2	2	0	2		2	0	0		2	2		0	0	2	2		2	2	2	2	2	2	2	2
1	mbGBS23672	447.14	2	2	2	2	2	0	2	0	0	2	2	2	2	2			2	0	2	0	0	2	2	2	0	0	2	2	0	0	2	2	2	2	0	0	2	2	2	2	2	0	2	2	2	2	2
1	mbGBS18489	448.605	2	2	2	2	2	0	2	0	0	2	2		2	2	0	0	2	0		0	0	2	2	2	0	0	2	2	0	0	2	2	2	2	0		2	2	2	2	2	0	2	2		2	2
1	mbGBS7527	449.349	2	2	2	2	2	0	2	0	0	2	2	2	2	2	0	0	2	0	2		0	2	2	2	0	0	2	2	0	0	2	2	2	2	0	0	2	2	2	2	2	0	2	2	2	2	2
1	mbGBS2723	450.951	2	2	2		2	0			0	2	2		2		0	0	2		2	0	0	2	2	2	0	0		2	0	0		2	2		0	0	2	2	2	2		0		2	2	2	2
1	mbGBS21064	451.669	2	2	2	2	2	0	2	0	0	2	2	2	2	2	0	0	2	0	2	0	0	2	2	2	0	0	2	2	0	0	2	2	2	2	0	0	2	2	2		2	0	2	2	2	2	2
1	mbGBS20441	452.139	2	2		2	2		2				2		2	2	0			0				2	2	2				2		0				2				2			2		2		2	2	2
1	mbGBS13844	453.009	2	2	2	2	2	0	2			2	2	2	2	2		0	2	0	2			2	2	2	0	0	2	2	0	0	2	2	2	2	0	0	2	2	2	2	2		2	2	2	2	2
1	mbGBS4379	455.259	2	2	2	2	2		2	0	0	2	2	2	2	2	0	0	2	0	2	0	0	2	2	2	0	0	2	2	0	0	2	2	2	2	0	0	2	2	2	2	2	0	2	2	2	2	2
1	mbGBS22340	456.204	2	2	2	2	2	0	2	0	0	2	2	2	2	2	0	0	2	0	2	0	0	2	2	2	0	0	2	2	0	0	2	2	2	2	0	0	2	2	2	2	2	0	2	2	2	2	2
1	mbGBS619	458.09	2	2	2	2	2	0	2	0	0	2	2		2	2	0		2	0	2	0	0	2	2	2	0	0	2	2	0	0	2	2	2	2	0	0	2	2			2		2	2	2	2	2
1	mbGBS2001	461.098	2	2	2	2	2	0	2	0	0	2	2		2	2	0	0	2	0	2	0	0	2	2	2	0	0	2	2	0	0	2	2	2	2	0	0	2	2	2		2		2	2	2	2	2
1	mbGBS6181	462.191	2	2	2	2	2	0	2	0	0	2	2		2	2	0	0	2	0	2	0	0	2	2	2	0	0	2	2	0	0	2	2	2		0	0	2	2		2	2	0	2	2	2	2	2
1	mbGBS20456	463.493	2		2			0	2		0	2	2		2	2	0		2			0	0	2	2	2	0	0	2	2	0		2	2	2	2	0	0	2	2	2	2	2	0	2	2	2	2	2
1	mbGBS12324	465.497	2	2	2	2	2	0	2			2	2		2	2	0		2		2	0		2	2	2		0	2	2	0	0	2	2	2	2	0	0	2	2	2	2	2	0	2	2	2	2	2
1	mbGBS17786	467.787		2			2		2	0	0	2	2		2	2			2	2		0	0	2		2	0	0	2		0	0	2	2	2	2		0	2	0			2		2	2		2	2
1	mbGBS13463	471.476	2	0	2	2	2	0	2	0	0		2	2	2	2	0	0	2	2	2	0	0	2	2	2	0	0	2	2	0	0	2	2	2	2		0	2	0	2	2	2	0	2	2	2	2	2
1	mbGBS23509	472.666	2	0	2	2	2	0		0	0	2			2	2	0	0	2	2	2		0	2	2	2	0	0	2	2	0	0	2	2		2	0	0	2	0	2	2	2	0	2	2	2	2	2
1	mbGBS19830	473.875	2	0	2	2	2		0	0	0	2	2		2	2	0		2	2	2	0	0	2	2	2	0	0	2	2	0	0	2	2	2	2	0	0	2	0	2	2	2	0	2	2	2	2	2
1	mbGBS1974	474.419	2	0	2		2	0	0	0	0	2	2	2	2	2	0	0	2	2	2		0	2	2	2	0	0	2	2	0	0	2	2	2	2	0	0	2	0	2	2	2	0	2	2	2	2	2
1	mbGBS17673	477.444	2	0	2	2	2	0	0	0	0	2	2	2	2	2	0	0	2	2	2	0	0	2	2	2	0	0	2	2	0	0	2	2	2	2	0	0	2	0		2	2	0	2	2	2	2	2
1	mbGBS21820	478.006	2	0	2		2	0	0		0	2	2	2	2	2	0		2	2	2				2	2		0	2	2	0	0				2	0	0	2	0		2		0	2	2		2	2
1	mbGBS17616	479.136	2	0	2	2		0	0	0	0		2	2	2	2	0		2	2	2		0	2	2	2		0	2	2	0	0	2	2	2	2	0	0	2	0	2	2	2	0	2	2		2	2
1	mbGBS2646	486.654	2	0	2		2	0	0	0	0	2	2		2	2	0	2	2	2	2	0	0	2	2	2	0	0	2	2	2		2	2	2	2	0	0	2	0		2	2	0	2	2	2	2	2
1	mbGBS17156	488.802	2	0	2	0	2	0	0	0	0		2		2	2	0		2	2	2	0	0	2	2	2		0	2	2	2	0	2	2	2	2	0	0	2	0					2		2	2	2
1	mbGBS2980	489.145	2	0	2	0	2	0	0	0	0	2	2			2		2		2	2	0	0	2	2	2	0	0	2	2	2	0	2		2	2	0	0	2				0		2	2	2	2	2
1	mbGBS1757	492.402	2	0	2	0	2	0	0	0	0	2	2	2	2	0	0	2	2	2	2	0	0	2	2	2	0	0	2	2	2	0	2	2	2	2	0	0	2	0	2	2	0	0		2	2	2	2
1	mbGBS23199	494.494	2	0	2	0	2	0	0	0	0	2	2		2	0	0	2	2	2	2	0	0	2	2	2	0	0	2	2	2	0		2	2	0	0	0	2	0		2		0	2	2	2	2	2
1	mbGBS1457	496.194		0	2		2	0		0	0		2		2		0		2		2	0	0	2	2	2	0	0	2	2	2	0	2	2	2		0	0	2	0			0	0	2			2	2
1	mbGBS19804	497.668	2	0	2	0	2	0	0	0	0	2	2		2	0	0	2	2	2	2	0	0	2	2	2	0	0	2	2	2	0	2	2	2	0	0	0	2	0	2	2	0	0	2	2	2	2	2
1	mbGBS20670	498.2	2	0	2	0	2	0	0	0	0	2	2	2	2	0	0	2	2		2	0	0	2	2	2	0	0	2	2	2	0	2	2	2	0	0	0	2	0	2	2	0	0		2	2	2	2
1	mbGBS1784	500.583	2	0	2		2	0	0	0	0	2	2	2	2	0	0	2	2	2	2	0	0	2	2	2	0	0	2	2	2	0	2	2	2	0	0	0	2	0	2	2	0		2	2	2	2	2
1	mbGBS21279	503.284	2	0	2	0	2		0		0	2	2		2	0	0	2	2	2	2		0	2	2	2	0	0	2	2	2		2	2	2	0		0	2	0			0			2	2	2	2
1	mbGBS12810	504.928	2	0	2		2	0	0		0	2	2				0			2	2	0	0	2	2	2	0	0	2	2	2	0	2	2	2	0		0	2	0		2	0		2	2	2	2	2
1	mbGBS12264	507.203	2	0	2	0	2	0	0	0	0	2	2	2	2	0	0	2	2	2	2	0	0	2	2	2	0	0	2	2	2	0	2	2	2	0	0	0	2	0	2	2	0	0	2	2	2	2	2
1	mbGBS10738	508.033		0	2	0	2	0	0		0	2				0	0			2	2	0	0				0	0	2	2	2					0		0					0		2	2	2	2
1	mbGBS4204	509.012	2	0			2		0	0			2		2	0		2	2	2	2	0		2	2	2	0				2	0	2	2		0					2	2					2	2	2
1	mbGBS9886	510.044	2	0	2	0	2	2	0	0	0	2	2	2	2	0	0	2	2	2	2	0	0	2	2	2	0	0	2	2	2	0	2	2	2	0	0		2	0			0	0		2	2	2	2
1	mbGBS6161	511.569	2	0	2	0		2	0		0	2	2		2	0	0	2		2			0	2			0	0	2	2	2	0	2	2	2	0	0		2	0		2	0		2	2	2	2	2
1	mbGBS65	512.295	2	0	2		2	2	0	0	0		2			0	0	2	2	2	2	0	0	2	2	2	0	0	2	2	2	0	2	2	2	0	0	0		0			0	0	2	2	2		2
1	mbGBS21347	513.07	2	0	2	0	2	2	0	0	0	2			2		0	2	2		2	0	0		2	2	0	0	2	2	2			2	2	0	0	0	2	0					2	2	2	2	0
1	mbGBS20876	514.07	2	0	2	0	2	2	0	0	0	2	2	2	2	0	0	2	2	2	2	0	0	2	2	2	0	0	2	2	2	0	2	2	2	0	0	0	2	0	2	2	0	0	2	2	2	2	0
1	mbGBS688	515.222	2	0	2	0	2	2	0	0	0	2	2		2	0	0	2	2	2	2	0	0	2	2	2	0	0	2	2	2	0		2	2	0	0	0	2	0		2	0	0	2	2	2	2	0
1	mbGBS14811	516.115		0	2	0	2		0	0	0	2			2	0	0	2	2	2	2	0	0	2		2	0	0		2	2	0	2	2	2	0	0	0	2	0		2	0	0	2		2	2	0
1	mbGBS3521	517.056	2	0	2	0	2	2	0	0	0	2	2	2	2		0	2	2	2	2	0	0	2	2	2	0	0	2	2	2	0	2	2	2	0	0	0	2		2	2	0		2	2	2	2	0
1	mbGBS4206	518.276	2	0	2	0	2	2	0	0	0	2	2	2	2	0	0	2	2	2	2		0	2	2	2	0	0		2	2	0	2			0	0	0	2	0	2	2	0	0	2	2	2	2	0
1	mbGBS13455	519.019	2	0	2	0	2	2	0	0	0	2	2		2	0		2	2	2	2	0	0	2	2		0	0	2	2	2	0	2	2	0	0	0	0	2	0	2	2	0	0	2	2	2	2	0
1	mbGBS18813	520.108	2	0	2	0	2	2		0		2				0	0	2		2	2	0			2	2	0	0	2	2	2	0	2	2	0		0	0	2	0	2		0		2	2	2		0
1	mbGBS2120	521.238	2	0	2	0	2	2	0	0	0	2	2		2	0		2	2	2	2	0	0	2	2	2	0	0	2	2	2	0	2	2	0	0	0	0	2	0	2	2	0		2	2	2	2	0
1	mbGBS13327	522.627	2				2	2	0			2	2			0	0	2	2	2		0	0	2		2	0	0	2		2	0	2	2	0	0	0	0	2	0					2	2			0
1	mbGBS1	524.627	2	0		0	2	2	0	0	0	2	2	2	2	0	0	2	2	2	2	0	0	2	2	2	0	0	2	2	2	0	2		0	0	0	0	2	0	0	2	0	0	2	2	2	2	0
1	mbGBS21638	525.4	2	0	2		2	2	0	0	0	2	2		2	0	0	2	2	2	2	0	0	2	2	2	0	0	2	2	2	0	2	2	0		0	0	2	0			0	0	2	2	2	2	0
1	mbGBS895	526.399	2	0	2	0	2	2	0	0	0	2	2	2	2	0	0	2	2	2	2	0	0	2	2	2	0	0	2	2	2	0	2	2	0	0	0	0	2	0		2	0	0	2	2	2	2	0
1	mbGBS22865	527.953	2	0	2	0	2	2	0		0		2			0				2	0			2		2			2		2	0	2	2					2	0		2			2			2
1	mbGBS12604	528.123	2	0	2	0	2			0		2			2	0		2		2	0		0	2	2	2		0	2	2	2			2	0	0	0			0						0	0		0
1	mbGBS18362	529.192	2	0	2	0	2	2	0	0	0	2	2		2	0	0	2	2	2	0		0	2	2	2	0	0	2	2	2	0	2	2	0	0	0	0	2	0		2		0	2	0	0	2	0
1	mbGBS2834	533.309	2	0	2		2	2	0	0	2	2	2	2	2	0	0	2		2	0	0	0	2	0	2	0	0	2	2	2	2	2	2		0	0	0	2	0		2	0	0	2	0	0	2	0
1	mbGBS21645	536.103	2	0	2		2	2	0	0	2	2	2		2	0		2	2	2	0	0		0	0	2	0	0	2	2	2	2	2	0	0	0	0		2		0	2	0		2	0	0	2	0
1	mbGBS14380	537.357	2	0	2		2	2	0	2	2	2	2			0	0	2	2	2	0	0	0	0	0	2	0	0	2	2	2	2		0	0	0	0	0	2	0		2	0		2	0	0	2	0
1	mbGBS7945	538.898	2	0			2	2	0		2	2	2		2	0	0		2		0	0	0	0		2	0	0	2	2	2	2		0	0	0	0	0	2	0			0		2	0	2		0
1	mbGBS22339	539.731			2			2	0	2	2	2	2				0	2	2	0	0	0	0	0	0		0				2			0		0	0			0			0			0			0
1	mbGBS790	540.267		0					0	2	2	2	2		2	0	0	2			0	0		0	0	2	0	0	2	2	2	2	2		0		0	0				2		2	0	0		2	0
1	mbGBS11605	541.152	2	0	2		2	2	0	2	2	2	2		2	0	0	2	2	0	0	0	0	0	0	2	0	0	2	2	2		2	0	0	0	0	0	2	0			0	2	0	0	2	2	0
1	mbGBS15307	543.766	2	0	2	0	2	2	0	2	2	2	2	2	2	0	0	2	2	0	0	0	2	0	0	2	0	0	2	2	2	2	2	0	0	0	0	0	2	0		2	0		0	0	2	2	0
1	mbGBS16767	544.039	2	0	2	0	2	2	0	2	2	2		2	2	0	0	2	2		0	0		0	0	2	0	0	2	2	2	2		0	0	0	0	0	2	0	0	2	0	2	0	0	2	2	0
1	mbGBS7235	545.537	2	0	2		2		0	2	2	2	2	2	2	0	0		2	0	0	0		0	0	2	0	0	2	2	2	2	2	0	0		0	0	2	0	0	2	0	2	0	0	2	2	0
1	mbGBS9687	547.219	2	0	2		2	2	0	2	2	2	2		2	0	0		2	0			2	0		2	0	0	2	0	2	2	2	0	0		0	0	2	0			0			0	2	2	0
1	mbGBS19101	548.913	2	0	2	0	2	2	0	2	2	2	2		2	0	0	2	2	0	0	0	2	0	0	0	0	0	2	0	2	2	2	0	0	0	0	0	2	0		2	0	2	0	0	2	2	0
1	mbGBS21571	549.281	2	0	2		2	2	0	2	2	2	2		2	0	0	2	2	0	0	0	2	0	0	0	0	0	2	0	2	2	2	0	0	0	0	0	2	0		2	0	2	0	0	2	2	0
1	mbGBS2602	550.152	2	0	2	0	2	2	0	2	2	2	2		2	0	0	2	2	0	0	0	2	0	0	0	0	0	2	0	2	2	2	0	0	0	0	0	2	0	2		0		0	0	2	2	0
1	mbGBS13355	551.612	2	0	2	0	2	2	0	2	2	2	2	2		0	0	2	2		0	0	2	0	0	0	0	0	2	0	2			0	0	0	0	0	2	0		2	0	2	0	0	2	2	0
1	mbGBS18439	552.247	2	0	2		2	2	0	2		2	2		2		0	2	2	0	0	0	2	0	0	0	0	0	2	0	2	2	2	0	0	0	0	0	2	0			0	2		0	2	2	0
1	mbGBS6191	553.086		0	2		2		0		2	2	2		2	0	0		2		0	0	2	0		0	0	0	2	0	2			0		0		0		0				2	0	0		2	0
1	mbGBS21380	554.077	2		2		2	2	0	2	2	2	2	2	2		0	2	2		0	0	2	0				0	2		2	2	2	0	0	0			2			2		2		0	2	2	0
1	mbGBS19650	555.451	2	0	2	0	2	2	0	2	2	2	2	2	2	0	0	2	2	0	0	0	2	0	0	0	0	0	2	0	2	2	2	0	0	0	0	2	2	0		2	0	2	0	0	2	2	0
1	mbGBS7551	556.385	2	0	2	0	2	2	0	2	2	2	2	2	2	0	0	2	2	0	0	0	2	0	0	0	0	0	2	0	2	2		0	0		0	2	2	0	2	2	0	2	0	0	2
1	mbGBS258	557.032	2	0	2	0	2	2	0	2	2	2	2	2	2	0	0	2	2	0	0	0	2	0	0	0	0	0	2	0	2	2	2	0	0	0	0	2	2	0		2	0	2	0	0	2	2	0
1	mbGBS23	558.405	2		2		2	2	0	2	2	2	2		2			2	2	0	0	0	2	0			0	0	2	0	2	2	2	0		0	0	2	2	0		2		2		0	2	2
2	mbGBS7641	0.692377	0	0	2		0	2	0	0	0	2		2	0	0	2	2	2	0	2	2	0	2	0	0	2	0	2	0	2	0	0	2	2	0	0	2	2	0	0	2	2	2	2	2	0	0	0
2	mbGBS15076	1.2201	0	0	2		0	2		0		2	2	2	0		2	2	2		2	2	0	2	0	0	2	0	2	0	2	0		2	2	0	0	2	2	0		2	2	2	2	2	0	0	0
2	mbGBS9932	2.33671	0	0	2	2		2				2	2				2	2	2	0	2	2		2			2		2	0	2			2	2			2	2		2	2	2	2	2	2			0
2	mbGBS13002	3.23963	0	0	2	2	0	2	0	0	0	2	2	2	0	0	2	2		0	2	2	0	2	0	0	2	0	2	0	2	0	0	2	2	0	0	2		0	2		2	2	2	2	0	0	0
2	mbGBS17442	4.54775	0	0	2	2	0	2	0	0	0	2	2	2	0	0	2	2	2		2		0	2	0	0	2	0	2	0	2	0	0	2	2	0	0	2	2	0	2	2	2	2	2	2	0	0	0
2	mbGBS21024	5.92279	0	0	2	2	0	2	0	0	0	2	2	2	0	0	2	2	2	0	2	2	0	2	0	0	2	0	2	0	2	0	0	2	2	0	0	2	2	0		2	2		2	2	0	0	0
2	mbGBS18483	6.0276	0	0	2	2	0	2	0	0	0	2	2		0	0	2	2	2	0	2	2	0	2	0	0	2	0	2	0	2	0	0	2	2	0	0	2	2	0	2	2	2	2	2	2	0	0	0
2	mbGBS4472	7.352	0	0		2	0	2	0	0	0	2	2			0	2	2			2		0		0	0	2	0	2	0	2		0	2			0			0				2	2			0	0
2	mbGBS8097	8.00281	0	0	2	2	0	2	0	0	0	2	2	2	0	0	2	2	2		2	2		2	0	0	2	0	2	0	2		0	2	2	0		2	2	0	2	2	2	2	2	2	0	0	0
2	mbGBS8186	9.19013	0		2		0	2	0	0	0				0	0	2	2	2		2	2	0			0		0		0	2	0	0	2		0	0	2	2	0			2			2	0		0
2	mbGBS6884	10.0468	0	0		2	0			0	0	2	2				2	2		0	2	2	0	2	0	0	2	0	2	0	2	0		2	2			2		0			2			2	0		0
2	mbGBS14050	11.4895	0		2	2	0	2	0	0	0	2	2		2	0	2		2	0	2	2	0	2	0	0	2	0	2	2	2	0	0	2	2	0	0	2	2	0		2	2	2	2	2	0	0	0
2	mbGBS15954	12.0127	0	0	2	2	0		0		0	2	2		2	0	2		2	0	2	2	0	2		0	2	0	2	2	2	0		2	2	0	0	2	2	0	2	2		2	2	2	0	0	0
2	mbGBS5541	13.031	0	0	2	2	0	2	0	0	0	2	2		2		2	2	2	0	2	2	0	2	2		2		2	2	2		0	2	2			2	2	0	2	2	2		2	2	0	0	0
2	mbGBS12598	14.013	0		2		0	2	0	0	0	2	2	2	2	0	2	2	2	0	2	2	0	2	2	0	2	0	2	2	2	0	0	2	2	0	0	2	2	0	2		2	2	2	2	0	0	0
2	mbGBS11208	15.0193	0	0	2		0	2	0	0	0	2	2		2	0	2	2	2	0	2	2	0	2	2	0	2	0	2	2	2	0	0	2	2	0	0	2	2	0		2	2		2	2	0	0	0
2	mbGBS5718	16.2007	0		2		0		0	0												2		2			2	0	2	2	2			2	2				2	0	2		2		2	2		0	0
2	mbGBS16572	17.1636	0	0	2	2	0	2	0	0	0	2	2		2		2	2	2	0	2	2	0	2	2	0	2	0	2	2	2	0	0	2	2	2	0	2	2	0	2	2	2	2	2	2	0	0	0
2	mbGBS14920	18.6401	0		2		0		0		0	2	2			0	2		2						2	0	2	0	2	2	2	0	0	2	2	2	0	2	2	0		2	2	2	2	2		0	0
2	mbGBS3164	19.3264	0	0	2		0	2	0	0	0	2	2		2	0	2	2	2		2	2	0	2	2	0	2	0	2	2	2	0		2	2	2	0	2	2	0	2		2		2	2	0	0
2	mbGBS4012	20.0477	0	0	2	2	0	2	0	2	0	2	2		2	0	2	2	2	0	2	2	0	2	2	2	2	0	2	2	2	0	0	2	2	2	0	2	2	0		2		2		2	0		2
2	mbGBS16027	21.5323	0	0	2		0	2		2	0	2	2	2	2	0	2	2	2	0	2	2	0	2	2	2	2	0	2	2	2		2	2	2		0	2	2	0		2	2	2	2	2	0	0	2
2	mbGBS2585	22.3563	0	0	2	2	0	2	0	2	0	2	2	2	2	0	2	2	2	0	2	2	0	2	2	2	2	0	2	2	2	0	2	2	2	2	0	2	2	0	2	2	2	2	2	2		0	2
2	mbGBS21085	23.117	0	0	2	2	0	2	0	2	0	2	2		2	0	2	2	2	0	2	2	0	2	2	2	2	0	2	2	2	0	2	2		2	0	2	2	0	2	2	2	2	2	2	0	0	2
2	mbGBS4300	24.6583	0	0		2	0	2	0		0					0		2	2	0	2	2				2	2				2		2				0		2	0				2			0	0	2
2	mbGBS9993	25.5655	0	0			0	2	0	2		2	2	2	2	0	2			0	2	2	0	2	2	2	2	0	2	2	2	0	2	2	2	2	0	2	2	0	2		2		2	2		0	2
2	mbGBS1331	26.0487	0		2	2	0	2	0	2	0	2	2	2	2	0	2	2	2	0	2	2	0	2	2	2	2	0	2	2	2	0	2	2	2	2	0	2	2	0	2	2	2	2	2	2	0	0	2
2	mbGBS17490	27.3771	0	0		2		2	0		0		2		2	0	2			0	2	2	0	2	2			0	2	2	2	0	2	2	2	2	0	2	2		2	2	2		2	2	0	0	2
2	mbGBS3067	28.0618	0	0	2	2	0	2	0	2	0	2	2	2	2	0	2	2	2	0	2	2	0	2	2	2	2	0	2	2	2	0	2	2	2	2	0	2	2	0		2	2	2	2	2	0	0	2
2	mbGBS15354	29.2029	0	0	2	2	0	2	0	2	0	2	2	2	2	0	2	0	2	0	2	2	0	2	2	2	2	0	2	2	0	0	2	2		2	2	2	2	0	2	2	2	2	2	2	0	0	2
2	mbGBS4574	30.8664						2	0		0	2	2				2	0				2	0	2	2	2	2	0	2	2	0	0	2	2		2	2	2		0	2					2			2
2	mbGBS14527	31.1534	0		2	2	0	2	0	2	0	2	2	2	2	0	2		2	0	2	2	0	2	2	2	2	0	2	2	0	0	2	2	2	2	2	2	2	0	2	2	2	2	2	2	0	0	2
2	mbGBS19027	32.3377		0	2	2	0	2	0	2	0	2	2	2	2	0	2	0	2	0	2	2	0	2	2	2	2	0	2	2		0	2	2	2	2	2	2	2	0		2	2	2	2	2	0	0	2
2	mbGBS833	33.5835	0	0			0		0	2	0	2	2			0	2		2	0	2		0		2	2	2	0		2	0		2	2	2	2	2	2	2	0				2	2		0	0	2
2	mbGBS5895	34.4074	0	0	2	2	0	2	0	2	0	2	2		2	0	2	0	2		2	2	0	2	2	2	2	0	2	2	0	0	2	2	2	2	2	2	2	0		2	2		2	2	0	0	2
2	mbGBS20945	35.1097	0	0	2	2	0	2	0	2	0	2	2	2	2	0	2	0	2		2	0	0	2	2	2	2	0	2	2		0	2	2	2	2	2		2	0	2	2	2	2	2	2	0	0	2
2	mbGBS4617	36.0365	0	0			0	2			0	2			2	0	2	0				0	0	2		2	2	0	2		0	0		2	2	2	2	2	2	0	2		2	2		2		0	2
2	mbGBS17992	37.2224	0	0	2	2	2	2	0	2	0	2	2	2	2	0	2	0	2	0	2	0	0	2		2	2	0	2	2	0	0	2	2	2	2	2	2	2	2	2	2	2		2	2	0	0	2
2	mbGBS22342	38.0829		0	2	2	2	2	0	2	0	2	2	2	2	0	2	0	2	0	2	0	0	2		2	2	0	2	2	0	0	2	2	2	2	2	2	2	2	2	2	2	2	2	2	0	0	2
2	mbGBS14243	40.8513	0	0	2	2	2	2	0	2	0	2	2		2	0	2	0	0	0	2	0	2	2	2	2	2	0	2	2	0	0	2	2	2	2	2	2	2	2	0		2	2	2	2	0	2	2
2	mbGBS14763	42.2388	0	0	2	2	2	2	0	2	0	2	2		2	0	2	0	0	0	2		2	2	2	2	2	2	2	2	0	0	2	2	2	2	2	2	2	2		2	2		2	2	0	2	2
2	mbGBS18334	43.2534	0	0	2	2	2	2	0	2	0	2	2		2	0	2	0	0	0	2	0		2	2	2	2	2	2	2	0	0	2	2	2	2	2	2	2	2	0	2	2		2	2	0	2	2
2	mbGBS9760	46.7634		0	2	2		2	0	2	0	2	2		2	0	2	0	0	0	2		2	2	2	2	2	2	2	2	0	2	2	2	2	2	2	2	2	2		2	2	2	2	2	0	2	2
2	mbGBS4152	47.3069	0	0	2	2	2	2	0	2	0	2	2	2	2	0	2	0	0	0	2	0	2	2	2	2	2	2	2	2	0	2	2	2	2	2	2	2	2	2	0	2	2	2	2	2	0	2	2
2	mbGBS1922	49.7454	0	0	2	2	2	2	0	2	0	2	2	2		0	2	0	0	0	2	0	2	2	2	2	2	2	2		0	2	2	2	2	2	2	2	2	2	0	2	2	2	2	2	0	2	2
2	mbGBS3538	50.3566	0	0	2	2	2	2	0	2	0		2	2	0	0	2	0	0	0	2		2	2	2	2	2	2	2	2	0	2	2	2	2	2	2	2		2	0	2	2	2	2	2	0	2	2
2	mbGBS22372	51.4281	0	0	2	2	2	2	0	2	0	2	2		0	0	2	0	0	0	2	0	2	2	2	2	2	2	2	2	2	2	2		2	2	2	2	2	2	0	2	2	2	2	2	0	2	2
2	mbGBS8192	52.0158	0	0	2	2	2	2	0	2	0	2	2	2	0	0	2	0	0	0	2	0	2	2	2	2	2	2	2	2	2	2	2	2	2	2	2	2	2		0	2	2	2	2	2	0	2	2
2	mbGBS22072	54.5785	0		2	2	2		0	2	0	2	2	2	0	0	2	0	0	0	2		2	2	2	0	2	2	2	2	2	2	2	2	2	2	2	2	2	2	0	0	2	2	2	2	0	2	2
2	mbGBS9267	55.1399	0	0	2	2	2	2	0	2	0	2	2	2	0	0	2	0	0	0	2	0	2	2	2	0	2	2	2	2	2	2	2	2	2	2	2	2	2	2	0		2	2	2	2	0	2	2
2	mbGBS17255	56.5658	0	0	2	2	2	2	0	2	0	2	2		0	0	2	0	0	0	2	0	2	2	2	0	2	2	2	2		2	2	2	2	2	2	2	2	2	0	0	2	2	2	2	0		2
2	mbGBS1446	57.2751	0	0	2			2	0	2	0	2	2		0	0	2	0	0	0	2	0	2	2	2	0	2	2	2	2	2		2	2	0	2	2	2	2	2	0	0	2	2	2	2	0	2	2
2	mbGBS13283	58.5437	0	0	2	2	2	2	0	2	0	2			0		2	0	0	0	2	0	2	2	2	0	2	2	2	2	2	2	2	2	0	2	2	2	2	2	0	0	2	2	2	2	0	2	2
2	mbGBS1145	59.2075	0	0	2	2	2	2	0	2	0	2	2		0	0	2		0	0	2	0	2	2	2	0	2	2	2	2	2	2	2	2	0	2	2	2	2	2			2			2	0	2	2
2	mbGBS14875	68.3755	0		2	2	2	2	0	2	0	2		2	0	0	2	0	0	0	2		2	2	2	0	2	2	2	2	2	2	2	2	0	2	2	2	2	2			2	2	2	2	0	2	2
2	mbGBS701	74.5946	0	0	2	2	2	2	0	2	0	2	2		0	0	2	0	0	0	2	0	2	2	2	0	2	2	2	2	2	2	2	2	0	2	2	2	2	2	0	0	2	2	2	2	0	2	2
2	mbGBS3023	75.3632	0	0	2	2	2	2	0	2	0	2	2		0	0	2	0	0	0	2	0	2	2	2	0	2	2	2	2	2	2	2	2	0	2	2	2	2	2	0	0	2	2	2	2	0	2	2
2	mbGBS467	76.2521	0	0	2		2	2		2	0		2		0		2	0	0		2		2	2	2	0	2	2	2	2	2	2	2	2	0	2		2	2	2					2		0	2	2
2	mbGBS15382	77.1572	0	0			2		0			2	2		0	0	2		0	0	2	0	2	2	2	0	2	2		2		2	2	2	0	2		2	2	2	0				2	2	0	2	2
2	mbGBS10966	78.19	0	0	2		2	2	0	2	0	2	2		0	0	2		0	0	2	0	2	2	2	0	2	2	2	2	2	2	2	2	0	2	2	2	2	2		0	2	2	2	2	0	2	2
2	mbGBS14783	79.2652	0	0	2	2	2	2	0	2	0	2	2		0	0	2	0	0	0	2	0	2	2	2		2	2	2	2	2	2	2	2	0	2	2	2	2	2	0	0	2	2	2	2	0	2	2
2	mbGBS23511	80.4971		0				2	0	2	0	2	2	2	0	0			0		2	0				0		2		2	2	2	2	2	0	2	2	2	2	2	0	0		2	2			2	2
2	mbGBS1428	81.4518	0	0	2							2	2			0	2	0								0	2	2	2	2	2	2	2			2			2	2		0	2		2
2	mbGBS20567	82.4932	0		2		2		0	2		2	2		0		2		0				2		2	0	2	2	2	2		2	2	2	0		2	2		2		0		2			0		2
2	mbGBS2360	83.4303	0	0	2	2	2	2	0	2	0	2	2		0	0	2	0	0	0	2	0	2	2	2	0	2	2	2	2	2	2	2	2	0	2	2	2	2	2	0	0	2		2	2	0		2
2	mbGBS14838	84.3118	0	0			2	2	0	2	0	2	2		0	0	2	0	0	0	2	0		2	2	0	2	2	2	2	2		2	2	0	2	2	2	2	2		0	2			2	0	2	2
2	mbGBS3839	85.6628	0	0	2		2	2	0		0	2	2		0	0	2	0	0	0	2	0	2	2	2	0	2	2	2		2	2	2	2	0		2		2	2	0	0			2	2	0	2
2	mbGBS11653	90.2427	0	0			2	2	0	2	0	2			0	0	2	0	0	0	2	0	2	2	2	0	2	2	2	2	2	2	2	2	0		2	2	2	2	0	0	2	2	2	2	0	2
2	mbGBS19492	91.7872	0	0	2	2	2	2	0		0	2	2	2	0	0	2	0	0	0	2	0	2	2	2	0	2	2	2	2	2	2	2	2	0	2	2	2	2	2	0	0	2	2	2	2	0	2	2
2	mbGBS7821	93.3873	0	0	2	2	2	2	0	2	0	2	2		0	0	2	0	0	0	2	0	2	2	2		2	2	2	2	2	2	2	2	0	2	2	2	2	2	0	0	2	2	2	2	0	2	2
2	mbGBS18872	94.7659	0	0	2	2	2	2	0	2	0	2	2	2	0	0	2	0	0	0	2	0	2	2	2	0	2	2	2	2	2	2	2	2	0	2	2	2	2	2	0	0	2	2	2	2	0	2	2
2	mbGBS11345	95.2129	0	0	2		2			2	0		2		0		2	0	0		2		2		2	0	2	2	2	2	2	2		2	0			2		2					2	2	0	2	2
2	mbGBS19042	96.7231		0	2					2		2	2				2	0	0		2	0		2	2	0	2		2	2	2	2				2			2	2				2		2	0	2	2
2	mbGBS4032	97.4969	0	0	2	2	2	2	0	2			2	2	0	0	2	0	0	0	2	0	2	2	2	0	2	2	2	2	2	2	2	2	0	2	2	2	2	2			2	2	2	2	0	2	2
2	mbGBS9128	98.3857	0	0	2	2	2	2	0	2	0	2	2		0	0	2	0	0	0	2	0	2	2	2	0	2	2	2	2	2	2	2	2	0	2	2	2	2	2		0	2	2	2	2	0	2	2
2	mbGBS14148	99.4089	0	0	2	2	2	2		2		2	2		0	0	2	0	0	0	2	0	2	2	2	0	2	2	2	2	2	2	2	2		2	2	2	2	2		0	2	2	2	2	0	2	2
2	mbGBS8729	100.388	0	0	2				0	2	0	2	2			0	2				2	0	2	2		0		2	2		2		2	2				2		2				2		2	0		2
2	mbGBS14772	101.398	0	0	2	2	2	2	0	2	0	2	2		0	0	2	0	0	0	2	0	2	2	2	0	2	2	2	2	2	2	2	2	0	2	2	2	2	2	0	0	2	2	2	2	0	2
2	mbGBS1225	102.394	0	0	2	2	2	2	0	2		2	2		0	0	2	0	0	0	2	0		2	2	0	2	2	2	2	2	2		2		2	2	2	2	2						2	0	2	2
2	mbGBS1764	103.697	0		2		2	2	0	2	0	2	2		0	0	2	0	0	0	2	0	2	2	2	0	2	2	2	2	2	2	2	2	0	2	2	2		2		0	2		2	2	0	2	2
2	mbGBS437	104.555	0	0	2	2	2	2	0	2	0	2	2		0	0	2	0	0	0	2	0	2	2	2	0	2	2	2	2	2	2	2	2	0	2	2	2	2	2	0	0	2	2	2	2	0	2	2
2	mbGBS14899	106.657	0	0	2	2	2	2	0	2	0	2	2		0	0	2	0	0	0	2	0	2	2	2	0	2	2	2	2	2	2	2	2	0	2	2	2				0	2	2	2	2	0	2	2
2	mbGBS13969	108.277	0		2	2	2	2	0	2		2	2		0	0	2	0	0	0	2	0	2	2	2	0	2	2	2	2	2	2	2	2	0	2	2	2	2	2	0		2	2	2	2	0	2	2
2	mbGBS109	109.679	0			2	2		0		0	2	2		0	0	2	0	0	0	2	0	2	2	2	0	2	2	2	2	2	2		2	0	2	2	2	2	2					2	2	0	2	2
2	mbGBS986	110.055	0	0	2	2	2	2	0	2	0	2	2	2	0	0	2	0	0	0	2	0	2	2	2	0	2	2	2	2	2	2	2	2	0	2	2	2	2	2		0	2	2	2	2	0	2	2
2	mbGBS15707	112.665	0	0	2	2	2	2	0	2	0	2	2	2	0	0	2	2	0	0	2	0	2	2	2		2	2	2	2	2	2	2	2	0	2	2	2	2	2	0	0	2	2	2	2	0	2	2
2	mbGBS5486	113.118	0	0	2	2	2	2	0	2	0	2	2		0	0	2	2	0	0	2	0	2	2	2	0	2	2	2	2	2	2	2	2	0		2	2	2	2		0	2	2	2	2	0	2	2
2	mbGBS3654	128.473	0	0				2	0	2	0	2	2			0	2	2		0	2	0			2		2	2			2	2	2	2		2	2	2		2				2	2		0	2	2
2	mbGBS4835	144.64	0	0	2		2	2	0			2	2		0		2	2	0	0	2	0			2	0		2	2	2	2			2				2		2			2		2	2		2	2
2	mbGBS19890	150.904	0	0	2		2	2	0	2	0	2	2	2	0	0	2	2	0		2	0	2	2	2	0	2	2	2	2	2		2	2	0	2	2	2		2		0	2	2	2	2	0	2	2
2	mbGBS9029	158.425			2		2		0	2	0	2	2	2		0	2	2	0		2	0	2	2		0	2	2	2	2	2			2	0	2	2	2	0	2		0		2	2			2	2
2	mbGBS4466	169.132		0				2	0	2	0	2			0	0	2	2	0		2		2		2	0	2	2		2	2	2	2	2	0	2	2	2	0	2			2	2	2	2	0	2	2
2	mbGBS6396	173.356	0	0	2	2	2	2	0	2	0	2	2	2	0	0	2	2	0	0	2	0	2	2	2	0	2	2	2	2	2	2	2	2	0	2	2	2	0	2	0	0	2		2	2	0	2	2
2	mbGBS255	174.813	0	0	2	2		2		2			2		0		2		0	0	2	0		2			2	2	2	2	2	2	2	2			2	2	0	2		0	2		2	2	0	2	2
2	mbGBS2401	175.053	0	0	2	2	2	2	0	2	0	2	2		0	0		2	0	0	2	0	2	2	2	0	2	2	2	2	2	2	2	2	0	2	2	2	0	2			2	2	2	2	0	2	2
2	mbGBS904	178.459	0	0	2	2	2	2	0	2	0	2	2		0	0	2	2	0	0	2	0	2	2	2	0	2	2	2	2	2	2	2	2	0	2	2	2	0	2		0	2	2	2	2	0	2	2
2	mbGBS6843	180.16	0		2	2	2	2	0	2	0	2	2				2			0		0		2	2	0	2	2	2	2	2	2	2	2	0		2	2		2			2	2		2			2
2	mbGBS14005	181.211	0		2	2	2	2	0	2	0	2	2		0	0	2		0	0	2	0	2	2	2	0	2	2	2	2	2	2	2	2	0	2	2	2	0	2	0	0	2	2	2	2	0	2
2	mbGBS22390	183.31		0	2		2	2	0	2		2	2		0	0	2	2	0	0		0	2	2	2	0	2	2	2	2	2	2	2	2		2	2	2	0	2	0	0	2	2	2	2	0	2	2
2	mbGBS16619	184.3			2		2	2	0		0	2	2			0	2	2	0	0		0	2	2		0	2	2	2	2	2		2	2	0		2		0	2		0	2		2			2	2
2	mbGBS19590	185.496	0	0		2	2	2	0	2	0		2	2		0	2	2	0	0	2	0	2	2	2	0	2	2	2	2	2	2	2	2	0	2		2	0	2		0	2	2	2	2	0	2	2
2	mbGBS4739	187.08	0	0	2						0		2		0	0			0	0	2		2		2	0	2	2		2	2	2			0		2	2		2							0
2	mbGBS3491	189.421	0	0	2	2	2	2	0	2	0	2	2	2	0	0	2	2	0	0	2	0	2	2	2	0	2	2		2	2	2	2	2		2	2	2	0	2			2		2	2	0	2	2
2	mbGBS3150	190.135	0	0	2	2	2	2	0	2	0	2	2		0	0	2	2	0	0			2	2	2	0	2	2	2	2	2	2	2	2	0	2	2	2	0	2	0	0		2	2	2	0	2	2
2	mbGBS4626	192.24	0	0	2	2	2	2	0	2	0	2	2	2			2	2		0	2		2	2	2		2	2	2	2	2	2	2	2	0	2	2	2	0	2	0	0	2	2	2	2	0	2	2
2	mbGBS11412	193.177	0	0	2		2	2	0	2	0	2	2		0		2	2	0	0	2		2	2	2	0	2	2	2	2	2	2	2	2	0		2	2	0	2			2		2		0	2	2
2	mbGBS9709	195.395		0	2		2		0		0	2	2		0	0	2	2	0	0	2	0	2	2	2	0		2	2	2	2		2	2	0			2		2	0						0
2	mbGBS7473	197.285	0	0	2	2	2	2	0	2	0	2	2	2	0	0	2	2	0		2	0	2	2	2	0	2	2	2	2	2	2	2		0		2	2	0	2	0		2	2		2	0	2	2
2	mbGBS18811	198.409	0	0	2	2	2	2	0	2	0	2		2	0	0	2	2	0	0	2	0	2	2	2	0	2	2	2	2	2	2	2	2	0	2	2	2	0	2	0	0	2	2	2	2	0	2	2
2	mbGBS11860	199.615	0	0	2		2	2	0	2	0	2	2		0				0	0	2	0	2	2	2	0	2	2	2	2	2	2	2	2	0	2	2	2	0	2		0	2		2	2	0	2	2
2	mbGBS10383	201.677	0	0	2	2	2	2	0	2	0	2	2			0	2	2	0	0	2		2	2	2	0	2	2	2	2	2	2	2	2	0	2	2	2	0	2			2	2	2	2	0	2	2
2	mbGBS7044	202.377	0	0	2		2	2	0		0		2		0	0	2		0	0	2	0	2	2	2	0	2	2	2	2	2	2			0			2	0	2	0		2	2		2	0	2	2
2	mbGBS19203	203.052	0	0	2	2	2	2	0	2	0	2	2	2	0	0	2	2	0	0	2	0	2	2	2	0	2	2	2	2	2	2	2	2	0	2			0	2	0	0	2	2		2	0	2	2
2	mbGBS13642	205.854	0	0	2	2	2	2	0	2	0	2	2	2	0		2	2	0	0	2	0	2	2	2	0	2	2	2	2	2	2	2	2	0	2	2	2	0	2	0	0	2	2	2	2	0	2	2
2	mbGBS6110	209.14	0	0	2		2	2	0	2	0	2	2			0	2		0	0	2	0	2	2		0	2	2	2	2	2		2	2	0		2	2	0	2	0		2		2	2	0	2	2
2	mbGBS3325	210.634	0		2		2	2	0		0	2	2			0	2	2			2	0	2		2		2	2	2	2	2	2	2	2	0	2	2		0	2			2	2		2		2	2
2	mbGBS20854	212.298	0	0	2			2	0	2		2	2				2		0	0		0		2	2	0	2	2	2	2	2	2	2	2		2	2	2	0	2		0			2	2	0	2	2
2	mbGBS8783	214.188	0	0	2		2	2	0			2	2		0	0	2		0	0	2	0	2	2	2	0	2	2	2	2	2		2	2	0	2	2	2	0	2					2	2	0	2	2
2	mbGBS362	217.982	0	0	2		2	2	0	2	0	2	2		0	0	2		0	0	2	0	2	2	2	0	2	2	2	2	2		2	2	0	2	2	2	0	2	0		2	2	2	2	0	2	2
2	mbGBS9624	219.119	0	0	2	2	2	2	0	2		2	2	2	0	0	2	2	0	0	2	0	2	2	2	0	2	2	2	2	2	2	2	2		2	2	2	0	2		0	2	2	2	2	0	2	2
2	mbGBS13635	220.404		0	2	2	2	2	0	2	0	2	2		0	0	2	2	0	0	2	0	2		2	0	2	2	2	2	2	2	2	2	0	2	2	2	0	2		0		2	2	2	0	2	2
2	mbGBS15290	227.829	0	0	2	2	2	2	0	2	0	2	2		0	0	2	2	0	0	2	0	2	2	2		2	2	2	2	2	2	2	2	0	2	2	2	0	2	0	0	2		2	2	0	2	2
2	mbGBS8130	230.037	0	0	2		2	2	0	2	0	2	2		0	0	2	2	0	0	2	0	2	2	2	0	2	2	2	2	2	2	2	2	0	2	2	2		2	0	0	2		2	2	0	2	2
2	mbGBS17633	231.415		0	2	2	2	2	0	2	0	2	2		0	0	2	2	0	0	2	0	2	2	2	0	2	2	2	2	2	2	2	2	0	2	2	2	0	2	0	0	2	2	2	2	0	2	2
2	mbGBS2638	232.304	0	0	2		2	2	0	2	0	2	2		0	0	2		0	0	2	0	2	2	2	0	2	2	2	2	2	2		2	0	2	2	2	0	2		0			2	2	0	2	2
2	mbGBS10402	233.952	0	0	2		2	2	0		0	2	2		0	0	2	2	0	0	2	0	2		2	0	2	2	2	2	2		2	2	0	2	2	2	0	2					2	2	0		2
2	mbGBS35	235.959	0	0	2		2	2	0		0	2	2		0	0	2	2	0		2	0	2	2	2	0	2	2	2	2	2	2		2	0	2	2	2	0	2		0	2	2	2	2	0	2	2
2	mbGBS12460	237.276	0	0	2	2	2	2	0	2	0	2	2		0	0	2	2	0	0	2	0	2	2	2		2	2	2	2	2	2	2	2	0	2	2	2	0	2	0	0	2	2	2	2	0	2	2
2	mbGBS20111	238.328	0				2	2	0	2	0	2				0	2			0		0	2	2	2	0	2	2		2			2		0		2		0			0	2		2		0		2
2	mbGBS13240	239.094	0	0	2	2	2	2	0	2	0	2	2		0	0	2	2	0	0	2	0	2	2	2	0	2	2	2	2	2		2	2	0	2	2	2	0	2		0	2	2	2	2	0	2	2
2	mbGBS10034	242.328	0	0	2		2	2	0	2		2	2		0	0	2	2	0	0	2	0		2	2	0	2	2	2	2	2	2	2	2	0	2	2	2	0	2		0	2		2	2	0	2	2
2	mbGBS2873	246.86	0		2		2		0			2	2			0	2		0	0	2	0		2	2	0	2	2	2	2	2	2		2		2	2			2	0		2				0	2	2
2	mbGBS6533	247.489	0	0	2	2	2	2	0	2	0	2	2		0	0	2	2	0	0	2	0	2	2	2	0	2	2	2	2	2		2		0	2	2		0	2	0	0	2		2	2	0	2	2
2	mbGBS20514	249.325	0	0		2	2	2	0	2	0	2	2		0	0	2	2	0	0	2	0	2	2	2	0	2	2	2	2	2	2	2	2	0	2	2	2	0	2		0	2	2	2	2	0		2
2	mbGBS3234	250.272			2		2	2	0	2	0	2	2		0	0		2	0	0	2	0	2	2	2	0	2	2		2	2	2	2	2	0		2	2	0	2		0	2		2	2		2	2
2	mbGBS9777	251.179		0	2		2	2		2	0	2	2			0	2	2	0		2	0	2	2		0	2	2	2	2	2		2	2	0		2	2	0	2			2		2	2	0	2	2
2	mbGBS18582	254.249	0	0	2	2	2	2	0		0	2	2			0	2	2	0		2	0	2		2	0	2	2	2	2	2	2	2	2	0	2	2	2		2	0	0	2		2	2	0	2	2
2	mbGBS21176	256.661		0	2		2	2	0	2	0	2					2		0	0	2	0	2			0	2	2	2	2	2	2		2						2			2	2		2	0	2	2
2	mbGBS12061	265.604	0	0	2	2	2	2	0		0	2	2				2	2	0	0	2	0		2	2	0		2	2	2	2		2	2	0		2	2	0	2		0	2		2	2	0	2	2
2	mbGBS8666	269.491	0	0	2	2	2	2	0	2	0	2	2		0	0	2	2	0	0	2	0	2	2	2	0	2	2	2	2	2	2	2		0	2	2	2	0	2	0	0	2	2		2	0	2	2
2	mbGBS23563	270.103	0	0	2	2	2	2	0	2	0	2	2		0	0	2	2	0		2	0	2	2	2	0	2	2	2	2	2		2			2	2	2	0	2	0	0	2		2	2	0	2	2
2	mbGBS637	272.568	0	0	2		2	2	0		0	2	2		0	0	2	2	0	0	2	0	2	2	2	0	2	2	2	2	2	2	2	2	0	2	2	2	0	2			2	2	2	2	0	2	2
2	mbGBS21736	282.627	0	0	2	2	2	2	0	2	0	2	2	2	0	0	2	2	0	0	2	0	2	2	2	0	2	2	2	2	2	2	2	2	0	2	2	2	0	2	0	0	2	2	2	2	0	2	2
2	mbGBS5512	288.276	0		2		2	2	0	2	0	2	2			0			0		2		2	2	2	0	2	2	2	2	2	2	2	2		2	2	2	0	2			2				0	2	2
2	mbGBS6083	292.408	0	0	2		2	2	0	2	0	2	2	2	0	0	2	2	0		2	0	2	2	2	0	2	2	2	2	2	2	2	2	0	2	2	2	0	2	0		2	2	2	2	0		2
2	mbGBS9798	293.308	0	0			2		0		0	2	2		0	0	2		0	0	2	0	2			0	2	2	2		2	2	2	2	0			2	0	2		0			2	2		2	2
2	mbGBS17682	294.084	0	0	2		2	2		2	0	2	2		0	0	2	2	0	0	2		2	2	2	0	2	2		2	2	2	2	2		2	2	2	0	2			2	2	2	2	0	2	2
2	mbGBS2668	296.038	0	0	2	2	2	2	0	2	0	2	2	2	0	0	2	2	0	0	2	0	2	2	2	0	2	2	2	2	2	2	2	2	0	2	2	2	0	2	0	0	2	2	2	2	0	2	2
2	mbGBS20228	297.872	0	0			2	2	0	2			2			0	2		0		2	0	2	2		0	2	2	2	2	2	2	2	2	0	2	2	2	0	2			2		2	2		2	2
2	mbGBS12194	300.63	0	0	2	2		2	0				2				2		0		2		2	2	2			2		2		2			0	2	2	2	0	2					2	2		2
2	mbGBS6793	308.382	0			2	2	2	0	2	0		2		0	0	2		0	0	2	0	2	2	2		2	2	2		2	2	2	2	0	2	2		0	2			2	2		2		2	2
2	mbGBS4633	313.086		0	2	2	2					2		2	0	0	2					0				0		2	2	2	2	2					2		0	2	0	0						2	2
2	mbGBS22252	314.454		0	2	2		2	0		0	2	2		0	0	2	2	0	0	2	0	2	2	2	0	2	2	2	2	2		2		0	2	2	2	0	2		0	2	2	2		0	2	2
2	mbGBS15559	319.711	0	0	2					2	0	2	2		0	0			0	0	2		2	2		0		2	2	2	2		2			2	2	2	0	2			2		2	2		2
2	mbGBS12919	324.871		0	2		2	2	0	2		2	2				2	2			2			2	2	0	2	2	2	2	2				0			2	0	2			2			2	0	2	2
2	mbGBS14093	325.559	0	0	2	2	2	2	0	2	0	2	2		0	0	2	2	0	0	2	0	2	2	2	0	2	2	2		2	2	2	2	0	2	2	2	0	2		0	2	2	2	2	0	2	2
2	mbGBS6975	327.074	0				2		0		0	2	2		0		2	2				0	2	2		0		2	2	2	2	2	2		0	2	2	2	0	2			2			2	0	2	2
2	mbGBS8117	329.121			2				0	2		2	2			0	2		0	0	2					0	2	2	2				2	2	0			2		2			2			2		2	2
2	mbGBS11962	336.103	0		2		2	2			0	2			0	0	2			0		0			2		2		2	2	2			2				2	0	2			2			2			2
2	mbGBS12392	339.905	0	0	2		2	2	0	2		2	2		0	0	2	2	0	0	2	0	2	2	2	0	2	2	2	2	2	2	2	2	0	2	2	2	0	2	0				2	2		2	2
2	mbGBS10553	340.925	0	0	2	2	2	2	0	2	0	2	2		0	0	2		0	0	2	0	2	2	2	0	2	2	2	2	2	2	2	2	0	2	2	2	0	2		0	2		2	2	0	2	2
2	mbGBS14437	341.216	0			2	2		0			2	2			0	2	2	0	0			2	2		0				2	2		2	2	0				0	2			2	2		2	0	2
2	mbGBS8131	346.234	0	0	2	2	2	2	0	2	0	2	2		0	0	2		0		2	0	2	2	2	0	2	2	2	2	2	2	2	2	0	2	2	2	0	2	0		2	2	2	2	0	2
2	mbGBS10098	350.945	0		2		2		0			2			0	0	2	2	0		2				2	0	2	2	2	2	2			2	0		2	2	0	2		0	2			2	0	2	2
2	mbGBS13528	356.953	0		2		2	2		2	0	2	2			0	2	2	0	0	2	0	2	2	2	0	2	2	2	2	2	2	2		0		2	2	0	2	0		2				0	2	2
2	mbGBS20472	357.351	0	0	2	2	2	2	0	2	0	2	2		0	0	2	2	0	0	2	0	2	2	2	0	2	2	2	2	2	2	2	2	0	2	2	2	0	2	0	0	2	2	2	2	0	2	2
2	mbGBS13059	358.281	0		2		2	2			0	2	2			0	2	2	0	0	2	0	2		2			2			2				0		2	2					2		2	2	0	2	2
2	mbGBS7582	363.689	0	0	2	2	2		0	2		2	2		0	0	2	2	0	0	2	0	2	2	2	0	2	2	2	2	2	2	2	2	0	2	2	2	0	2		0	2	2	2	2	0	2	2
2	mbGBS20820	366.052	0	0	2	2	2	2		2	0	2	2		0	0	2	2	0	0	2	0		2		0	2	2		2	2	2	2	2	0	2	2	2	0	2			2	2	2	2	0	2	2
2	mbGBS20479	370.578	0	0	2		2	2		2	0	2	2		0	0	2	2	0	0	2	0	2	2	2	0	2	2	2	2	2	2	2	2	0	2	2	2	0	2	0		2		2	2		2	2
2	mbGBS7831	375.529	0	0	2		2			2	0	2	2		0		2		0	0	2	0	2	2		0	2	2	2	2	2	2	2	2	0	2	2	2	0	2	0	0	2		2	2	0	2	2
2	mbGBS8020	381.589	0	0	2	2	2	2	0	2	0	2	2		0	0	2		0	0	2	0	2	2	2	0	2	2	2	2	2		2	2		2	2	2	0	2		0	2	2	2	2	0	2	2
2	mbGBS13700	382.575	0	0	2		2	2	0		0	2	2	2	0	0	2	2				0		2	2	0	2	2	2	2	2		2	2				2		2		0	2			2	0	2
2	mbGBS14649	384.293					2	2	0	2		2	2			0	2		0	0		0	2	2	2	0		2	2	2				2	0			2	0	2						2	0	2	2
2	mbGBS7222	385.798	0	0			2	2	0	2	0	2	2		0	0	2	2		0	2	0	2	2	2	0	2	2	2	2	2	2	2	2	0	2	2	2	0	2			2		2	2	0	2	2
2	mbGBS7270	388.799				2		2	0	2		2	2		0	0	2	2	0		2	0	2				2	2	2	2	2	2	2	2		2	2	2	0	2			2		2	2	0	2	2
2	mbGBS10534	389.94	0	0	2		2	2		2	0	2	2		0	0	2		0	0	2	0	2	2	2	0	2	2		2	2	2	2	2	0	2	2	2	0	2		0	2	2	2	2	0	2	2
2	mbGBS12381	391.28	0	0	2	2	2	2	0	2	0	2	2		0	0	2	2	0	0	2	0	2	2	2	0	2	2	2	2	2	2		2	0	2	2	2	0	2			2			2	0	2	2
2	mbGBS13858	392.969	0	0	2		2	2		2			2		0		2	2	0		2		2	2	2	0	2	2	2	2	2		2	2	0	2	2	2	0	2			2	2		2	0	2	2
2	mbGBS9696	398.889	0	0	2		2	2	0	2	0	2	2		0	0	2	2	0	0	2	0	2		2	0	2	2	2	2	2	2	2	2	0	2	2	2	0	2			2			2	0	2	2
2	mbGBS9220	399.821	0		2	2	2	2	0	2	0	2	2		0	0	2	2	0	0	2	0	2	2	2	0	2	2	2	2	2	2	2	2	0	2	2	2	0	2	0	0	2		2	2	0	2	2
2	mbGBS12987	400.874	0	0			2	2	0	2		2			0	0		2	0	0		0	2	2	2	0	2	2	2	2	2	2	2	2	0	2	2	2	0	2			2	2	2	2		2	2
2	mbGBS17747	401.145	0	0	2		2	2	0	2	0	2	2		0	0	2	2	0	0	2	0	2	2	2	0	2	2	2	2	2	2	2	2	0		2	2	0	2	0		2	2	2	2	0	2	2
2	mbGBS5642	402.205	0	0	2	2	2	2	0	2	0	2	2	2	0	0	2	2	0	0	2	0	2	2	2	0	2	2	2	2	2	2	2	2	0	2	2	2	0	2		0	2	2	2	2	0	2	2
2	mbGBS5855	403.343	0	0	2	2	2	2	0	2	0	2	2		0	0	2	2	0	0	2	0	2	2	2	0	2	2	2	2	2	2	2	2	0	2	2	2	0	2		0	2		2	2	0	2	2
2	mbGBS23454	404.618	0	0	2	2	2	2	0	2	0	2	2		0	0	2	2	0		2	0	2			0	2	2	2		2	2	2	2	0	2		2	0	2		0	2	2	2	2	0	2	2
2	mbGBS9068	407.155	0		2		2		0		0				0	0	2		0	0	2	0		2	2		2	2	2	2	2			2				2		2			2			2		2	2
2	mbGBS17433	408.02	0	0	2		2	2	0	2		2	2			0	2	2	0		2	0	2	2	2	0	2	2	2	2	2	2	2	2	0	2	2	2	0	2		0	2	2	2	2	0	2	2
2	mbGBS12905	429.692	0	0	2	2	2	2	0	2	0	2	2		0	0	2	2	0	0	2	0	2	2	2	0	2	2	2	2	2	2	2	2		2	2	2	0	2		0	2	2	2	2	0	2	2
2	mbGBS15557	452.704		0		2	2	2		2		2	2		0	0	2	2	0	0	2	0	2		2	0	2	2	2	2		2	2	2		2	2	2		2					2	2		2
2	mbGBS10300	467.777			2		2	2	0	2	0	2	2		0	0	2	2	0	0		0	2	2	2	0	2	2	2	2	2		2	2	0	2	2	2	0	2		0	2	2	2	2	0	2	2
2	mbGBS15366	469.734		0	2	2	2	2	0	2	0	2	2		0		2		0		2	0	2	2	2		2	2	2	2	2		2	2				2		2			2		2	2	0	2	2
2	mbGBS19806	495.918	0	0			2	2	0	2	0	2	2	2	0	0	2	2	0	0	2			2	2		2	2		2	2	2	2				2	2	0	2		0		2	0	2	0	2	2
2	mbGBS172	496.428	0	0			2		0	2	0	2	2		0	0	2			0	2	0	2			0		2	2	2	2	2	2				2	2	0	2			2	2	0	2	0	2	2
2	mbGBS3898	513.396	0		2	2		2	0	2	0	2	2		0		2	2	0	0	2	0	2		2	0	2	2	2	2	2		2	2	0		2	2	0	2			2		0	2	0	2	2
2	mbGBS7816	515.302	0	0	2		2	2	0	2	0	2	2		0	0	2	2	0	0	2	0	2	2	2	0	2	2	2	2	2	2		2	0	2	2	2	0	2			2		0		0	2	2
2	mbGBS3158	516.164		0	2		2	2	0	2	0	2	2		0	0	2	2	0	0	2	0	2	2	2	0	2	2	2	2	2	2	2	2	0	2	2	2	0	2	0	0	2		0	2	0	2	2
2	mbGBS11009	517.448	0	0	2		2	2	0	2			2		0	0	2		0	0	2		2	2	2	0	2	2	2		2	2	2	2	0	2	2	2	0	2		0	2	2	0	2			2
2	mbGBS22096	520.265	0	0	2	2	2	2	0	2	0	2	2	2	0	0	2	2	0	0	2	0	2	2	2	0	2	2	2	2	2	2	2	2	0	2		2	0	2	0	0		2	0	2	0	2	2
2	mbGBS15517	523.128	0			2	2	2	0	2			2		0	0				0	2	0				0	2		2	2	2	2	2				2		0	2		0			0				2
2	mbGBS9265	524.124	0	0	2	2	2	2	0	2	0	2	2	2	0	0	2	2	0	0	2	0	2	2	2	0	2	2	2	2	2		2	2	0	2	2	2	0	2			2		0		0	2	2
2	mbGBS1002	525.25	0	0	2		2	2		2	0	2	2		0	0	2		0	0	2	0	2		2	0	2	2	2	2	2			2	0		2	2	0	2			2		0	2	0	2	2
2	mbGBS12826	526.495	0	0	2	2	2	2	0	2	0	2	2	2	0	0	2	2	0		2	0	2	2	2	0	2	2	2	2	2	2	2	2	0	2	2	2	0	2				2	0	2	0	2	2
2	mbGBS9599	530.641	0	0	2	2	2	2	0	2		2	2		0		2	2	0	0	2	0	2	2	2	0	2	2	2	2	2	2	2	2	0		2	2		2		0	2		0	2	0	2	2
2	mbGBS11610	531.027	0	0			2		0	2	0	2	2				2		0		2			2		0	2		2		2	2		2	0	2	2	2	0	2					0	2	0	2	2
2	mbGBS13736	532.079	0		2	2		2	0		0	2	2		0	0	2	2	0		2	0	2			0	2	2		2	2		2		0	2		2	0			0	2		0	2	0		2
2	mbGBS2274	533.71	0	0	2	2	2	2		2	0	2	2	2	0	0	2	2	0	0	2		2	2	2	0	2	2	2	2	2	2	2	2	0	2	2	2	0	2	0	0	2	2	0	2	0	2	2
2	mbGBS9309	535.679	0	0	2			2		2	0	2		2	0	0	2	2	0		2	0	2			0		2	2		2	2		2	0			2		2					0		0	2	2
2	mbGBS5501	537.103	0	0	2	2	2	2		2	0	2	2		0	0	2	2	0		2	0	2		2	0	2	2	2	2	2	2		2	0	2	2	2	0	2			2			2	0	2	2
2	mbGBS16698	538.184	0	0	2	2	2	2	0	2	0	2	2		0	0	2	2	0	0	2	0		2	2	0	2	2	2	2	2	2	2	2	0	2	2	2	0	2	0	0	2	2	0	2	0	2	2
2	mbGBS3804	539.353	0	0	2	2	2	2	0	2	0	2	2		0	0		2	0	0	2	0	2	2	2	0	2	2	2	2	2	2	2	2	0	2	2	2	0	2		0	2	2	0	2	0	2	2
2	mbGBS20460	540.476		0			2	2	0	2	0	2			0		2	2	0		2		2	2	2	0	2	2	2	2	2	2	2	2		2		2	0	2			2		0		0	2	2
2	mbGBS14563	541.883	0	0	2	2	2	2	0	2	0	2	2	2	0	0	2	2	0	0	2		2	2	2		2	2	2	2	2	2	2	2	0	2	2	2	0	2	0	0	2	2	0	2	0	2
2	mbGBS8786	543.512	0		2	2	2	2	0	2	0	2			0	0	2	2	0	0	2	0	2	2	2	0	2	2	2	2	2	2	2	2	0	2	2	2	0	2			2	2	0	2	0	2	2
2	mbGBS21894	544.287		0	2		2	2	0	2	0	2	2				2	2	0	0	2		2	2		0				2	2	2	2	2	0	2	2		0	2				2	0			2
2	mbGBS14447	545.106	0		2	2	2	2	0	2	0	2	2	2	0	0	2	2	0	0	2	0	2	2	2	0	2	2	2	2	2	2	2	2	0	2	2	2	0	2	0	0	2	2	0	2	0	2	2
2	mbGBS8683	546.396	0	0	2	2	2	2	0	2	0	2	2		0	0	2	2	0	0	2	0	2	2	2	0	2	2	2	2	2	2	2	2	0	2	2	2	0	2	0	0	2	2	0	2	0	2	2
2	mbGBS3365	549.653	0	0	2	2	2	2	0	2	0	2	2		0	0	2	2	0	0	2	0	2	2	2	0	2	2	2	2	2	2	2	2	0	2	2	2	0	2		0	2	2	0	2	0	2	2
2	mbGBS19880	552.717	0	0			2	2	0		0				0			2	0	0		0		2	2	0		2	2		2	2	2		0	2		2		2		0		2	0	2	0	2	2
2	mbGBS2732	554.967		0	2		2		0		0		2		0	0	2		0	0	2	0	2		2	0	2	2	2	2	2		2	2	0			2		2		0		2		2	0	2
2	mbGBS23553	555.248			2								2						0		2					0	2	2	2	2	2		2				2	2		2			2	2	0		0		2
2	mbGBS23200	556.524	0			2	2	2	0	2	0	2	2		0	0	2	2	0		2	0		2	2	0	2	2	2	2	2	2	2	2	0	2	2		0	2		0			0		0	2	2
2	mbGBS7443	557.579	0		2	2		2	0		0	2	2		0	0		2	0		2	0		2	2	0	2	2	2	2	2	2	2	2	0	2		2	0	2		0		2	0	2		2	2
2	mbGBS8294	558.553	0		2	2	2			2	0	2	2		0	0	2	2	0	0	2	0	2	2	2	0	2	2	2	2	2	2	2	2	0	2	2	2		2			2		0	2	0	2	2
2	mbGBS10013	559.061	0	0	2	2	2	2		2	0	2	2	2	0	0	2	2	0	0	2	0	2	2	2	0	2	2	2	2	2	2	2	2	0		2	2	0	2		0	2	2	0	2	0	2	2
2	mbGBS17515	561.599	0	0	2	2	2	2	0	2	0	2	2		0	0	2	2	0	0	2	0		2	2	0	2	2	2	2	2	2	2		0	2	2	2	0	2	0	0	2	2	0	2	0	2	2
2	mbGBS6644	562.11	0	0	2		2	2	0	2	0	2	2		0	0	2	2	0	0	2	0	2	2	2	0	2	2	2	2	2	2	2		0	2	2	2	0	2	0	0	2	2	0	2	0	2	2
2	mbGBS8896	563.548	0		2		2				0	2	2		0		2	2	0		2	0	2	2		0	2	2	2		2			2	0		2	2	0	2					0				2
2	mbGBS19839	564.306	0	0	2	2	2	2	0	2	0	2	2	2		0	2	2	0	0	2	0	2	2	2	0	2	2	2	2	2	2	2	2	0	2	2	2	0	2	0	0	2	2	0	2	0	2	2
2	mbGBS633	567.008	0	0	2	2	2	2	0	2	0	2	2		0	0	2	2	0	0	2	0	2	2	2	0	2	2	2	2	2	2	2	2		2	2	2	0	2	0		2	2	0	2	0	2	2
2	mbGBS16394	569.393	0	0	2	2	2	2	0		0	2	2	2	0	0	2		0	0	2	0	0	2	2	0	2	2	2	2	2	2	2		0	2	2	2	0	2	0	0	2	2	0	2	0	2	2
2	mbGBS22010	570.289	0	0	2	2	2	2	0	2	0	2	2	2	0	0	2	2	0	0	2			2	2	0	2	2	2	2	2	2	2	2	0	2	2	2	0	2	0	0	2	2	0	2	0	2	2
2	mbGBS8763	580.405	0	0	2		2	2	0	2	0	2	2		0	0	2	2	0		2	0	0	2	2	0	2	2	2	2	2	2	2	2	0	2		2		2			2	2	0	2	0	2	2
2	mbGBS22004	582.332	0	0	2	2	2	2	0	2	0	2	2	2	0	0		2	0	0	2	0	0	2	2	0	2	2	2	2	2	2	2	2	0	2	2	2	0	2	0	0	2	2	0	2	0	2	2
2	mbGBS3598	583.041	0	0	2	2	2	2	0	2	0	2	2			0	2	2		0		0		2	2	0	2	2		2	2	2	2	2		2	2		0	2	0	0		2	0	2	0	2	2
2	mbGBS14773	586.814	0	0	2	2	2	2	0	2	0	2	2	2	0	0	2	2	2	0	2	0	0	2	2	0	2	2	2	2	2	2	2	2	0		2	2	0	2		0	2	2	0	2	0	2	2
2	mbGBS22873	589.63	0		2		2	2	0	2	0	2	2		0	0	2			0	2	0	0	2	2	0	2	2	2	2	2	2		2		2	2	2	0	2		0	2	2	0	2	0	2	2
2	mbGBS22114	591.11	0	0	2	2	2	2	0	2	0	2	2		0	0	2	2	2	0			0	2	2	0	2	2	2	2	2	2	2	2		2	2	2	0	2			2	2	0		0	2	2
2	mbGBS7375	592.042	0	0	2		2	2	0		0	2			0	0	2	2	2	0	2	0	0	2	2	0	2	2			2		2		0	2			0	2						2	0	2
2	mbGBS18235	596.308	0	0	2	2	2	2	0	2	0	2		2	0	0		2	2	0	2		0	2	2	0	2	2	2	2	2	2	2	2	0	2	2	2	0	2	0	0	2	0	0	2	0	2	2
2	mbGBS15853	612.726	0		2	2	2	2	0		0	2	2	2	0	0	2		2	0	2	0	0	2	2	0	2	2	2		2	0	2	2	0	2	2	2	0	2		0	2	0	0	2	2	2	2
2	mbGBS18262	613.635	0	0	2	2	2		0	2	0	2	2		0	0	2	2	2	0	2	0	0	2	2	0	2		2	2	2	0	2	2	0	2	2	2	0	2	0	0	2	0	0	2	2	2	2
2	mbGBS20710	614.358	2	0	2	2	2	2	0	2	0	2	2		0	0	2	2	2	0	2	0	0	2	2	0	2	2	2	2	2	0	2	2	0	2	2	2	0	2	0	0	2	0	0	2	2	2	2
2	mbGBS11385	616.306	2	0	2	2	2	2	0	2	0	2	2		0	0	2	2	2	0	2	0	0	2	2	0	2	2	2	2	2		2	2	0	2	2	2	0	2	0		2		0	2	2	2	2
2	mbGBS3260	617.228	2	0	2	2	2	2	0		0	2	2	2	0	0	2		2	0	2	0	0	2		0	2	2	2	2	2	0	2	2	0	2	2	2	0	2		0	2		0		2	2	2
2	mbGBS13857	620.237	2	0	2	2	2	2	0	2	0	2	2	2	0	0	2	2	2	0	2	0	0	2	2	0	2	2	2	2	2	0	2	2	0	2	2	2	0	2	0	0	2		0	2	2	2	2
2	mbGBS8164	621.113	2		2	2	2	2	0	2	0	2	2	2	0	0	2	2	2	0		0		2	2	0	2	2	2	2		0	2	2	0	2	2	2	0	2	0	0	2	0	0	2	2	2	2
2	mbGBS4200	622.607	2	0	2	2	2	2	0	2	0	2			0	0	2	2	2	0	2	0	0	2	2	0	2		2	2	2	0	2	2	0	2	2	2	0	2	0	0	2	0	0	2	2	2	2
2	mbGBS7807	623.483	2	0	2		2	2	0	2	0	2	2		0	0	2	2		0	2	0	0	2	2	0	2	2	2	2	2	0	2	2	0	2	2	2	0	2			2		0	2	2	2	2
2	mbGBS16661	624.018	2	0	2	2	2	2	0	2	0	2	2	2	0	0	2	2	2	0	2		0	2	2	0	2	2	2	2	2	0	2	2	0	2	2	2	0	2	0	0	2	0	0	2	2	2	2
2	mbGBS15617	625.343	2	0	2	2		2	0	2	0	2	2		0	0	2	2	2	0	2	0	0	2	2	0	2	2	2	2	2	0	2	2	0	2	2	2	0	2	0	0	2			2	2	2	2
2	mbGBS1733	626.157	2	0	2		2	2	0	2	0		2		0	0	2	2	2	0	2	0	0	2	2	0		2	2	2	2			2				2	0	2				0		2	2		2
2	mbGBS8842	628.426	2	0	2		2	2	0	2	0	2	2	2	0	0	2	2	2	0	2	0	0	2	2	0	2	2	2	2	2	0	2	2	0	2	2	2	0	2	0	0	2	0	0	2	2	2	2
2	mbGBS2801	629.369	2	0	2	2	2	2	0	2	0	2	2	2	0	0	2	2	2	0	2	0	0	2	2	0	2	2	2	2	2	0	2	2	0	2	2	2	0	2	0	0	2		0	2	2	2	2
2	mbGBS4342	631.184	2	0	2	2	2	2	0	2	0	2	2		0	0	2	2	2	0	2	0	0	2	2	0	2	2	2	2	2	0	2	2	0	2	2	2	0	2	0	0	2	0	0	2	2	2	2
2	mbGBS2567	632.227	2	0	2		2		0	2	0	2	2				2		2		2	0	0		2	0	2	2	2	2	2	0		2	0		2	2	0	2			2		0	2	2		2
2	mbGBS13134	634.093	2		2		2	2	0	0	0	2	2				2	2	2		2	0	0		2	0	2	2	2	2	2	0	2	2	0		2	2		2		0	2			2	2		2
2	mbGBS12242	635.232	2		2	2	2	2	0	0	0	2	2	2	0	0	2	2	2	0	2	0	0	2	2	0	2	2	2	2	2	0	2	2	0	2	2	2	0	2	0	0	2	0	0	2	2	2	2
2	mbGBS23274	636.295	2	0	2	2		2			0	2		2	0	0	2	2	2	0	2		0	2	2	0	2	2	2		2	0			0	2	2	2	0	2			2			2	2	2	2
2	mbGBS15606	637.011	2		2	2	2	2	0	0	0	2	2	2	0	0	2	2	2	0	2		0	2	2	0	2	2	2	2	2	0	2	2	0	2	2	2	0	2	0	0	2	0	0	2	2	2	2
2	mbGBS2810	638.694	2		2		2	2	0	0	0	2	2		0	0	2		2	0	2	0	0	2	2	0	2	2	2	2	2	0		2	0	2	2	2	0	2		0	2		0	2	2	2	2
2	mbGBS12258	639.226	2	0	2		2	2		0		2	2		0	0	2	2	2	0	2	0	0	2		0	2	2	2	2	2	0		2	0	2	2	2	0	2				0		2	2	2	2
2	mbGBS9041	640.734	2	0	2	2	2	2	0	0	0	2	2	2	0	0	2	2	2	0	2	0	0	2	2	0	2	2	2	2	2	0	2	2	0	2	2	2	0	2			2	0	0	2	2	2	2
2	mbGBS2987	641.84	2	0	2		2		0	0	0	2	2		0	0	2	2	2	0	2	0	0		2	0	2	2	2		2	0	2	2	0			2	0	2			2	0	0	2	2	2	2
2	mbGBS14394	642.681	2	0	2	2	2	2	0	0	0	2	2		0	0	2	2	2	0	2	0	0	2	2	0	2	2	2	2	2	0	2	2	0	2	2	2	0	2			2	0	0	2	2	2	2
2	mbGBS21557	643.154	2	0	2	2	2	2	0	0	0	2	2		0	0	2	2	2	0	2	0	0	2	2	0	2	2	2	2	2	0	2	2	0	2	2	2	0	2	0	0	2		0	2	2	2	2
2	mbGBS16275	644.152	2	0	2	2	2	2	0	0	0	2	2		0	0	2	2	2	0	2	0	0	2	2	0	2	2	2	2	2	0	2	2	0	2	2	2	0	2		0	2		0	2	2	2	2
2	mbGBS22568	645.096	2	0		2	2	2	0	0	0	2	2	2	0	0	2	2	2	0	2	0	0	2	2	0	2	2	2	2	2		2	2	0	2	2	2	0		0	0	2	0	0	2	2	2	2
2	mbGBS23003	646.001		0	2	2	2	2	0	0	0		2			0						0		2	2	0		2			2	0	2	2	0	2		2		2	0			0	0	2	2		2
2	mbGBS3097	647.281	2	0	2	2	2	2	0	0	0	2	2		0	0	0	2	2	0	2		0	2	2	0	2	2	2	2	2	0	2	2	0	2	2	2	0	2	0	0	2	0	0	2	2	2	2
2	mbGBS525	648.267	2		2	2		2	0	0	0	2	2		0		0	2	2	0	2	0	0	2	2	0		2	2		2	0		2	0		2	2	0	2			2			2	2	2	2
2	mbGBS3154	649.499		0	2	2		2	0	0	0	2			0	0	0	2	2	0	2	0	0	2	2	0	0	2	2		2	0			0	2			0	2	0	0	2	0	0	2	2		2
2	mbGBS4065	651.372	2	0	2	2	2	2		0	2	2	2	2	0	0		2	2	0	2		0	2	2	0	0		2	2	2	0	2	2	0	2	2	2	0	2	0	0	2	0	0	2	2	0	2
2	mbGBS1483	652.42	2	0	2	2	2	2	0	0	2	2	2		0	0	0	2	2	0	2	0	0	2	2	0	0	2	2	2	2	0	2	2	0	2	2	2	0	2	0	0	2	0	0	2	2	0	2
2	mbGBS15163	653.534	2	0	2	2	2	2		0	2	2		2			0	2	2	0	2	0	0	2	2	0	0	2	2	2	2		2	2	0	2	2	2	0	2	0	0	2			2	2	0	2
2	mbGBS14667	654.162	2	0	2	2	2	2	0	0	2	2	2		0	0	0		2	0	2	0	0	2	2	0	0	2	2	2	2	0	2	2	0	2	2	2	0	2	0				0	2	2	0	2
2	mbGBS20	655.314	2	0	2		2	2	0	0	2	2	2		0	0	0	2	2	0	2	0	0	2	2	0	0	2	2	2	2	0	2	2	0	2	2	2	0	2	0	0	2	0	0	2	2	0	2
2	mbGBS8399	657.756	2		2	2		2	0			2	2		0	0		2	2	0		0			2			2	2		2	0		2	0	2		2	0	2					0	2	2	0	2
2	mbGBS18271	658.837	2	0	2	2	2	2	0	0	2	2	2	2	0	0	0	2	2	0	2		0	2	2	0	0	2	2	2	2	0	2	2	0	2	2	2		2		0	2	0	0	2	2	0	2
2	mbGBS16220	659.092	2		2		2				2	2	2		0	0	0	2	2		2	0			2	0	0	2	2	2	2	0	2	2		2		2	0	2			2		0	2		0	2
2	mbGBS3304	660.493	2	0	2	2	2	2	0	0	2	2	2	2	0	0	0	2	2	0	2	0	0	2	2	0	0	2	2	2	2	0	2	2	0	2	2	2	0	2	0	0	2	0	0	2	2	0	2
2	mbGBS11865	661.232	2	0	2	2	2	2	0	0	2	2	2		0	0	0	2	2	0	2	0	0	2	2	0	0	2	2	2	2	0	2	2	0	2	2	2	0	2			2		0	2	2	0	2
2	mbGBS17975	662.056	2	0	2	2	2	2		0	2	2	2	2	0	0	0	2	2	0	2	0	0	2	2	0	0	2	2	2	2	0	2	2	0	2	2	2	0	2	0	0	2	0	0	2	2	0	2
2	mbGBS3950	663.702	2	0	2		2	2	0	0	2	2	2	2	0	0	0	2	2	0	2	0	0	2	2	0	0	2	2	2	2	0	2	2	0	2	2	2	0	2	0	0	2	0	0	2	2	0	2
2	mbGBS3813	664.064	2	0	2	2	2	2	0	0	2	2	2		0	0	0	2	2	0	2	0	0	2	2	0	0	2	2	2	2	0	2	2	0	2	2	2	0	2	0	0	2	0	0	2	2	0	2
2	mbGBS15154	667.662	2		2	2	2	2	0	0	2	2	2	2	0	0	0	2	2	0	2	0	0	2	2	0	0	2	2	2	2	0	2	2		2	2	2	0	2			2		0	2	2	0	2
2	mbGBS22137	670.618		0	2	2	2	0	2	0		2	2		0	0	0	2	2	0	2	0	0	2	2	0	0	2	2	2	2	0	2	2	0	2	2	2	0	2	0	0	2	0	0	2	2		2
2	mbGBS6111	671.822	2	0	2		2	0	2	0	2	2	2		0	0	0	2	2	0	2	0	0		2	0	0	2	2	2	2	0	2	2	0	2		2	0	2			2	0	0	2		0	2
2	mbGBS2147	672.195	2	0	2	2	2	0	2	0	2	2	2		0	0	0	2	2	0	2	0	0	2	2	0		2	2	2	2	0	2	2	0	2	2	2	0	2	0	0	2	0	0	2	2	0	2
2	mbGBS17158	673.153	2	0	2		2	0			2	2	2	2	0	0	0				2					0	0	2	2	2	2	0	2		0	2		2			0	0	2		0	2			2
2	mbGBS2170	674.233	2	0	2	2	2	0	2		2	2	2	2	0	0	0	2		0	2	0	0	2	2	0	0	2	2	2	2	0	2	2	0	2	2	2	0	2		2	2	0	0	2	0	0	2
2	mbGBS23489	675.273	2	0	2	2	2	0	2	0	2	2	2		0	0	0	2	2	0	2	0	0	2	2	0	0	2	2	2	2	0	2	2	0	2	2	2	0	2	0	2	2	0	0	2	0	0	2
2	mbGBS7305	677.022	2	0	2	2	2	0	2	0	2	2	2		0	0	0			0	2	0	0	2	2	0		2	2	2	2	0	2	2	0	2	2	2	0	2	0		2	0	0		0	0	2
2	mbGBS7464	678.134	2		2		2	0		0	2		2		0	0	0					0		2				2	2			0		2					0	2							0	0	2
2	mbGBS2317	681.464	2	0	2	2	2	0	2	0	2	2	2		0	0		2	2	0	2		0	2	2	0	0	2	2	2	2	0	2	2	0	2	2	0	0	2	0	2	2	0	0	2	0	0	2
2	mbGBS21188	682.242	2		2		2	0	2	0	2	2	2		0	0	0	2	2	0	2		0	2	2	0	0	2	2	2	2	0	2	0	0			0	0	2				0	0	2	0	0
2	mbGBS15129	683.598	2		2		2	0	2	0	2	2	2	2	0	0	0	2	2		2	0	0	2	2	0	0	2	2	2	2	0	2	0	0	2	2	0	0	2			2	0	0	2	0	0	2
2	mbGBS13767	684.038	2	0	2	2	2	0		0	2	2	2	2	0	0	0	2	2	0	2	0	0	2	2	0		2	2		2	0	2	0	0	2	2	0	0	2	0	2	2	0	0	2	0	0	2
2	mbGBS19528	694.12	2	0	2	2	2	0	2	0	2	2	0	2	0	0	0	2	2	0	0	0	0	2	2	0	0	2	2	2	2	0	2	0	0	2	2	0	0	2	0	2	2	0	0	2	0	0	2
2	mbGBS22344	696.781	2	0	2	2	2	0	2		2	2	0		0	0	0	2	2	0		2	0	2	2	0	0	2	2	2	2		2	0	0	2	2	0	0	2		2	2		0		0	0	2
2	mbGBS16207	699.726	2	0	2	2	2	0	2	0	2	2	0	2	0	0	0	2	2	0	0	2	0	2	2	0	0	2	2	2	2	0	2	0	0	2	2	0	0	2	0	2	2	0	0	2	0	0	2
2	mbGBS15244	700.214	2	0	2	2	2	0	2	0	2	2	0		0	0	0	2	2	0	0	2	0	2	2	0	0	2	2	2	2	0	2	0	0	2	2	0	0	2	0	2	2	0	0	2	0	0	2
2	mbGBS9742	701.621	2	0	2		2	0	2	0	2	2	0		0	0	0		2	0	0	2	0	2	2	0	0	2	2	2	2	0	2	0	0	2		0	0	2		2		0	0	2	0	0
2	mbGBS14331	702.094	2	0	2	2	2	0	2	0	2	2	0		0		0	2	2	0	0	2	0	2	2	0	0	2	2	2	2	0	2	0	0	2	2	0	0	2	0	2	2	0	0	2	0	0	2
2	mbGBS23664	703.153	2	0	2	2	2	0	2	0	2	2	0	2	0	0	0	2	2	0	0	2	0	2	2	0	0	2	2	2	2	0	2	0	0	2	2	0	0	2	0	2	2	0	0	2	0	0	2
2	mbGBS19052	704.059	2	0	2	2	2	0	2	0	2	2	0	2	0	0	0	2	2	0	0	2	0	2	2	0	0	2	2	2	2	0	2	0	0	2	2	0	0	2		2	2	0	0	2	0	0	2
2	mbGBS21197	705.331	2	0	2	2	2	0	2	0	2	2	0	2	0	0	0	2	2	0	0	2	0	2	2	0		2	2	2	2	0	2	0		2	2	0	0	2	0	2	2	0	0	2	0	0	2
2	mbGBS9851	706.333		0	0	2	2		2	0	2	2	0	2	0	0	0	2	2	0	0	2	0	2	2	0	0	2	2	2	2	0	2	0	0	2	2	0	0	2	0	2	2	0	0	2	0	0	2
2	mbGBS19676	707.108	2	0	0	2	2	0	2	0	2	2	0		0	0	0	2	2	0	0	2	0	2	2	0	0	2	2	2	2	0	2	0	0	2	2	0	0	2	0	2	2	0	0	2	0	0	2
2	mbGBS4907	708.177	2	0	0	2	2	0	2	0	2	2	0	2	0	0	0	2	2	0	0	2	0	2	2	0	0	2	2	2	2	0	2	0		2	2	0	0	2		2	2	0	0	2	0	0	0
2	mbGBS861	709.16	2	0	0	2	2	0	2	0	2	2		2	0	0	2	2	2	0	0	2	0	2	2		0	2	2		2	0	2	0	0	2	2	0	0	2	0	2	2	0	0	2	0	0	0
2	mbGBS18003	710.337		0	0	2	2	0	2	0	2	2	0	2	0	0	2	2	2	0	0	2	0	2	2		0	2	2	2	2	0	2	0	0	2	2	0	0	2	0	2	2	0	0	2	0	0	0
2	mbGBS15802	711.311	2	0	0		2	0	2	0	2	2	0		0	0	2	2	2		0	2	0	2	2	0	0	2	2	2	0	0	2	0	0	2	2		0	2	0	2	2		0		0	0	0
2	mbGBS17387	712.829	2	0	0	2	2	0	2	0	2	2	0		0	0	2	2	2	0	0	2	0	2	2	0	0	2	2	2	0	0	2	0	0	2	0	0	0	2	0	2	2	0	0	2	0	0	0
2	mbGBS2555	713.067	2	0	0		2	0	2	0	2	2	0	2	0	0			2	0	0	2	0	2	2	0	0	2	2	2	0	0	2	0	0	2	0	0	0	2	0	2	2	0	0	2	0	0	0
2	mbGBS20584	716.227	2	0	0		2	0	2	0	2	2	0	2	0	0	2	2	2	0	0	2	0	2	2	0	0	2	2	2	0		2	0	0	2	0	0	0	2	0	2	2	0	0	2	0	0	0
2	mbGBS2865	717.148	2	0	0	2	2	0	2	0	2	2	0		0	0	2		2	0	0	2	0	2		0	0	2	2	2	0	0	2	0	0	2	0	0		2		2	2	0	0	2	0	0	0
2	mbGBS16072	719.035					2		2		2	2					2		2	0		2		2	2	0			2	2		0	2			2		0		2		2	2			2			0
2	mbGBS23363	720.339	0	0			2	0	2	0	2		0		0	0	2	2	2	0	0	2	0	2	2	0	0	2	2	2	0	0		0	0	2	0	0	0	2	0	2	2		0	0	0	0	0
2	mbGBS34	721.504	0	0	0		2	0	2	0	2	2	0		0	0			2	0	0	2	0		2	0	0	2	2	2	0	0		0	0		0	0	0	2			2	0	0	0	0	0	0
2	mbGBS19255	722.124		0	0	2		0					0				2	2	2			2		2			0	2	2					0				0	0	2				0		0			0
2	mbGBS22860	723.835	0	0		2		0	2	0	2	2	0	2	0	0	2	2			0	2	0	2	2	0		2		2	0		2	0			0		0	2	0	2			0	0	0	0	0
2	mbGBS14190	724.202	0	0	0	2	2	0	2	0	2	2	0		0	0	2	2	2	0	0	2	0	2	2	0	0	2	2	2	0	0	2	0	0	2	0	0	0	2	0		2	0	0	0	0	0	0
2	mbGBS20222	725.464	0	0	0	2	2	0	2	0	2	2	0		0	0	2	2	2	0	0	2	0	2	2	0	0	2	2	2	0	0	2	0	0	2	0	0	0	2		2	2	0	0	0	0	0	0
2	mbGBS17467	726.24		0	0	2	2	0	2	0	2	2	0		0	0	2	2	2	0	0		0	2		0	0	2	2	2	0	0		0	0	2	0	0	0	2					0	0	0	0	0
2	mbGBS506	727.21	0		0	2	2	0	2	0	2	2	0	2	0	0	2	2	2	0	0	2	0	2	2	0	0	2	2	2	0	0	2	0	0	2	0	0	0	2	0	2	2	0	0	0	0	0	0
2	mbGBS14697	728.003	0	0	0		2	0	2	0	2	2	0		0	0	2		2	0	0	2	0	2	2	0	0	2	2	2	0	0	2	0	0			0	0	0		2	2	0	0	0	0	0	0
2	mbGBS23243	729.232	0	2	0	2	2	0	2	0		2	0		0	0		2	2	0	0	2	0	2	2	0	0				0	0	2	0		2	0	0	0	0		2	2		0		0	0	0
2	mbGBS7029	730.048	0	2	0		2	0	2	0	2	2	0		0		2	2	2	0	0	2	0	2	2	0	0	2	2	2	0	0	2	0		2		0		0	0		2		0	0	0	0	0
2	mbGBS9945	731.522	0	2	0		2	0		0	2	2	0		0		2		2	0	0	2	0	2	2	0		2	2	2	0	0	2	0	0		0	0	0	0			2	0	2	0	0	0	0
2	mbGBS5848	732.424	0	2	0		2	0	2	0	2	2	0				2	2	2	0	0	2	0	2		0	0	2	2	2	0			0	0		0	0		0			2		2	0		0	0
2	mbGBS2971	733.389		2	0	2	2	0	2	0	2	2	0	2	0	0	2	2	2	0	0	2	0	2	2	0	0	2	2	2	0	0	2	0	0	2	0	0	0	0		2	2		2	0	0	0	0
2	mbGBS17868	734.473	0	2	0	2	2	0	2	0	2	2	0	2		0	2	2	2	0	0	2	0	2	2	0	0	2	2	2	0	0	2	0	0	2	0	0	0	0		2	2		2	0	0	0	0
2	mbGBS22564	735.075	0	2	0	2			2		2	2			0	0	2	2	2	0	0	2	0	2	2	0	0	2		2	0		2	0		2	0	0	0	0					2	0	0	0	0
2	mbGBS17814	736.236	0		0	2	2	0		0	2	2	0		0	0	2		2		0	2	0	2	2	0	0	2		2	0	0	2	0	0	2		0	0	0		2	2		2
2	mbGBS16306	737.026	0	2	0	2	2	0	2		2	2	0			0	2	2	2	0	0	2	0	2	2	0	0	2	2	2	0	0	2	0	0		0	0	0	0	0		2		2	0	0	0	0
2	mbGBS16269	738.048	0	2	0	2	2	0	2	0	2	2	0	2	0	0	2	2	2	0	0	2	0	2	2	0	0	2	2	2	0	0	2	0	0	2	0	0	0	0	0		2		2	0	0	0	0
2	mbGBS18769	739.033	0	2	0		2	0	2	0		2	0		0	0			2	0	0	2	0	2		0	0	2	2	2	0	0	2	0	0		0	0	0	0	0			0	2	0	0	0	0
2	mbGBS23355	740.034	0	2	0	2	2	0	2	0	2	2	0		0	0	2	2	2	0	0	2	0	2	2	0	0	2	2	2	0	0	2	0		2	0	0	0	0		2	2	0	2	0	0	0	0
2	mbGBS1848	741.089	0	2	0	2	2	0	2	0	2	2	0	2	0	0	2	2	2	0	0	2	0	2	2	0	0	2	2	2	0		2	0	0	2	0	0	0	0	0	2	2	0	2	0	0	0	0
2	mbGBS8116	742.046	0	2	0		2	0	2	0	2	2	0		0	0	2	2	2	0	0	2	0	2	2	0	0	2	2	2	0	0	2	0	0	2	0	0	0	0	0		2	0	2	0	0	0	0
2	mbGBS2396	743.218	0					0			2	2	0			2	0		2		0		0		2		0	2	2		0	0		0		2		0				2					0	0	0
2	mbGBS16222	744.426	0	2	0		0	0	2	0		2	0		0	2	0	2	2	0	0	2	0	2	2	0	0	2	2	2	0		2	0	0	2	0	0	0	0		2	2		2		0	0
2	mbGBS13589	745.272	0	2		2	0	0	2	0	2	2	0	2	0	2	0	2	2	0	0	2	0	2	2	0	0	2	2	2	0	0	2	0	0	2	0	0	0	0		2	2	0	2	0	0	0	0
2	mbGBS1646	746.073	0	2	0		0	0	2	0	2	2	0	2	0	2	0	2	2	0	0	2		2	2	0	0	2	2	2	0			0		2	0	0			0	2			2	0	0	0	0
2	mbGBS17396	747.004	0	2	0	2	0	0	2	0	2	2	0		0	2	0	2	2	0	0	2	0	2	2	0	0	2	2	2	0	0		0		2	0	0	0	0		2	2		2	0	0	0	0
2	mbGBS23388	748.705	0	2	0		0	2	2		2	2	0		0	2	0	2	2	0	0	2		2	2	0	0	2		2	0	0	2	0		2	0	0	0	0		2	2	0	2	0	2	0	0
2	mbGBS22063	749.616	0	2	0	2		2	2	0	2	2	0	2	0	2	0	2	2	0	0	2	0	2	2	0		2	2	2	0	0	2	0	0	2	0	0	0	0	0	2	2	0	2	0	2	0	0
2	mbGBS18630	750.202	0	2	0	2	0	2	2	0	2	2	0				0		2	0	0	2		2	2	0	0	2	2		0		2	0	0	2	0	0	0	0		2	2				2	0	0
2	mbGBS3837	751.063	0		0	2	0		2		2		0		0	2		2	2		0				2	0	0	2		2	0	0			0	2			0	0					2	0	2	0
2	mbGBS7372	752.978	0	2	0	2	0	2	2	0	2	2	0	2	0	2	0	2	2	0	0	2	0	2	2	0	0	2	2	2	0	0	2	0	0	2	0	0	0		0	2	2	0	2	0	2	0
2	mbGBS11397	753.102	0	2	0						2	2	0		0	2	0		2		0		0		2	0	0	2		2		0	2	0	0		0	0		0			2				2	0	0
2	mbGBS14598	754.604	0	2	0	2	0	2	2	0	2	2			0	2	0	2	2	0	0		0	2	2	0	0		2	2	0	0	2	0	0	2	0	0	0	0		2	2	0	2	0		0	0
2	mbGBS1019	755.18	0		0		0		2	0	2	2	0				0	2	2			2	0	2	2	0	0	2	2	2	0			0	0	2	0	0		0				0		0	2	0	0
2	mbGBS14635	756.058	0	2	0		0	2	2	0	2	2	0		0	2	0	2	2	0	0	2	0	2	2	0	0	2	2	2	0	0	2	0	0	2	0	0	0	0	0	2	2	0	2	0	2	0	0
2	mbGBS1150	757.114	0	2	0		0		2		2	0	0		0	2	0		2	0	0	2	0	2		0	0	2		2	0	0	2	0	0	2	0	0	0	0		2			2	0	2	0	0
2	mbGBS15070	758.322		2	0		0		2		2	0	0		0	2	0		2	0	0	2	0	2	2	0	0	2	2	2	0		2	0	0	2	0	0	0	0		2	2	0	2	0	2	0	0
2	mbGBS12813	759.021	0	2		2	0	2	2	0	2	0		2	0	2	0	2	2	0	0	2		2	2	0	0	2	2	2	0	0	2		0	2	0	0	0	0		2	2		2	0	2		0
2	mbGBS14536	760.054	0	2	0	2	0	2	2	0	2	0	0		0	2	0	2	2	0	0	2	0	2	2	0	0	2	2	2	0	0	2	0	0	2	0	0	0	0		2			2	0	2	0	0
2	mbGBS16581	761.513	0				0		2	0	2		0		0						0		0		2	0	0				0	0		0	0	2		0	0	0						0	2	0	0
2	mbGBS16011	762.184	0	2	0	2	0		2	0	2	0	0		0	2	0	2	2	0	0	2	0	2	2	0	0	2	2	2	0	0	2	0	0	2	0		0	0	0	2	0	0	2	0	2	0	0
2	mbGBS7694	763.045	0	2	0		0	2	2	0	2	0	0		0	2	0	2	2	0	0	2	0	2	2	0	0		2	2	0	0	2	0	0	2	0	0	0	0		2	0	0	2	0	2	0	0
2	mbGBS10570	764.088	0	2	0			2	2	0	2	0	0		0	2	0	2	2	0	0	2	0	2	2	0	0	2	2	2	0	0	2	0	0	2	0	0	0	0	0	2	0	0	2	0	2	0	0
2	mbGBS20409	765.159	0	2		2	0	2	2	0	2			2	0	2		2	2			2	0	2	2		0	2	2	2			2		0	2	0	0				2			2		2	0	0
2	mbGBS11165	766.311	0	2	0		0	2	2	0	2	0	0		0	2	0	2	2		0	2	0	2	2	0	0	2	2	2	0	0		0	0		0	0	0	0	0		0			0	2	0	0
2	mbGBS22324	767.045	0	2	0	2	0	2	2	0	2	0	0	2	0		0	2	2	0	0	2	0	2	2	0	0	2	2	2	0		2	0	0	2	0	0	0	0	0	2	0	0	2		2	0	0
3	mbGBS11762	0.438104	2		2		2		0	2		0	0	0	0	0	0	2	0		0	2	0	2	2	2	2	2	2	2	2		0	0		2	0	2	2	2			2		0	0	2	2	2
3	mbGBS8213	1.11386	2	2	2		2			2	2				0			2			0	2		2		2	2	2	2	2	2					2		2		2					0		2		2
3	mbGBS270	2.36021	2	2	2	0	2	2	0	0	2	0	2		0	0	0	2	0	2	0	2	0		2	2	2	2	2	2	2	0	0	0	0	2	0	2	2	2	0	0	2	2	0	0	2	2	2
3	mbGBS8602	3.27361	0	2	2	0	2	2	0	0	2	0	2		0	0	0	2	0	2	0	2	0	2	2	2	2	2	2	2	2	0	0	0	0	2	0	2	2	2	0		2		0	0	2	2	2
3	mbGBS7191	4.06968	0	2	2		2	2		0	2	0	2		0	0	0		0	2	0	2	0	2	2	2		2	2		2	0		0	0		0	2	2	2			2	2	0	0	2		2
3	mbGBS10335	6.62344	0				2		0	0		0		0	0	0	0		0	2	0	2	0	2			2			2	2	0	0	0	0	2	0	2	2	2		0	2		0	0	2	2	2
3	mbGBS16691	7.18898	0	2	2	0	2	2	0	0	2	0	2		0	0	0	2	2	2	0	2	0	2	2	2	2	2	2	2	2	0	0	0	0	2	0	2	2	2	0	0	2	2	0	0	2	2	2
3	mbGBS11563	8.64931	0	2	2		2	2	0	0	2	0	2		0	0	0	2	2	2	0	2	0	2	2	2	0	2	2	2	2	0	0	0	0		0	2	2	2	0	0	2	2	0	0	2	2	2
3	mbGBS9896	9.68569	0	2	2	0	2	2	0	0	2	0	2		0	0	0		2	2	0	2	0	2	2	2	0	2	2	2	2	0	0	0	0	2	0	2	2	2	0	0	2		0	0	2	2	2
3	mbGBS6261	10.2898	0	2	2		2		0		2	0	2			0	0		2	0	0	2	0	2	2	2	0	2	2		2	0		0	0		0	2	2	2		0			0	0	2
3	mbGBS23321	11.1266	0	2	2	0	2		0	0		0	2	0	0	0	0	2	2	0	0	2	0	2	2	2	0	2	2		2	0	0	0	0	2	0	2	2	2	0	0	2	2	0	0		2	2
3	mbGBS11561	12.2181	0	2		0	2	2	0		2		2	0		0	0	2	2	0	0	2	0		2	2	0	2	2	2	2	0		0	2	2	0	2		2			2	2	0	0		2	2
3	mbGBS23157	13.0044	0	2	2	0	2	2	0	0	2	0	2		0	0	0	2	2	0	0	2	0	2	2	2	0	2	2	2	2	0	0	0	2	2	0	2	2	2	0	0	2	2	0	0	2	2	2
3	mbGBS5803	14.006	0	0	2		2	2	0	0	0	0	0		0	0	0		2	0	0	2	0	2	2	2	0	2	2	2	2	0	0	0	2	2		2	2	2		0	2			0	2	2	2
3	mbGBS3293	15.2003	0	0	2	0	2	2	2	0	0	0	0	0	0	0	0	2	2	0	0	2	0	2	2	2	0	2	2	2		0	0	0	2	2	0	2	2	2	0	0	2	2	0	0	2	2	2
3	mbGBS19461	16.3765	0	0	2	0	2	2		0	0	0	0		0	0	0	2	2	0	0	2	0	2		2	0	2	2	2	2	0	0	0				2		2	0				0	0	2	2	2
3	mbGBS11920	17.3561	0	0	2		0	2	2			0	0		0	0	0		2	0	0	2	0	2	2	2	0	2	2	2	2	0	0	0	2	2	0	2	2	2			2	2	0	0	2	2	2
3	mbGBS1702	18.238	0	0	2		0	2	2	0	0	0	0		0	0	0	2	2	0	0		0	2	2	2	0	2	2	2	2	0	0	0	2	2	0	2	2		0	0	2		0	0	2	2	2
3	mbGBS8140	23.0911	0	0	2	0	0		2	0	0	0	0	0	0	0	0	0	2	0	0	2	2	2	2	2	0	2	2	2	2	0	0	0	2			2		2	0	0	2		0		2	2	2
3	mbGBS22350	24.0887	0	0	2	0	0	2		0	0	0	0	0	0	0	0	0	2	0	0	2	2	2	2	2	0	2	2	2	2	0	0	0	2	2	2	2	2	2	0	0	2	2	0	0	2	2	2
3	mbGBS21552	25.0953	0	0	2		0	2	2	0	0	0	0		0	0	0	0	2	0	0		2	2	2	2	0	2	2	2	2	0	0	0	2	2	2		2	2				2	0	0	2	2	2
3	mbGBS9543	26.597	0	0	2	0	0	2	2	0	0	0	0		0	0	0	0	2	0	0	2	2	2	2	2	0	2	2	2	2	0		0	2		2	2	2	2		0		2	0	0	2	2	2
3	mbGBS15648	27.0282		0	2	0	0	2	2	0	0	0	0		0	0	0		2	0		2	2	2	2	2	0	2	2	2	2	0	0	0	2	2	2	2	2	2			2	2	0		2	2	2
3	mbGBS22713	31.1635	0	0	2	0	0		2	0	0	0			0	0	0	0	2	0	0	2	2	2		0	0	2	2	2	2	0	0	0	2	2	2	2	2	2	0	0	2	0	0	2	2	2	2
3	mbGBS16127	32.2188	0	0			0			0	0	0	0		0	0	0	0	2	0	0	2	2	2		0	0	2		2				0		2	2	2	2	0			2		0	2		2	0
3	mbGBS4232	33.1517	0	0	2	0	0		2	0	0	0		0	0	0	0	0	2	0	0	2	2	2	2	0	0	2	2	2	2	0	0	0	2	2	2	2	2	0	0	0	2	0	0	2	2	2	0
3	mbGBS4363	34.0622	0		2	0	0	2	2	0	0	0			0	0	0	0	2	0	0	2	2	2	2	0	0	2	2	2	2	0	0	0	2	2	2	2	2	0	0		2		0	2	2	2	0
3	mbGBS11542	35.0659		0	2		0	2	2	0	0	0	0		0	0	0		2	0		2	2	2	2	0		2	2	2	2				2	2	2	2		0		0			0	2		2	0
3	mbGBS22319	36.3945	0	0	2		0	2	2	0	0	0	0	0	0	0	0	0	2	0	0	2		2	2		0	2	2		2	0	0	0	2	2	2	2	2	0		0			0	2	2	2	0
3	mbGBS23625	37.6407		0	2	0	0		2		0	0	0		0	0	0		2		0	2	2	2	2		0			2	2	0			2	2	2	2	0	0			2	0	2	2	2		0
3	mbGBS21964	38.3648	0	0	2		0	2	2		0	0	0		0	0	0	0		0	0		2	2	2	0	0	2	2	2	2	0	0	0	2	2	2	2	0	0	0		2		2	2	2	2	0
3	mbGBS16284	39.1937	0	0	2		0		2	0		0	0		0	0	0		2	0	0	2	2	2	2	0	0	2	2	2	2	0	0	0	2		2	2	0	0	0			0		2	2	2	0
3	mbGBS23391	43.335	0	0	2		0	2		0	0	0	0	0	0		0	0	2		0			2	2	0	0	2	2	2	2	0	0	0		2	2		0	0					2	2	2	2	0
3	mbGBS16522	44.6965	0	0	2	0		2	2	0		0			0		0	0	2			2	2	2	2	0	0	2	2	2	2			0	2	2	2	2		0	0		2		2	2	2	2
3	mbGBS16287	45.7271	0	0	2	0	0	0	2	0	0	0	0		0	0	0	0	2	0	0	2	2		2	0	0	2	2	2	2	0		0	2	2	2	0	0	0	0	0	2	0	2	2	2	2	0
3	mbGBS22615	46.5331		0	2		0	0			0					0	0	0	2	0	0			2	2	0	0	2	2	2	2	0	0	0	2	2	2	0		0		0	2		2	2	2		0
3	mbGBS12345	47.0093	0		2	0					0		0				0			0		2	2	2		0	0		2	2	2		0	0	2					0			2			2		2
3	mbGBS7412	48.0916	0	0	2	0	0	0	2	0	0	0	0		0	0	0	0	2	0	0	2	2	2	2	0	0	2	2	2	2	0	0	0	2	2	2	0	0	0	0	0	2	0	2	2	2	2	0
3	mbGBS6262	49.1488			2	0	0		2	0	0	0	0		0	0	0	0	2		0	2	2	2	2	0	0	2	2		2	0		0	2	2	2	0	0	0			2		2		2	2	0
3	mbGBS3849	52.3499	0	0	2	0	0	0	2	0	0	0	0		0	0	0	0	2	0	0	2	2	2	2	0	0	2	2	2	2	0	0	0	2	2	2	0	0	0	0	0	2		2	2	2	2	0
3	mbGBS1942	53.4086	0	0	2	0	0	0	2	0	0	0		0	0	0	0	0	2	0	0	2	2	2	2	0	0	2	2	2	2	0	0	0	2	2	2	0	0	0	0	0	2	0	2	2		2	0
3	mbGBS4783	54.2121	0	0	2	0	0	0	2	0	0	0	0	0	0	0	0	0	0	0	0	2	2		2	0	0		2	2	2	0	0	0	2	2	2	0	0	0			2	0	2	2	2	2	0
3	mbGBS806	55.1299	0	0	2	0	0	0	2	0	0	0	0	0	0	0	0	0	0	0	0	2	2	2	2	0	0	2	2	2	2	0	0		2	2	2	0	0	0		0	2	0	2	2	2	2	0
3	mbGBS13219	57.4159	0	0	2		0	0		0	0	0	0		0	0	0		0	0	0	2	2	2	2	0	0	2	2	2	2	0	0	0	2	2		0	0	0	0	0	2	0			2	2	0
3	mbGBS23155	58.414	0	0	2	0	0	0	2	0	0	0	0		0	0	0	0	0	0	0	2	2	2	2	0	0	2	2	2	2	0	0	0	2	2	2	0	0	0		0			2		2	2	0
3	mbGBS5046	59.5342	0	0	2	0	0	0	2	0	0	0	0				0	0	0		0	2	2	2	2	0		2	2	2	2		0	0			2	0		0			2		2	2		2	0
3	mbGBS12829	61.4537	0	0	2		0		2	0	0	0	0		0	0	0	0	0	0	0	2	2	2	2	0	0	2	2	2	2	0	0	0	2	2	2	0	0	0		0	2	0	2	2	2	2	0
3	mbGBS16862	62.1014	0	0	2	0	0	0	2	0	0	0	0		0	0	0	0	0	0	0	2	2	2	2	0	0	2	2	2	2	0		0	2	2	2	0	0	0			2	0	2	2	2	2	0
3	mbGBS15959	63.8055	0	0	2	0	0	0	2	0	0	0	0	0	0	0	0		0	0	0		2	2	2	0	0	2	2	2	2	0	0	0	2	2	2	0	0	0	0	0	2	0	2	2	2	2	0
3	mbGBS21327	64.1429	0	0	2	0	0	0	2	0		0	0		0	0		0	0	0		2	2	2	2	0	0	2	2	2	2	0	0	0	2	2		0	0	0			2		2	2	2	2	0
3	mbGBS23513	65.7108	0	0	2	0	0	0	2	0	0	0	0	0	0	0	0	0	0	0	0	2	2	2	2	0	0	2	2	2	2	0		0	2	2		0	0	0	0	0	2	0	2	2	2	2	0
3	mbGBS19968	66.1394	0	0		0	0	0	2	0	0		0				0						2	2	2					2	2			0		2						0	2
3	mbGBS136	68.8375	0	0	2	0	0	0	2	0	0	0	0		0	0	0	0	0	0	0	2	2	2	2	0	0		2	2	2		0	0	2	2	2	0	0	0	0				2	2	2	2	0
3	mbGBS5656	73.1158					0	0	2			0			0	0		0		0	0		2	2	2	0	0	2	2		2	0	0		2			0	0	0							2	2	0
3	mbGBS7165	75.3506	0	0		0					0	0	0			0	0	0				2	2	2	2		0		2	2	2	0	0				2		0	0		0				2	2	2	0
3	mbGBS4870	76.6991	0	0	2		0	0	2	0	0	0	0	0	0	0	0	0	0	0	0	2	2	2	2	0	0	2	2	2	2		0	0	2	2	2	0	0	0			2	0	2	2	2	2	0
3	mbGBS1306	77.2457		0		0	0		2	0	0	0	0				0	0				2		2		0	0	2	2			0				2	2	0	0				2		2			2	0
3	mbGBS20478	79.2201	0	0	2	0	0	0	2	0	0	0	0	0	0	0	0	0	0	0	0						0		2		2	0	0	0		2		0	0	0	0	0		0		2		2	0
3	mbGBS11858	80.0817	0	0	2		0	0	2	0	0	0	0		0	0	0	0	0	0	0	2	2	2		0	0	2	2	2	2	0	0	0	2	2	2	0	0	0		0	2	0	2	2	2	2	0
3	mbGBS4272	83.2335	0	0	2		0	0		0	0	0	0		0		0	0	0	0	0	2		2		0	0	2		2	2		0	0				0	0	0	0			0	2		2	2	0
3	mbGBS7958	84.3515	0	0	2	0	0	0	2	0	0	0	0		0	0		0	0	0	0		2	2	2	0	0	2	2	2	2	0	0	0	2	2	2	0	0	0	0	0	2	0	2	2	2	2	0
3	mbGBS5033	92.1097	0	0	2		0	0			2	0	0		0	0	0	0	0	0	0	2	2	2	2	0	0	2	2	2	2		0	0	2		2	0	0	0			2		2	2	2	2	0
3	mbGBS3042	98.4603	0	0	2	0	0	0	2	0	2	0	0		0	0	0	0	0	0	0	2		2	2	0	0	2	2		2	0	0	0	2		2	0	0	0				0	2	2	2	2	0
3	mbGBS19762	107.218	2	0	2	0		0	2	0	2	0	0	0	0	0	0	0	0	0	2		2		2	0	0	2	2	0	2	0		0		2	2	0	0	0	0	0	2	0	2	2	2	2
3	mbGBS20393	130.748	2	0	2		0	0	2	0	2	0	0		0		0		0	0	2	2	2	2	2	0	0	2	2	0	2	0	0	0	2	2	2	0	0	0			2		2	2		2
3	mbGBS19977	136.348	2	0	2	0	0	0	2	0	2	0	0	0	0	0	0	0		0	2		2	2	2	0	0	2	2	0	2	0	0	0	2	2	2	0	0	0	0	2	2		2	2	2	2	0
3	mbGBS13121	138.341	2							0	2	0	0		0		0				2			2	2	0	0	2			2		0	0	2	2	2		0	0	0					2		2	0
3	mbGBS22260	139.102	2	0	2	0	0	0	2	0	2	0	0	0	0	0		0	0	0	2	2	2	2	2	0	0	2	2	0	2	0		0	2	2	2	0	0	0	0	2	2	0	2	2	2	2	0
3	mbGBS14602	140.289	2	0	2	0	0	0	2	0	2	0	0		0	0	0	0	0	0	2	2	2	2	2	0	0	2	2	0	2	0	0		2	2	2	0	0	0			2	0	2	2	2	2	0
3	mbGBS4630	143.223		0	2		0	0	2	0	2		0		0					0	2			2	2						2			0		2	2	0	0	0						2	2		0
3	mbGBS3470	161.327	2				0		2	0	2	0	0		0	0	0	0	0	0	2	2	2		2	0	0	2	2	0	2	0	0	0	2		2	0					2		2	2	2	2	0
3	mbGBS12217	162.799	2		2	0		0	2		2	0	0		0		0	0	0	0	2	2	2	2	2	0	0	2	2	0	2			0	2	2	2	0	0		0	2				2	2	2	0
3	mbGBS1037	169.351	2	0	2	0	0	0	2	0	2	0	0	0	0	0	0	0	0	0	2	2	2	2	2	0	0	2	2	0	2	0	0	0	2		2	0	0	0	0	2	2	0	2	2	2	2	0
3	mbGBS23545	170.286	2	0	2	0	0	0	2	0	2	0	0	0	0	0	0	0	0		2	2		2	2	0	0		2	0	2	0	0	0	2	2	2	0	0	0		2	2		2	2	2	2	0
3	mbGBS9019	174.472	2	0	2		0		2		2	0	0			0	0	0				2		2		0		2	2	0	2			0	2					0			2		2	2		2	0
3	mbGBS5755	177.11	2		2		0				2	0			0		0		0		2	2	2	2	2	0	0	2	2	0	2	0		0	2	2	2	0	0	0		2	2		2	2		2	0
3	mbGBS17351	197.507	2	0	2		0			0	2	0	0		0	0	0		0	0	2	2	2	2	2	0	0	2	2	0	2	0	0	0		2	2	0		0		2			2		2	2	0
3	mbGBS9148	198.877	2	0	2	0	0	0	2	0	2	0	0		0	0	0	0	0	0	2	2	2	2	2	0	0	2	2	0	2	0	0	0	2	2	2	0	0	0			2	0	2	2	2	2	0
3	mbGBS9168	201.992		0			0	0		0		0	0		0		0	0	0	0	2	2	2	2		0	0	2	2	0	2	0		0	2	2		0	0	0						2	2	2
3	mbGBS3685	202.344	2	0	2	0	0	0	2	0	2	0	0	0	0	0	0		0	0	2	2	2	2	2	0	0	2	2	0	2	0	0	0		2	2	0	0	0	0	2	2	0	2	2	2	2	0
3	mbGBS14425	203.958	2	0	2			0			2	0	0	0	0	0	0			0	2	2		2	2		0	2	2	0		0	0	0		2	2		0	0	0	2	2		2	2	2	2	0
3	mbGBS10225	204.604	2	0			0	0		0	2	0	0		0		0	0	0	0	2	2	2	2	2	0	0	2	2	0	2	0	0	0	2	2		0	0	0			2		2	2	2	2	0
3	mbGBS3392	206.828	2	0	2	0	0		2	0	2	0	0		0	0	0	0	0	0	2	2	2	2	2	0	0	2	2	0	2		0	0	2		2	0	0	0		2	2		2	2	2		0
3	mbGBS12765	207.899	2	0			0				2	0					0		0		2			2	2	0	0	2	2	0	2	0		0	2	2	2	0	0	0		2			2	2		2	0
3	mbGBS15116	208.354	2	0	2	0	0	0	2	0	2	0	0		0	0	0	0	0	0	2		2	2	2	0	0	2	2	0	2	0	0	0	2	2	2	0	0	0	0	2	2	0	2	2	2	2	0
3	mbGBS9470	209.711		0			0	0	2		2		0		0		0		0	0	2	2	2	2	2	0	0	2		0	2		0				2		0	0		2			2	2	2
3	mbGBS21928	210.267			2		0		2								0	0		0		2	2		2	0	0	2	2			0	0			2			0	0			2		2	2		2	0
3	mbGBS15806	211.592	2	0	2	0	0	0	2	0		0	0		0	0	0	0		0	2	2	2	2	2	0	0	2	2	0	2	0	0	0	2	2	2	0	0	0	0	2	2	0	2	2	2	2	0
3	mbGBS21228	212.001	2	0	2		0	0	2		2	0	0		0	0	0	0	0		2	2	2	2	2	0	0	2	2	0	2	0	0	0	2	2	2	0	0	0			2	0	2	2	2	2	0
3	mbGBS10590	214.385	2	0	2	0	0	0	2	0	2	0	0		0	0	0	0	0	0	2	2	2	2	2	0	0	2	2	0	2	0	0	0		2	2	0	0	0	0	2	2		2	2	2	2	0
3	mbGBS18883	215.133					0	0			2	0	0		0		0	0		0	2	2	2					2	2	0				0	2	2	2	0		0				0	2	2		2	0
3	mbGBS14162	217.149		0		0	0			0	2	0	0			0	0		0	0	2	2	2		2	0	0		2	0	2			0				0	0	0			2		2	2	2	2	0
3	mbGBS13868	219.643	2	0	2	0	0	0	2	0	2	0	0		0	0	0	0	0	0	2	2	2	2	2	0	0	2	2	0	2	0	0	0	2	2	2	0	0	0	0	2	2	0	2		2	2	0
3	mbGBS4496	220.91	2	0			0	0	2	0		0	0			0	0	0			2		2	2	2	0	0	2	2	0	2	0	0	0			2	0	0	0					2	2	2	2	0
3	mbGBS1380	222.173	2	0	2		0	0			2	0	0		0	0	0	0	0	0	2	2	2	2	2	0	0	2	2		2		0	0	2		2	0	0	0	0		2		2	2		2	0
3	mbGBS22638	243.679	2	0	2	0	0		2	0		0			0		0			0	2		2	2	2	0	0	2	2	0	2	0	0	0	2	2	2		0	0			2	0	2	2		2
3	mbGBS800	263.224	2	0				0	2		2	0					0	0		0		2		2	2	0	0		2	0	2	0		0					0	0						2		2	0
3	mbGBS12167	279.596	2	0	2		0	0	2	0	2	0	0	0	0	0	0	0	0	0	2	2	2	2	2	0	0	2	2	0	2	0	0	0	2	2	2	0	0	0		2	2	0	2	2	2	2	0
3	mbGBS12606	286.475	2	0		0	0	0		0	2				0	0	0	0	0	0	2	2	2	2	2	0	0	2	2	0	2	0	0	0	2		2	0	0	0		2	2	0	2	2	2	2	0
3	mbGBS7396	293.852	2		2		0	0		0		0	0			0	0	0	0	0	2		2	2		0	0	2			2			0	2		2	0	0	0			2	0		2	2	2	0
3	mbGBS7629	298.647	2	0	2	0	0	0	2	0	2	0	0		0		0	0	0	0		2	2	2	2	0	0	2	2	0	2	0		0	2	2	2	0		0			2		2	2	2	2
3	mbGBS6299	301.696	2				0	0	2			0			0	0	0		0		2	2	2			0	0	2	2	0	2			0	2					0			2	0	2	2			0
3	mbGBS4499	352.017	2	0	2	0	0	0	2	0	2	0	0	0	0	0	0	0	0	0	2		2	2	2	0	0	2	2	0	2	0	0	0	2	2	2	0	0	0	0		2	0	2	2	2	2	0
3	mbGBS17313	354.289	2	0				0	2		2	0	0	0	0	0				0		2	2	2	2	0		2	2	0	2	0	0			2		0	0	0		2	2	0	2			2	0
3	mbGBS4700	355.69	2	0	2				2	0		0	0				0		0	0	2	2	2	2			0	2		0	2		0	0				0		0			2		2	2	2	2	0
3	mbGBS9845	356.621	2	0	2		0	0	2	0	2	0	0	0		0	0	0	0	0	2	2	2	2	2	0	0	2	2	0	2	0	0	0	2	2	2	0	0	0		2	2	0	2	2	2	2	0
3	mbGBS5371	357.111	2		2		0		2	0	2	0	0			0	0		0		2	2	2	2		0		2	2	0	2	0	0	0	2	2		0	0	0					2		2	2	0
3	mbGBS19956	359.891		0		0	0	0	2	0			0		0	0	0	0	0	0	2	2	2	2		0	0		2	0		0	0		2	2	2	0	0	0	0	2	2			2			0
3	mbGBS4143	360.632	2	0	2	0	0	0	2	0	2	0	0	0		0	0	0	0	0	2	2	2	2	2	0		2	2	0	2	0		0	2	2	2	0	0	0	0	2	2	0	2	2	2	2	0
3	mbGBS23468	361.85	2	0	2	0	0	0	2	0	2	0		0		0	0	0	0		2	2	2	2	2	0		2	2		2	0	0			2	2	0	0	0		2	2	0	2	2	2	2	0
3	mbGBS12944	362.038	2	0	2	0	0	0	2	0	2	0	0			0	0	0	0	0	2	2	2	2			0	2	2	0	2	0	0	0	2	2	2	0	0	0			2		2	2	2	2	0
3	mbGBS1437	364.15	2	0	2	0	0	0	2	0	2	0	0		0	0	0	0	0	0	2	2	2	2	2	0	0	2	2	0	2	0	0	0	2	2	2	0	0	0		2	2		2	2	2	2	0
3	mbGBS4853	366.053	2	0	2		0	0	2	0	2	0		0	0	0	0		0	0	2	2	2	2	2	0	0	2	2	0	2	0	0	0	2	2	2	0	0	0	0		2	0	2	2	2	2	0
3	mbGBS638	369.228	2	0	2		0		2	0	2	0	0		0	0	0	0	0	0	2		2			0	0	2	2	0	2			0	2	2		0		0			2		2			2	0
3	mbGBS12236	371.177	2	0	2		0	0	2		2	0		0	0	0	0	0	0	0	2	2	2	2		0	0	2	2	0	2	0		0	2	2	2	0	0	0	0	2	2	0	2	2	2	2	0
3	mbGBS14619	372.406	2	0			0	0	2	0	2					0	0	0	0	0	2	2	2	2	2	0	0	2	2	0	2	0	0	0	2	2	2		0			2		0	2		2	2	0
3	mbGBS19221	377.584	2	0	2	0	0	0	2	0		0	0		0	0	0	0	0	0		2				0	0	2	2	0	2	0	0	0			2	0	0	0						2		2	0
3	mbGBS9966	378.186	2	0	2				2		2	0	0						0		2	2	2	2	2	0		2	2	0	2			0	2		2	0	0	0			2		2		2	2	0
3	mbGBS1142	379.578	2	0	2	0	0	0	2	0	2	0			0	0	0	0	0	0	2	2	2	2	2	0	0	2	2	0	2	0	0	0	2	2	2	0	0	0	0	2	2	0	2	2	2	2	0
3	mbGBS9097	383.404	2				0	0	2		2	0	0	0	0		0	0	0	0	2	2		2	2	0	0	2	2	0		0	0	0		2	2		0	0		2		0				2	0
3	mbGBS19153	385.025	2	0	2	0	0	0	2	0	2	0	0	0	0	0	0	0	0	0	2	2	2	2	2	0	0	2	2	0	2	0	0	0	2	2	2	0	0	0		2	2	0	2	2	2	2	0
3	mbGBS7604	388.805	2	0			0		2	0		0	0		0	0	0	0	0		2	2	2	2	2	0	0	2	2	0	2		0	0	2	2	2	0	0				2					2	0
3	mbGBS10123	389.507	2	0	2	0	0	0	2	0	2	0	0		0	0	0	0	0	0	2	2	2	2	2	0	0	2	2	0	2	0	0	0		2	2		0	0		2	2		2	2	2	2	0
3	mbGBS11041	390.183	2	0	2		0	0	2		2	0	0		0		0		0		2		2	2	2	0	0	2		0	2		0	0	2	2	2	0	0	0			2	0	2	2		2	0
3	mbGBS23614	391.81	2	0	2	0	0	0	2	0	2	0	0		0	0	0	0	0	0	2		2	2	2	0	0	2	2	0	2	0	0	0	2	2	2	0	0	0		2	2	0	2	2	2	2	0
3	mbGBS2515	393.571	2				0		2			0	0		0	0	0	0	0	0	2	2	2	2	2	0	0	2	2	0	2	0		0	2	2	2	0	0	0		2	2	0	2		2	2	0
3	mbGBS20915	395.301	2	0			0			0	2	0	0		0	0	0		0		2		2	2	2	0	0	2	2	0	2	0	0	0	2		2	0	0	0			2	0		2		2	0
3	mbGBS6589	396.244	2	0	2		0	0		0		0	0		0		0				2	2	2		2			2	2	0		0		0	2			0		0			2				2	2	0
3	mbGBS14065	399.43	2	0	2		0	0		0	2	0			0	0	0		0			2	2	2	2	0	0	2	2		2	0	0		2		2			0		2		0	2	2	2	2	0
3	mbGBS15432	401.548	2	0	2	0	0		2	0	2	0	0	0	0	0	0	0	0	0	2	2	2	2	2	0	0	2	2		2	0	0	0	2	2	2	0	0	0	0	2	2	0	2	2	2	2	0
3	mbGBS21864	402.072		0			0		2	0	2	0				0	0			0					2	0	0	2	2	0	2	0		0	2					0		2						2	0
3	mbGBS22927	405.196	2	0	2	0	0	0	2	0	2	0	0		0		0	0	0	0			2	2	2	0	0	2	2		2	0		0	2	2		0	0	0		2	2			2	2	2	0
3	mbGBS20337	406.031	2	0	2	0	0	0	2	0	2	0	0		0	0	0	0	0	0	2	2	2	2	2	0	0	2	2	0	2	0	0	0	2	2	2	0	0	0	0	2	2	0	2	2	2	2	0
3	mbGBS15421	408.284	2	0	2		0	0	2	0	2	0	0		0	0	0	0	0	0	2	2	2	2	2	0	0	2	2	0	2	0	0	0	2	2	2	0	0	0		2	2		2	2	2	2	0
3	mbGBS17897	409.187	2	0	2	0	0	0	2	0	2	0	0	0	0	0	0	0	0	0	2	2	2	2	2	0	0	2	2	0	2	0	0	0	2	2	2	0	0	0		2	2	0	2	2	2	2	0
3	mbGBS1201	411.479	2	0	2	0	0	0	2	0	2	0	0		0	0	0	0	0	0	2	2		2	2	0	0	2	2	0	2	0	0		2	2	2	0	0	0	0	2		0	2	2	2	2	0
3	mbGBS23486	412.155		0	2	0	0	0	2	0	2	0	0		0	0	0	0	0	0	2	2	2	2	2	0	0	2	2	0	2	0			2	2	2		0	0			2	0	2	2	2	2	0
3	mbGBS14353	413.665	2	0	2	0	0	0	2	0	2	0	0	0	0	0			0	0	2		2	2	2	0	0	2	2	0	2	0	0	0	2	2	2	0	0	0	0	2	2	0	2	2	2	2	0
3	mbGBS19764	416.609	2	0	2	0	0	0	2	0	2	0				0	0	0	0	0	2	2	2		2		0		2		2	0	0	0	2	2	2		0	0		2		0	2	2	2	2	0
3	mbGBS18005	419.444	2	0	2	0	0	0	2	0		0	0		0	0	0	0	0		2	2	2	2	2	0	0	2	2	0	2	0		0		2	2	0	0	0				0	2	2	2	2	0
3	mbGBS6551	420.368	2	0	2	0	0	0	2	0	2	0	0	0	0	0	0	0	0	0	2	2	2	2	2	0	0	2	2	0		0	0	0		2	2	0	0	0	0	2	2	0	2	2	2	2	0
3	mbGBS1068	423.196		0	2	0	0		2		2	0	0	0	0	0	0		0	0	2		2	2	2		0	2	2		2	0	0	0	2	2	2	0	0	0		2	2	0	2	2		2	0
3	mbGBS8911	427.736	2	0	2		0		2	0	2	0	0		0	0	0	0	0	0	2	2	2	2	2	0	0	2	2	0	2	0	0	0		2	2	0	0	0	0		2		2	2	2	2	0
3	mbGBS18991	429.908	2	0	2	0	0		2	0	2	0	0		0	0	0		0	0	2		2	2	2	0	0	2	2		2	0	0	0	2	2	2		0	0		2	2	0	2	2	2	2	0
3	mbGBS12454	430.797	2		2		0	0	2		2	0	0		0		0		0	0	2	2	2	2	2	0	0	2	2	0	2		0	0	2	2	2	0	0	0	0	2	2	0	2	2	2	2	0
3	mbGBS10751	450.161	2	0	2	0	0	0	2	0	2	0	0	0	0	0	0	0	0	0	2	2	2	2	2	0	0	2	2	0	2	0	0		2	2	2	0	0	0	0		2		2	2	2	2	0
3	mbGBS19998	464.858	2	0	2	0	0	0	2		2	0	0	0	0	0	0	0	0	0	2	2	2	2	2	0	0	2	2	0	2	0	0	0	2	2	2	0	0	0	0	2	2	0	2	2	2	2	0
3	mbGBS19701	467.053	2	0	2	0	0	0	2	0	2	0	0		0	0	0	0	0	0	2	2	2	2	2	0	0	2	2	0	2	0	0	0	2	2	2	0	0	0	0	2	2	0	2	2	2	2	0
3	mbGBS7511	478.979	2	0	2	0	0	0	2	0	2	0	0	0	0	0	0		0	0		2	2			0	0	2	2	0	2	0	0	0	2	2	2	0	0	0	0	2	2	0		2	2	2	0
3	mbGBS5836	479.51	2	0	2		0				2	0	0		0	0	0	0	0	0	2	2	2	2	2		0	2	2	0		0		0	2	2	2	0		0					2	2		2	0
3	mbGBS1303	480.991	2	0	2	0	0		2	0	2	0			0	0	0	0	0	0	2		2	2	2	0	0	2	2	0	2	0	0	0	2	2	2	0	0	0	0	2	2	0		2	2	2	0
3	mbGBS23245	481.262		0	2		0	0		0	2	0		0	0		0	0	0	0	2	2	2	2	2	0	0	2	2	0	2	0	0	0		2		0		0	0	2		0		2	2		0
3	mbGBS18040	482.321	2	0	2	0	0	0	2	0	2	0	0	0	0	0	0		0	0	2	2		2	2	0	0	2	2	0	2	0	0		2	2		0	0	0		2	2	0	2	2	2	2	0
3	mbGBS717	484.919	2	0	2	0	0	0	2	0	2	0	0	0	0	0	0	0	0	0	2	2		2	2	0	0		2	0	2	0	0	0	2	2	2	0	0	0		2	2	0	2	2	2	2	0
3	mbGBS14208	486.455		0			0		2	0	2	0	0		0	0	0	0		0	2	2	2		2	0	0	2	2	0		0	0	0		2	2	0	0	0	0	2			2	2	2	2	0
3	mbGBS6205	487.529	2	0	2	0	0	0	2		2			0	0	0		0	0	0	2		2	2	2	0	0	2	2	0	2	0	0	0	2	2	2	0	0	0		2	2		2	2	2	2	0
3	mbGBS14078	488.363	2	0	2		0	0	2	0	2	0	0		0	0	0	0	0	0	2	2	2	2	2	0	0	2	2	0	2	0	0	0	2	2	2	0	0	0	0		2	0	2	2	2	2	0
3	mbGBS17751	489.11			2		0		2	0	2	0	0		0			0	0			2			2	0	0	2		0	2	0	0	0	2	2	2			0			2		2			2
3	mbGBS9977	490.258	2	0	2	0	0	0	2	0	2	0	0		0	0	0	0	0	0	2	2	2	2	2	0	0	2	2	0	2	0	0	0	2	2	2	0	0	0		2	2		2	2	2	2	0
3	mbGBS15390	491.109	2	0	2		0	0	2	0	2	0	0			0	0		0	0	2	2	2	2		0	0	2	2	0	2	0	0	0	2	2		0					2		2	2		2	0
3	mbGBS6071	492.61	2	0			0	0	2	0		0	0			0	0	0	0	0		2				0	0	2		0		0		0	2		2	0	0	0				0					0
3	mbGBS15605	494.969	2	0	2	0	0	0	2	0	2	0	0		0	0	0	0	0	0	2	2	2	2	2	0	0	2	2	0	2	0	0	0	2	2	2	0	0	0		2	2	0	2	2	2	2
3	mbGBS19715	497.824	2	0	2	0	0	0	2	0	2	0	0		0	0	0	0	0	0	2	2	2	2	2	0	0	2	2	0	2	0	0	0	2	2	2	0	0	0	0	2	2	0	2	2	2	2	0
3	mbGBS14864	498.136	2	0	2	0	0	0	2	0	2	0			0	0	0	0	0	0	2	2	2	2	2	0	0	2	2	0	2	0	0	0	2	2	2	0	0	0	0	2	2	0	2	2	2	2	0
3	mbGBS579	499.826	2	0	2		0	0	2	0	2	2	0		0	0	2	0	0	0	2	2	2	2	2	0	0	2	2	0	2	0	0	0	2	2	2	0	0	0			2	0	2	2	2	2	0
3	mbGBS1044	500.561	2	0	2		0	0	2	0		2	0		0	0	2	0	0	0	2	2	2	2	2	0	0	2	2	0	2	0	0	0	2			0	0	0					2	2	2	2	0
3	mbGBS4736	502.409	2	0	2		0	0	2	0	2		0		0		2		0	0	2	2	2		2	0	0	2	2	0	2		0	0	2	2	2	0	0	0			2		2		2	2	0
3	mbGBS16593	503.118			2	0	0	0			2	2		0	0	0	2	0	0	0	2	2		2	2	0		2	2	0	2	0	0		2	2	2		0	0					2	2		2	0
3	mbGBS20338	504.98	2	0	2		0	0	2	0	2	2	0		0	0	2			0	2		2	2	2	0	0	2	2	0	2	0	0	0	2	2	2	0	0	0		2			2	2	2	2	0
3	mbGBS17753	505.538	2				0	0		0	2	2	0		0	0		0		0	2	2			2	0	0	2	2	0	2	0	0		2			0	0	0			2			2	2	2	0
3	mbGBS16836	506.942	2	0	2	0	0	0		0	2		0			0	2	0	0	0	2	2	2	2		0	0	2	2	0	2	0	0	0		2		0	0	0	0	2	2	0	2	2	2	2	0
3	mbGBS18772	507.021	2	0	2		0		2			2			0	0			0		2	2	2	2	2	0	0	2	2	0		0	0	0	2	2	2	0		0		2	2			2	2		0
3	mbGBS18672	508.774	2	0	2	0	0	0	2	0	2	2	0		0	0		0	0	0	2	2	2	2	2		0	2	2	0			0	0	2	2	2	0	0	0		2	2	0	2	2	2	2	0
3	mbGBS9083	509.077	2	0	2	0	0		2	0		2	0		0	0	2	0	0	0	2	2	2	2	2	0	0	2	2	0	2			0	2		2	0	0	0			2		2	2	2	2	0
3	mbGBS16948	511.05	2	0	2	0	0	0	2	0	2	2	0			0	2	0	0	0	2	2	2	2	2	0	0	2	2	0	2	0	0	0	2	2	2	0	0	0		2	2	0	2	2	2	2	0
3	mbGBS609	513.773	2	0	2	0	0	0		0	2	2	0		0	0	2	0	0		2	2	2	2		0	0	2	2	0	2	0	0	0	2	2	2	0	0	0	0		2		2	2	2	2	0
3	mbGBS14442	514.095	2	0	2	0	0	0	2	0	2	2	0		0	0	2	0	0	0	2	2	2	2	2	0	0	2	2	0	2	0	0	0	2	2	2	0	0	0	0	2	2	0		2	2		0
3	mbGBS6425	515.026	2	0	2			0			2	2			0	0	2		0	0	2	2	2	2		0	0	2	2	0	2	0	0	0		2	2	0	0	0	0		2			2	2	2	0
3	mbGBS17704	516.558	2		2		0	0	2	0	2	2	0		0	0	2	0	0	0	2		2	2	2	0	0	2	2	0	2	0	0	0	2	2	2	0	0	0	0		2		2	2	2	2	0
3	mbGBS1130	517.133	2		2		0	0	2	0	2	2	0				2		0	0	2	2	2	2	2	0	0	2	2	0	2			0			2	0		0	0		2			2	2	2	0
3	mbGBS5907	518.663	2	2	2	0	0	0			2	2	0		0	0	2		0	0	2	2	2	2	2	0	0	2	2	0	2	0		0	2	2	2	0	0	0		2	2	0	2	2	2	2	0
3	mbGBS2257	519.469	2	2	2	0	0	0	2	0	2	2	0	0	0	0	2	0	0	0	2		2	2	2	0	0	2	2	0	2	0	0	0	2	2	2	0	0	0	0	2	2	0	2	2	2	2	0
3	mbGBS19732	520.46	2	2	2	0	0		2			2	0			0	2	0	0	0	2		2	2	2		0	2	2	0	2	0	0			2	2	0	0	0		2		0	2				0
3	mbGBS16526	521.092	2	2	2	0	0	0	2	0	2	2	0		0	0	2	0	0	0	2	2	2	2	2	0	0	2	2	0	2	0	0	0	2	2	2	0	0	0		2	2	0	2	2	2	2	0
3	mbGBS18819	523.95	2				0	0		0	2		0		0	0	2			0		2		2	2		0	2	2	0	2	0	0	0	2		2		0	0			2	0		2	2	2	0
3	mbGBS2393	524.262		2	2	0	0	0	2	0	2	2	0		0		2	0	0	0	2	2	2	2	2	0	0	2	2	0	2	0	0	0	2	2	2	0	0	0	0	2	2	0	2	2	2	2	0
3	mbGBS16599	529.527	2		2		0	0		0		2	0		0		2		0	0	2	2		2		0	0	2	2		2	0	0	0	2	2	2	0	0			2			2	2		2	0
3	mbGBS12902	530.114	2	2	2	0	0	0		0	2	2	0		0	0	2		0	0				2		0		2	2	0	2	0				2	2	0	0	0	0	2	2	0	2	2	2	2	0
3	mbGBS23371	531.279	2	2	2	0	0	0	2	0	2	2	0		0	0	2	0	0	0	2	2	2	2	2	0	0	2	2	0	2	0	0	0	2	2	2	0	0	0	0	2	2	0	2	2	2	2	0
3	mbGBS4031	536.962	2	2	2	0	0	0	2	0	0	2	0		0		2	0	0	0	2		2	2	2		0	2	2	0	2	0	0	0	2	2	2	0	0	0	0	2	2	0	2	2	2	2	0
3	mbGBS2851	538.158	2	2	2	0	0	0	2	0	0	2	0		0	0	2	0	0	0	2	2	2	2	2	0	0	2	2	0	2	0		0	2	2	2	0	0	0	0	2			2	2		2	0
3	mbGBS716	539.927	2	2	2	0	0	0	2	0	0	2	0		0	0	2	0	0	0	2	2	2	2	2	0	0	2	2	0	2	0	0	0	2	2	2	0	0	0	0		2	0	2	2	2	2	0
3	mbGBS16899	540.782		2	2	0	0	0				2			0	0	2		0		2	2	2	2	2	0	0	2	2	0	2	0		0	2	2	2	0	0	0			2		2			2	0
3	mbGBS6864	541.207		2			0	0	2		0	2	0				2	0	0	0	2	2		2	2	0	0	2	2		2		0		2			0	0	0			2			2	2	2	0
3	mbGBS17167	542.299	2	2	2		0	0	2	0	0	2				0	2	0	0	0	2	2	2	2	2	0	0	2	2	0	2	0	0	0		2		0	0	0			2		2	2	2	2	0
3	mbGBS4361	543.131	2	2	2	0		0	2			2	0	0		0	2	0			2	2	2	2	2	2		2	2		2	0		0	2	2	2					2	2		2	2	2	2	0
3	mbGBS13941	545.372	2	2			0	0		0		2	0			0	2	0	0		2	2	2	2		2	0	2	2	0	2		0	0	2	2	2	0		0						2	2	2	0
3	mbGBS14419	546.545	2		2	0	0	0			0	2	0		0	0	2	0		0	2	2	2	2			0	2		0	2		0	0		2		0	0	0			2			2			0
3	mbGBS20987	547.347	2					0	2	0	0		0		0		2	0	0	0	2	2		2	2		0	2	2	0	2	2	0	0	2		2	0	0	0	0		2		2	2	2	2	0
3	mbGBS9398	548.572	2	2	2		0	0	2	0	0	2	0				2	0	0		2	2	2	2	2	2	0	2		0	2		0	0	2		2	0	0	0		2	2		2	2	2	2	0
3	mbGBS3187	550.207	2	2	2	0	0	0	2	0	0	2	0	0	0	0	2	0	0	0	2	2	2	2	2	2	0	2	2	0	2	2	0	0	2	2	2	0	0	0	0	2	2	0	2		2	2	0
3	mbGBS16234	552.893	2	2	2	0	0	0	2	0	0	2	0		0	0	2	0	0	0	2	2	2	2	2	2	0	2	2	0	2	2	0	0		2	2	0	0	0		2	2		2	2	2	2	0
3	mbGBS5971	554.582	2	2	2		0	0	2	0	0	2	0		0	0	2	0	0	0	2	2	2	2	2	2	0	2	2	0	2		0	0	2		2	0	0	0			2	0		2	2	2	0
3	mbGBS21206	558.721	2	2	2		0	0	2	0	0	2	0		0	0	2	0	0	0	2	2	2	2	2	2	0	2	2	0	2	2	0	0	2	2	2	0	0	0	0	2	2	0	2	2	2	2	0
3	mbGBS3968	559.682	2	2	2	0	0	0	2	0	0	2	0	0	0	0	2	0		0		2	2	2	2	2	0	2	2	0	2	2	0	2	2	2	2	0	0	0	0	2	2	0	2	2	2	2	0
3	mbGBS22239	560.244	2	2	2	0		0	2	0	0	2	0	0	0	0	2	0	0	0	2	2	2	2	2	2	0	2	2	0	2	2	0	2	2	2	2	0	0	0	0	2	2	0	2	2	2	2	0
3	mbGBS17856	561.521	2	2	2	0	0	0	2		0	2	0		0	0	2		0	0	2		2	2	2	2	0	2	2	0	2	2	0	2	2	2	2	0	0	0	0	2	2	0	2	2	2	2	0
3	mbGBS18205	562.412	2		2		0	0			0	2			0		2			0	2	2	2			2	0	2	2		2		0	2	2					0					2	2	2	2
3	mbGBS12519	563.458	2	2	2		0			0		2	0		0						2	2			2	2		2	2	0	2	2			2					0		2	2			2		2
3	mbGBS15642	566.697	2	2	2	0	0	0	2	0	0	2	0		0	0	2	0	0	0	2	2	2	2	2	2	0	2	2	0	2	2	0	2	2	2	2	0	0	0		2	2	0	2	2	2	2	0
3	mbGBS12707	567.048	2	2	2		0	0	2	0	0	2	0	0	0	0	2	0	0	0	2	2	2		2	2	0	2	2	0	2		0	2	2	2	2	0	0	0	0	2	2	0	2		2	2	0
3	mbGBS631	568.151	2	2	2		0				0	2	0			0	2		0	0	2		2	2	2	2	0	2	2	0				2	2			0	0	0					2	2	2	2	0
3	mbGBS16355	571.378	2	2	2			0	2	0	0	2	0	0	0	0	2	0	0		2	2	2	2	2	2	0	2	2	0	2	2	0	2	2	2	2	0	0	0	0	2	2		2	2	2	2	0
3	mbGBS11643	576.665		2	2						0	2	0		0		2						2	2				2	2	0		2		2	2		2	0	0				2					2	0
3	mbGBS22776	581.282	2	2	2	0	0	0	2	0	0	2	0	0	0	0	2	0	0	0	2	2		2	2	2	0	2	2	0	2	2	2	2	2	2	2	0	0	0	0		2	0	2	2	2	2	0
3	mbGBS16874	583.212	2	2	0	0	0	2	2	0	0	2	0		0	0	2	0	0	0	2	2	2	0	2	2	0	2	2	0	2	2	2	2	2	2		0	0	0			2		2	2	2	2	0
3	mbGBS6005	584.056		2	0		0			0	0	2				0	2	0	0		2	2	2		2	2	0	2	2	0	2	2	2	2		2		0	0	0		2				2		2	0
3	mbGBS20071	585.083	2	2	0		0	2	2	0	0	2	0			0	2	0	0	0	2	2	2	0	2	2	0	2	2	0	2	2		2	2	2	2	0	0	0					2	2	2	2	0
3	mbGBS19531	586.181	2	2		0		2	2		0	2	0		0	0	2		0	0	2	2					0	2			2	2	2		2		2	0							2	2			0
3	mbGBS2658	587.586	2	2	0		0	2	2	0	0		0	0	0	0	2	0	0	0	2	2	2	0	2	2	0	2	2	0	2	2	2	2	2		2	0	0	0		2	2	0	2	2	2	2
3	mbGBS2461	588.439	2	2	0	0	0	2	2	0	0	2	0		0	0	2	0	0	0	2	2	2		2	2	0	2	2	0	2	2	2	2	2	2	2	0	0	0	0	2	2	0	2	2	2	2	0
3	mbGBS3710	589.448	2	2	0	0	0	2	2	0	0	2	0	0	0	0	2	0	0	0	2	2	2	0	2	2	0	2	2	0	2	2	2	2	2	2	2		0	0	0	2	2	0	2	2		2	0
3	mbGBS292	590.224	2		0		0	2		0	0	2	0			0	2		0	0	2	2		0	2	2	0	2	2	0	2		2	2				0		0							2	2	0
3	mbGBS3088	591.196	2	2	0	0	0	2	2	0	0	2	0		0	0	2	0	0	0		2	2	2	2	2	0	2	2	0	2		2	2	2			0	0	0				0	2	2		2	0
3	mbGBS17580	592.395	2	2	0	0	0	2	2	0	0	2	0		0	0	2	0	0	0	2	2	2	0	2	2	0	2	2	0	2		2	2	2	2	2	0	0	0	0	2	2	0	2	2	2	2	0
3	mbGBS19329	594.313	2		0	0	0			0	0	2	0		0	0	2	0	0	0		2		0		2	0	2		0				2				0	0	0	0			0					0
3	mbGBS14912	596.517	2	2	0		0	2	0	0	0	2	0	0	0	0	2	0	0	0	2	2	2	0	2	2	0	2	2		2	2	2	2	2	2	2	0	0	0		2	2	0	2	2	2	2	0
3	mbGBS1109	597.048	2	2	0	0	0		0	0	0	2	0		0	0	2	0	0	0	2	2	2	0	2	2	0	2	2	0	2	2	2	2	2	2		0	0	0			2	0	2	2	2	2	0
3	mbGBS22550	598.066	2	2	0		0	2	0	0			0		0	0	2	0	0		2	2	2	0	2	2	0	2	2	0	2	2		2	2	2	2	0	0	0			2	0	2	2	2	2	0
3	mbGBS18652	599.316		2	0		0	2	0	0	0	2	0	0		0	2	0	0	0	2	2	2	0	2	2	0	2	2	0	2	2	2	2	2	2	2			0	2	0	2		2	2	2	2	0
3	mbGBS21697	600.659	2						0	0	0	2	0		0	0	2		0	0	2	2	2	0	2	2	0	2	2	0	2		2	2	2	2	2	0		0					2		2		0
3	mbGBS15228	601.387	2	2	0	0	0	2	0	0	0	2	0	0	0	0	2		0	0	2	2	2	0	2	2	0	2	2	0	2	2	2	2	2	2	2	0	0	0		0	2	0	2	2	2	2
3	mbGBS8935	604.499	2	2	0	0	0	2	0	0	0	2	0		0	0	2	0	0	0	2	2	2	0	2	2	0	2	2	0	2	2	2	2	2	2	2	0	0	0	2		2	0	2	2	2	2	0
3	mbGBS6066	605.209	2	2	0	0	0	2	0	0	0	2	0	0	0	0	2	0	0	0	2	2	2	0	2	2	0		2	0	2	2	2	2	2	2	2	0	0	0		0	2		2	2	2	2	0
3	mbGBS4458	606.309	2	2	0	0	0	2	0	0	0	2	0	0		0	2	0	0	0	2	2	2		2	2	0	2	2	0	2	2	2	2	2	2	2		0	0	2	0	2	0	2	2	2	2	0
3	mbGBS13849	607.248	2	2	0	0	0	2	0	0	0	2			0	0	2	0	0	0	2	2	2	0	2	2	0	2	2	0	2		2	2	2	2	2	0	0	0		0	2		2	2	2	2	0
3	mbGBS6048	608.263	2	2	0	0	0	2	0		0	2	0		0	0	2	0	0		2	2	2	0	2	2	0	2	2	0	2	2	2	2	2	2	2	0	0	0		0	2	0	2	2	2	2	0
3	mbGBS22844	609.23	2	2	0	0	0	2	0	0	0	2	0		0	0	2		0	0	2	2	2	0	2	2	0	2	2	0	2	2	2	2	2	2	2	0	0	0		0	2		2	2	2	2	0
3	mbGBS20704	610.612			0		0	2		0	0	2	0				2			0		2		0	2			2	2		2	2	2		2	2	2		0			0	2	0	2	2			0
3	mbGBS2541	611.445	0	2	0	0	0	2	0	0	0	2	0	0	0	0	2	0	0	0	2	2	2	0	0	2	0	2	2	0	2	2	2	2	2	2	2	0	0		2	0	2	0	2	2	2	2	0
3	mbGBS15610	614.156	0	2	0	0	0	2	0	0	0	2	0		0	0	2	0	0	0	2	2	2	0	0	2	2	2	2	0	2	2	2	2	2	2	2	0	0			0	2	0	2	0	2	2	0
3	mbGBS4780	616.661	0	2	0		0	2	0	2	0	2	0		0	0	2	0	0	0	2	2	2	0	0	2	2	2		0	2		2	2	2	2	2	0	0	0	2		2	0		0	2	2	0
3	mbGBS15722	618.408	0	2	0		0	2	0	2	0	2	0		0	0	2	0	0	0	2	2	2	0	0	2	2	2	2	0	2		2	2	2	2	2	0	0	0	2		2		2	0	2	2	0
3	mbGBS21127	619.781	0	2	0		0	2	0	2	0	2	0	0	0	0	2	0	0	0	2	2	2	0	0	2	2	2	2		2	2	2	2	2	2	2	2	0	0	2	0	2	0	2	0	2	2
3	mbGBS2223	620.109	0	2	0		0	2	0	2	0	2	0	0	0		2	0	0	0	2	2	2	0	0	2	2	2	2	0	2	2	2	2	2	2	2	2	0	0	2	0	2	0		0	2	2	0
3	mbGBS11371	622.97	0	2	0		0	2	0	2	0	2	0	0	0	0	2	0	0	0	2	2	2	0	0	2	2	2	2	0	2	2	2	2	2	2	2	2	0	0	2		2		2	0	2	2	0
3	mbGBS2512	623.104	0	2	0		0	2	0	2	0	2	0		0		2	0	0	0	2	2	2	0	0	2	2	2	2	0	2	2	2	2	2	2	2	2	0	0		0	2		2	0	2	2	0
3	mbGBS19392	625.618	0	2	0	0	0	2	0	2	0	2	0		0	0	2	0	0	0	2	2	2	0	0	2	2	2	2	0	2	2	2	2	2	2	2	2	2	0	2	0	2	0	2	0	2	2	0
3	mbGBS11222	626.78	0	2	0			2				2	0				2	0	0		2	2	2		0	2	2	2	2	0	2	2	2	2	2	2	2		2	0	2	0	2			0	2	2	0
3	mbGBS8205	627.144	0		2	0	0	2	0	2	0	2	0		0	0	2	0	0	0	2		2	0		2	2	2	2	0	2	2	2	2		2	2	2	2	0	2	0	2	0	2	0	2	2	0
3	mbGBS18024	628.123	0	2	2	0	0	2	0	2	0	2	0		0	0	2		0	0	2	2	2	0	0	2	2	2	2	0	2	2	2	2	2	2	2	2	2	0					2	0		2	0
3	mbGBS15040	629.147	0	2	2	0	0	2	0	2	0	2	0		0	0	2	0	0	0	2	2	2	0	0	2	2	2	2	0	2	2		2	2	2	2	2	2	0		0	2	0	2	0	2	2	0
3	mbGBS18814	630.68	0	0	2	0	0	2	0	2	0	2	0	0	0	0	2	0	0	0	2	2	2	0	0	2	2	2	2	0	2	2	2	2	2	2	2	2	2	0	2	0	2	0	2	0	2	2	0
3	mbGBS5978	631.218	0	0	2		0	2	0		0	2	0		0	0	2	0	0	0	2	2		0		2	2	2	2	0	2	2		2	2	2		2	2	0			2	0	2	0	2	2	0
3	mbGBS17987	632.311	0	0	2		0	2	0	2		2	0		0	0	0	0	0	0	2	2	2	0	0	2	2	2	2	0	2	2	2	2	2		2	2	2	0			2	0		0	2	2	0
3	mbGBS13510	633.063	0	0	2		0	2	0	2	0	2	0		0	0	0		0	0	2	2	2	0	0	2	2	2	2	0	2	2	2	2	2	2	2	2	2	0			2	0		0	2	2	0
3	mbGBS14940	634.374	0	0	2		0	2	0	2	0	2	0			0	0		0	0	2	2	2	0	0	2	2	2	2	0	2	2	2	2	2	2	2	2	2	0			2	0	2	0	2	2	0
3	mbGBS11987	641.77		0		0	0		0	2	0	2	0	0	0	0	0		0	0	2	2	2	0	0	0	2	2	2	0	2	2	2	2	2	2	2	2	2	0	2	0	2	0	0	0	2	2	0
3	mbGBS364	642.827	0	0	2		0	2			0	2	0	0		0	0			0	2				0	0	2	2		0	2	2	2	2	2		2	2	2				2	0	0	0		2	0
3	mbGBS6770	643.146	0				0	2	0		0	2	0				0		0	0	2		2	0	0	0	2	2	2	0	2		2	2	2		2	2		2				0	0	0	2	2	0
3	mbGBS10142	644.961	0	0	2	0	0	2	0	2	0	2	0	0	0	0	0		0	0	2	2	2	0		0	2	2	2	2	2	2	2	0	2	2	2	2	2	2	2	0	2	0	0	0	2	2
3	mbGBS23123	645.053	0	0	2	0	0	2	0	2	0	2	0	0	0	0	0	0	0	0	2	2	2	0	0	0	2	2	2	2	2	2	2	0	2	2	2	2	2	2	2	0	2	0	0	0	2	2	0
3	mbGBS1084	647.753	0	0	2	0	0	2	0		0	2	2		0	0	0		0		2	2	2	0	0	0	2	2	2	2	2	2	2		2	2	2	2	2	2		0	2		0	0	2	2	0
3	mbGBS5506	649.787	0		2		0	2	0	2	0	2	2			0		0	2	0	2	2	2		0	0	2	2	2	2	2	2	2	0		2	2	2	2	2				0		0	2
3	mbGBS22055	650.053	0	0	2	0	0	2	0	2	0	2	2		0	0	0	0	2	0	2	2	2	2	0	0	2	2	2	2	2	2	2			2	2	2	2	2	2	0		0	0	0	2	2	0
3	mbGBS22037	651.077	0	0		0		2	0	2	0	2	2		0		0	0		0	2	2		2	0	0	2	2			2	2	2	0	2	2	2		2	2					0	0	2	2	0
3	mbGBS13449	653.262		0			0		0	2		2	2			0	0		2		2	2		2		0	2	2	2	2	2			0		2		2	2	2						0	2		0
3	mbGBS8863	654.337	0	0	2	0	0	2		2	0	2	2	0	0		0	0	2	0	2		2	2		0	2	2	2	2	2	2	2	0	2		2	2	2	2		0	2		0	0	2	2	0
3	mbGBS8827	655.325	0	0	2		0	2	0		0	2	2		0	0	0		2	0	2	0	2	2	0	0	2	2	2	2	2		2	0	2	0	2	2	2	2	2	0	2		0	0	2	2
3	mbGBS19951	656.384	0	0	2	0	0	2	0		0	2	2		0	0		0	2	0	2	0		2	0		2	2	2	2	2	2	2	0	2	0	2	2	2	2	2	0			0	0	2	2	0
3	mbGBS9684	657.631	0	0	2	0	0	2	2	2	0	2	2		0	0	0	0	2	0	2	0	2	2	0	0	2	2	2	2	2	2	2	0	2	0	2	2	2	2		0	2		0	0	2	2	0
3	mbGBS4111	658.217	0	0	2		0	2	2	2	0	2	2		0	0	0	0	2	0	2	0	2	2	0	0	2	2	2	2	2	2	2	0	2	0	2	2	2	2		0	2	0	0	0	2	2	0
3	mbGBS1655	659.104	0	0	2	0	0	2	2	2	0	2	2		0	0	0	0	2	0	2	0	2	2	0	0	2	2	2		2	2	2	0	2	0	2	2	2	2		0	2	0	0	0	2	2	0
3	mbGBS9063	661.267	0	0	2		0	2	2	2	0	2	2	0	0	0	0	0	2	0	2	0	2	2	0	0	2	2	2	2	2	2	2		2	0	2	2	2	2	2	0	2	0	0	2	2	2	0
3	mbGBS9455	662.449	0	0	2		0	2	2	2	0	2	2				0	0	2	0	2	0	2	2	0	0	2	2	2	2	2	2	2	0	2	0	2	2	2	2	2		2	0	0	2	2	2	0
3	mbGBS2632	663.068	0	0	2		0	2	2		0	2	2		0	0	0	0	2	0	2	0	2		0	0	2	2	2	2	2		2	0	2	0	2	2	2	2			2		0	2		2	0
3	mbGBS11223	664.285	0	0	2		0	2	2	2		2	2		0	0	0	0	2		2	0	2	2	0	0	2	2	2	2	2	2	2	0	2	0	2	2	2	2		0	2		0	2	2	2
3	mbGBS17266	665.059	0	0	2		0	2	2			2	2	0		0	0	0	2		2		2	2		0	2	2	2	2	2		2	0	2	0	2	2	2	2			2			2	2	2	0
3	mbGBS13063	666.083	0	0	2	0	0	2	2		0	2			0	0	0	0	2	0	2	0	2	2	0	0	2	2	2	2	2	2	2	0	2		2	2	2	2			2		0	2	2	2	0
3	mbGBS18521	667.558	0	2	2	0	0	2	2	2	0	2	2		0	0	0	0	2	0	2	0	2	2	0	0	2	2	2	2	2	2	2	0	2	0	2	2	2	2		0		0	0	2	2	2	0
3	mbGBS8531	668.958	0	2	2	0	0	2	2	2	0	2	2		0	0	0	0	2	0	2	0	2	2	0	0	2	2	2	2	2	2	2	0	2	0	2	2	2	2		0	0	0	0	2	2	2	0
3	mbGBS19674	669.508	0	2		0		2	2		0	2	2	0	0	0	0	0	2	0	2	0	2	2	0	0	2		2	2	2	2		0	2	0	2	2	2	2		0	0	0	0	2	2	2	0
3	mbGBS10258	670.149	0	2	2	0	0	2	2	2	0	2	2		0	0	0	0	2	0	2	0	2	2	0	0	2	2	2	2	2	2	2	0	2	0	2	2	2	2	2		0	0	0	2	2	2	0
3	mbGBS19888	671.003	0	2	2	0	0	2	2	2	0	2	2	0	0	0	0	0	2	0	2	0	2	2	0	0	2	2	2	2	2	2	2	0	2	0	2	2	2	2	2				0	2	2	2	0
3	mbGBS17551	672.221	0	2	2	0	0	2	2	2	0	2	2		2	0		0	2	0	2	0	2	2		0	2	2	2	2	0	2	2	0	2	0	2	2	2	2	2		0	0	0	2	2	2	0
3	mbGBS10706	673.057	0	2	2			2	2		0	2				0	0		2		2			2			2	2	2	2	0	2	2		2	0		2	2	2		0	0	0	0	2	2	2
3	mbGBS9548	676.02	0	2	2	0	0	2	2	2	0	2	2		2	0	0	0	2	0	2	0	2	2	2	0	2	2	2	2	0	0	2	0	2	0	2	2	2	2	2	0	0	0	0	2	2	2	0
3	mbGBS17079	677.16	0	2	2	0	0	2	2	2	0	2	2	0	2	0	0	0	2	0	2	0	2	2	2	0	2	2	2	2	0	0	2	0	2	0	2	2	2	2	2		0	0	0	2	2	2	0
3	mbGBS14595	678.365	0	2	2	0	0	2				2	2		2		0	0	2	0	2	0	2	2	2	0	2	2	2	2	0	0	2	0	2		2	2	2	2	2	0	0	0	0	2	2	2	0
3	mbGBS12380	679.248	0				0	2			0	2	2			0	0		2	0	2	0		2	2	0	2	2	2	2	0	0		0				2	2	2			0			2	2	2	0
3	mbGBS1559	680.048	0	2	2		0	2	2	2	0	2	2		2		0	0	2		2	0	2	2	2		2	2		2	0	0	2	0		0	2	2	2	2	2				0	2	2	2	0
3	mbGBS13241	681.645	0	2	2	0	0	2	2	2	0	2	2		2	0	0	0	2	0	2	0	2	2		0	2	2	2	2	0	0	2	0	2	0	2	2	2	2					0	2	2	2
3	mbGBS359	682.143	0		2	0	0	2	2	2	0	2	2	0	2	0	0	0	2	0	2	0	2	2	2	0	2	2	2	2	0	0	2	0	2	0	0	2	2	2	2	0	0	0	0	2	2	2	0
3	mbGBS4051	683.103	0	2	2	0	0	2	2	2	0	2	2		2	0	0		2	0	2	0	2	2	2	0	2	2	2	2	0	0	2	0	2	0	0	2	2	2			0		0	2	2	2	0
3	mbGBS7556	684.05	0	2	2	0	0	2	2	2	0	2	2		2	0	0	0	2		2	0	2	2	2	0	2	2	2	2	0		2	0	2	0	0	2	2	2		0	0	0	0		2	2	0
3	mbGBS21503	685.323	0	2	2		0	2	2	2	0	2	2		2	0	0		2	0	2	0	2	2	2	0	2	2	2	2	0	0	2	0	2		0	2	2	2		0	0	0	0	2	2	2	0
3	mbGBS12701	686.452	0	2	2		0	2	2		0	2	2		2	0						0	2	2		0		2		2	0			0	2			2	2				0		0		2
3	mbGBS7602	687.473	0	2	2		0	2	2	2	0	2	2		2				2		2	0	2	2	2	0	2	2	2	2	0	0		0	2	0	0	2	2	2		0	0	0	0	2	2		0
3	mbGBS20192	688.278	0	2	2	0	0	2	2	2	0	2	2		2	0	0	0	2	0	2	0	2	2	2	0	2	2	2	2		0	2	0	2	0	0	2	2	2	2	0	0	0	0	2	2	2	0
3	mbGBS15514	689.772	0	2	2		0		2	2	0	2	2		2	0	0	0	2	0	2	0	2	2	2	0	2	2	2	0	0	0	2		2	2	0	2	2	2			0	2		2	2	2	0
3	mbGBS2103	691.013	0	2	2	0	0	2	2	2	0	2	2		2	0	0	0	2	0	2	0	2	2	2	0	2	2	2	0	0	0	2	0	2	2	0	2	2	2		0	0	2	0	2	2	2	0
3	mbGBS21012	693.514	0	2	2	0		2	2	2	0	2	2	0	2	0	0	0	2	0	2		2	2	2	0	2	2	2	0	0	0	2	0	2	2	0	2	2	2	2	0	0	2	0	2	2	2
3	mbGBS2656	694.106	0	2	2		0	2	2	2	0	2	2			0	0	0	2	0	2		2	2	2	0	2	2	2	0	0	0	2	0	2	2	0	2	2	2	2		0	2	0	2	2	2	0
3	mbGBS16450	695.245	0	2	2		0	2	2	2	0	2	2	0	2		0	0	2	0	2	0	2	2		0	2	2	2	0	0	0	2	0	2	2	0	2	2	2	2	0	0	2	0	2	2	2	0
3	mbGBS14069	698.304			2		0	2	2			2					0		2		2	0	2		2			2	2		0			0			0	2	2	2	2					2	0	2	0
4	mbGBS15088	0.37147	0	0	0	2	0	0	0	0	2	0		0	2	0	2	2	2	0	2	0	0	2	0	0	0	2	0	0	2	0	0	0	0	0	0	0	2		0	0	0	2	0	0	2	0	0
4	mbGBS8982	1.09059	0		0	2	0	0	0	0	2	0	0	0	2	0	2	2	2	0		0	0	2	0	0	0	2	0	0	2	0	0	0	0	0	0	0	2	2	0	0	0	2	0	0	2	0	0
4	mbGBS14318	2.0235	2	0	0		0	0	0	0	2	0	0		2	0	2	2	2		2	0		2	0	0	0	2	0	0	2	0		0	0	0	2	0	2	2			0	2		0	2	0	0
4	mbGBS4063	7.60047	2	0	0		0	2	2	0	2	0	0		2	0	2	2	2	0	2	0	2	2	0	0	0	2	0	0	2	2	0	0	2	0	2	2	2	2	2	0	0	2	0	0	2	0	0
4	mbGBS6789	10.0174	2		0	2	0	2	2	0		2	0	0	0	0	2	2	2	2	2	0	2	2	0	0	0	2	0	0	2	2	0	0	2		2	2	0	2		0	0	2	0	0	2	0	0
4	mbGBS4841	12.0427	2		0	2	0		2	0	2	2	0				2				2	0	2	2		2	0	2	0	0		2	0	2			2	2	0	2			0			0		0	0
4	mbGBS20640	13.8191	2	0	0	2	0	2	2	0	2	2	0		0	0	2	2	2	2	2	2	2		0	2	0	2	0	0	2	2	0	2	2	0	2	2	0	2	2		0	2		2	2		0
4	mbGBS7106	14.3953		0	0		0	2	2	0	2	2	0		0	0	2		2	2	2	2	2	2	0	2	0	2	0	0	2	2	0	2	2	2	2	2	0	2			0	2	0	2	2	0	0
4	mbGBS19327	18.6064	2		0	0	0	2	2	0	2	2	0	0	0	0	2	2	2	2	2	2	2	2	0	2	0	2	0	0		2	0	2	2	2	2	2	0	2	2	0	0	2	0	2	2	0	0
4	mbGBS20560	19.1823	2	0	0	0	0	2	2	0	2	2	0		0	0	2	2	2	2	2	2		2	0	2	0	2	0	0	2	2	0	2	2	2	2	2	0	2		0	0		0	2	2	0	0
4	mbGBS22616	20.6917		0	2	0	0	2	2	0	2		0		0	0	2	2	2	2	2	2	2	2	0	2	0	2	0	0	2		0		2	2	2	2	0	2					0	2		0	0
4	mbGBS16983	21.4386	2	0	2	0	0	2	2	0	2	2	0	0	0	0	2	2	2	2	2	2	2	2	0	2	0	2	0	0	2	2	0	2	2	2	2	2	0	2	2	0	0	2	0	2	2	0	0
4	mbGBS19576	22.3054	2	0	2	0	0	2	2	0	2	2	0		0	0	2	2	2	2	2	2	2	2	0	2	0	0	0	0	2	2	0	2	2	2	2	2	0	2	2	0	0	2	0	2	2	0	0
4	mbGBS8494	27.3783	2	0	2	0	0	2	2	0	2	2	0	0	0	0		0	0	2	2	2	2	0		2	0	0	0	0	2	2	0	2	2	2	2	2	0	2	2	2	0	2	2	2	2	0	0
4	mbGBS10804	31.0032	2	0	2	0	0	2	2	0	2	2	0	0	0	0	2	0	0	2	2	2	2	0	2	2	0	0	0	0	2	2	0	2	2	2	2	2	0	2	2	2	0	2	2	2	2	0	0
4	mbGBS13326	32.2794	2	0	2	0	0	2	2	0	2	2	0		0	0	2	0	0	2	2	2	2	0	2	2	0	0	0	0	2	2		2	2	2		2	0	2		2	0		2	2	2	0
4	mbGBS3493	34.9309	2	0		0	0	2	2	0	2	2	0	0	0	0	2	0	0	2	2	2	2	0	2	2	0		0	0	2	2	0	2	2	2	2	2	0	2	2			2	2	2	2	0	0
4	mbGBS22284	35.5456		0	2	0	0	2	2	0		2	0	0	0	0	2	0	0	2	2	2	2	0	2	2	0		0	0	2	2	0	2	2	2		2	0	2	2		0		2	2	2	0	0
4	mbGBS10823	36.1877	2	0	2		0			0	2	2	0				2	0	0		2	2	2		2	2	0	0	0	0	2	2		2	2					2		2	0		2	2	2	0	0
4	mbGBS4693	41.631	2		2		0	2	2			2	0		0		0		0		2	2	2	0		2		0	0	0	0		0	2	2		2	2	0	2		2	0			2	0	0	0
4	mbGBS1823	42.1031	2	0	2	0	0	2	2	0	2	2	0	0	0	2	0	0	0	2	2		2	0	2	2	0		0	0	0	2	0	2	2	2	2	2	0	2	2	2	0	2	2	2	0	0	0
4	mbGBS9812	44.7821	2	0	2	0	0	2	2	0	2	2	0	0	0	2	0	0	0	2		2	2	0	2	2	0	0	0	0	0	2	0	2	2	2	2	2	0	2	2	2	0		2	2	0	0	0
4	mbGBS15355	53.0226	2	0	2	0	0	2	2	0	2	2	0	0	0	2	0	0	0	2	2	2	2	0	2	2	0	0	0	0	0	2	0	2	2	2	2	2		0		2	0	2	2	2	0	0	0
4	mbGBS15241	54.4714	2	0			0		2	0	2	2	0	0	0	2	0	0	0	2	2	2	2	0	2	2	0	0	0	0	0	2	0	2	2	2	2	2	0	0	2	2	0	2	2	2	0	0	0
4	mbGBS19936	55.4554	2	0	2	0	0	2	2	0	2	2	0		0	2	0	0	0	2	2	2	2	0	2	2	0	0	0	0	0	2	0	2	2	2	2	2	0	0	2	2	0	2	2	2	0	0	0
4	mbGBS8516	59.9769	2	0			0	2	2	0				0	0		0			2	2		2		2	2		0	0	0	0	2			2	2	2	2		0					2	2	0		0
4	mbGBS1595	60.668	2	0	2	0	0	2	2	0	2	2	0		0	2	0	0	0	2	2	2	2	0	2	2	0	0	0	0	0	2	0	2	2	2	2	2	0	0			0	2	2	2	0	0	0
4	mbGBS18294	61.6712	2	0	2	0	0		2	0	2	2	0		0	2	0	0	0		2	2	2	0		2	0	0	0	0	0	2	0	2	2	2	2	2	0	0	2	2	0		2	2	0	0	0
4	mbGBS4656	62.6711		0	2	0	0	2	2	0	2	2	0		0	2	0	0	0	2		2	2	0	2	2	0	0	0	0	0	2	0	2	2	2		2	0	0		2	0		2	2	0	0	0
4	mbGBS8975	63.7065	2	0	2			2	2	0	2	2	0		0	2	0	0	0			2	2	0	2	2	0	0	0	0	0	2		2	2		2	2	0	0	2		0	2	2	2		0	0
4	mbGBS16580	64.2513					0	2	2		2	2	0		0		0	0	0	2				0	2	2	0		0	0	0	2	0					2	0				0		2	2	0	0	0
4	mbGBS9565	65.8098	2	0	2	0	0	2	2	0	2	2	0		0	2	0	0	0	2	2	2	2	0	2	2	0	0	0	0	0	2	0	2	2	2	2	2	0	0	2		0		2	2	0	0	0
4	mbGBS13155	67.1382	2	0	2		0		2	0		2	0		0		0	0	0		2	2			2	2	0	0		0	0	2	0		2				0	0			0	2			0	0	0
4	mbGBS6919	68.4219	2	0	2		0	2	2	0	2	2	0	0	0	2	0	0	0	2	2	2	2	0	2	2		0	0	0	0	2	0	2	2	2	2	2	0	0	2	2	0		2	2	0	0	0
4	mbGBS7253	69.509	2	0	2		0	2		0		2			0	2	0		0	2	2	2	2	0	2	2	0		0	0	0	2	0	2	2	2		2		0	2			2		2	0	0	0
4	mbGBS22952	71.8346	2		2	0				0	2	2	0		0	2	0	0		2	2	2	2		2	2			0	0	0	2	0			2	2	2	0	0		2			2			0	0
4	mbGBS1928	72.4165				0	0		2			2	0		0		0	0	0		2	2	2	0	2	2	0	0	0	0	0	2				2	2	2	0	0	2	2	0		2	2	0	0	0
4	mbGBS21632	74.2691		0		0	0			0			0		0	2	0		0			2	2				0	0	0	0	0		0	2	2	2		2	0	0							0	0	0
4	mbGBS12761	75.1299	2	0	2		0	2		0	2				0	2	0	0				2	2	0		2	0	0	0	0	0		0	2		2		2					0		2	2		0	0
4	mbGBS17481	76.0503	2	0	2	0	0	2	2	0	2	2	0	0	0	2	0	0	0	2	2	2	2	0	2	2	0	0	0	0	0	2	0	2		2	2	2	0	0	2	2	0	2	2	2	0	0	0
4	mbGBS13659	77.1179	2	0	2		0	2	2	0	2	2	0		0	2	0	0	0		2	2	2	0	2	2		0	0	0	0	2	0	2	2		2	2		0			0		2			0	0
4	mbGBS7278	78.4778		0	2	0	0	2	2	0	2	2	0		0	2	0	0	0	2		2	2	0	2	2	0	0	0	0	0	2	0	2	2	2	2	2	0	0		2	0		2	2		0	0
4	mbGBS22492	79.486	2	0	2			2	2		2	2			0		0		0	2	2	2	2		2	2		0	0			2	0	2	2	2		2	0		2	2		2	2	2			0
4	mbGBS18093	80.7638	2	0	2	0	0	2	2	0	2	2	0		0	2	0	0	0	2	2	2	2	0	2	2	0	0	0	0	0	2	0	2	2	2	2	2	0	0	2	2	0	2	2	2	0	0	0
4	mbGBS3229	81.1493	2	0	2	0	0	2	2	0	2	2	0		0	2	0	0	0	2	2	2	2	0	2	2	0	0	0	0	0	2	0	2	2	2	2	2	0	0			0		2	2	0	0	0
4	mbGBS24	82.65	2	0	2	0	0	2	2	0	2	2	0		0	2		0	0	2	2		2	0	2	2	0	0	0	0	0	2	0	2	2	2	2	2	0	0			0	2	2	2	0	0	0
4	mbGBS2613	85.7306		0	2		0	2	2	0	2	2	0		0	2	0	0	0		2	2	2	0		2	0	0	0	0	0	2	0	2	2	2		2	0	0		2	0		2	2		0	0
4	mbGBS22964	88.5369	2	0	2		0	2		0		2	0					0			2	2		0	2	2	0	0					0	2		2	2	2			2			2	2		0		0
4	mbGBS551	89.8313	2	0	2			2	2	0	2	2	0			2	0		0	2		2	2	0		2	0	0	0	0				2	2			2	0	0		2	0		2	2	0
4	mbGBS825	92.9246	2	0	2		0	2			2	2	0		0		0		0	2		2	2	0		2	0	0	0	0				2	2	2	2	2		0			0			2		0	0
4	mbGBS23070	97.2202	2	0	2			2	2		2	2				2			0	2	2	2			2	2	0				0	2		2	2	2	2	2		0		2			2	2		0	0
4	mbGBS5316	98.0253	2	0			0	2			2	2	0		0	2	0			2	2		2	0				0	0	0	0								0	0						2	0	0	0
4	mbGBS18161	100.803	2	0	2	0	0	2	2	0	2	2	0		0	2	0	0	0	2	2	2	2	0	2	2	0	0	0	0	0	2	0	2	2	2	2	2	0	0	2	2	0	2	2	2	0	0	0
4	mbGBS12137	102.091	2	0	2		0	2	2	0		2	0		0	2	0	0	0	2	2	2			2	2	0	0	0	0	0		0		2			2	0	0			0			2	0	0	0
4	mbGBS19730	116.836	2	0	2	0	0	2	2	0	2	2	0		0	2	0	0	0	2	2	2	2	0	2	2	0	0	0	0	0	2	0	2	2	2	2	2		0	2	2	0	2	2	2	0	0	0
4	mbGBS1386	123.601	2		2		0		2	0	2	2	0		0	2	0	0	0	2	2	2	2	0	2	2	0	0	0	0	0	2	0	2	2	2	2	2	0	0	2	2	0	2	2	2	0	0	0
4	mbGBS17073	146.434	2	0		0		2				2	0		0	2	0			2		2	2	0		2	0	0	0	0	0		0	2			2	2	0	0	2		0		2		0		0
4	mbGBS10064	147.471	2	0	2	0	0	2	2	0	2	2	0		0	2	0	0	0	2	2	2	2	0	2	2	0	0	0	0	0	2	0	2	2	2	2	2	0	0	2	2	0	2	2	2	0	0	0
4	mbGBS4240	156.348	2		2	0	0	2		0			0		0	2	0	0	0	2	2	2	2	0	2	2		0	0	0	0	2	0	2	2	2	2	2	0	0		2	0	2	2	2	0	0	0
4	mbGBS8846	159.133	2	0	2		0			0			0			2	0	0	0	2	2	2	2	0			0	0	0	0	0			2	2		2	2	0	0			0	2		2	0	0	0
4	mbGBS12049	163.471	2	0	2			2	2	0	2		0				0		0	2	2	2		0	2	2		0	0	0	0		0	2		2		2	0	0		2	0		2	2			0
4	mbGBS13262	252.237	2	0	2	0	0	2	2	0	2	2	0		0	2	0	0	0	2	2	2	2	0	2	2	0	0	0	0	0	2	0	2	2	2	2	2	0	0		2	0	2	2	2	0	0	0
4	mbGBS11989	274.784	2	0	2		0				2	2	0		0	2	0		0		2	2	2		2			0	0	0	0	2	0	2	2	2	2	2	0	0					2	2	0	0	0
4	mbGBS9082	294.866	2	0	2		0	2		0		2	0	0		2	0		0	2	2	2			2		0	0	0	0	0	2	0	2	2	2	2	2	0	0			0		2	2	0	0	0
4	mbGBS6731	297.179		0	2			2	2		2	2	0		0		0	0		2	2	2	2	0	2	2	0	0		0	0		0	2				2	0	0			0	2	2	2	0	0	0
4	mbGBS14949	348.245	2		2		0		2	0		2			0	2	0		0			2		0	2	2		0	0	0	0			2	2			2	0	0		2			2		0	0
4	mbGBS7220	351.699	2	0		0	0	2				2	0			2	0	0	0	2	2	2	2	0		2	0	0	0	0	0		0			2	2	2	0							2			0
4	mbGBS18258	352.374	2	0	2	0	0	2	2		2	2	0	0	0	2	0		0	2	2		2	0	2	2	0	0	0	0	0	2	0	2	2	2	2	2	0	0	2	2	0	2	2	2	0	0	0
4	mbGBS12240	356.572	2	0	2	0	0	2	2	0	2	2	0		0	2	0	0	0	2	2	2	2	0	2	2	0	0	0	0		2	0	2	2	2	2	2	0	0			0		2	2	0	0	0
4	mbGBS20173	359.544	2	0			0	2	2	0			0			2	0	0	0			2				2		0		0			0	2			2	2		0									0
4	mbGBS20212	405.974	2	0	2	0	0		2	0		2	0			2	0	0	0		2	2	2	0	2	2	0	0		0	0		0	2	2			2		0			0		2	2		0	0
4	mbGBS6434	417.418	2	0			0		2	0		2	0		0	2	0		0		2		2	0	2	2	0	0	0	0				2	2		2	2		0		2	0		2	2		0	0
4	mbGBS935	422.773	2	0	2		0	2	2	0		2	0		0	2	0	0	0	2	2	2	2	0	2	2		0	0	0	0	2	0	2	2	2	2	2	0	0		2	0		2	2	0		0
4	mbGBS16270	423.258	2	0	2	0	0	2	2	0	2	2	0		0	2	0	0	0	2	2	2	2	0	2	2	0	0	0	0	0	2	0	2	2	2	2	2	0	0	2		0	2	2	2	0	0	0
4	mbGBS5594	425.211	2	0	2	0	0	2	2	0	2	2	0		0	2	0	0	0	2	2	2	2	0	2	2	0	0	0	0	0	2	0	2	2	2	2	2	0	0		2	0	2	2	2		0	0
4	mbGBS17936	434.438		0	2	0	0		2	0	2	2	0		0	2	0	0	0	2	2	2	2	0	2	2	0	0	0	0		2	0	2		2	2	2	0	0	2				2		0	0	0
4	mbGBS12545	446.964	2		2		0	2	2	0	2	2	0		0		0		0	2	2	2	2	0		2	0	0	0	0	0		0	2	2		2	2		0			0		2	2		0	0
4	mbGBS22437	460.202		0			0	2		0	2		0		0		0		0		2	2	2	0	2	2	0	0	0	0	0	2	0	2	2	2	2	2	0	0					2	2	0	0	0
4	mbGBS23477	461.069	2	0	2	0	0	2	2	0	2	2	0			2	0	0	0	2	2	2	2	0	2	2	0		0	0	0	2	0	2	2	2	2	2	0	0		2			2	2	0	0	0
4	mbGBS22244	462.802	2	0	2	0	0	2	2	0		2	0	0	0	2	0	0	0	2	2	2	2	0	2	2	0	0	0	0	0	2	0	2	2	2	2	2	0	0	2	2	0	2	2	2	0		0
4	mbGBS20874	463.671	2	0	2	0	0	2	2	0	2	2	0	0	0	2	0	0	0	2	2	2	2	0	2	2	0		0		0	2	0	2	2	2	2	2	0	0					2	2	0	0	0
4	mbGBS12838	465.276	2	0	2	0	0	2	2	0		2	0		0	2	0	0	0	2		2	2	0		2	0	0	0	0	0	2	0	2	2	2	2	2		0	2	2		2	2	2	0	0	0
4	mbGBS2376	466.67	2	0	2		0			0	2					2	0	0	0		2	2		0	2	2	0	0	0	0		2		2	2	2		2		0			0			2
4	mbGBS22210	467.094	2	0	2	0	0	2	2	0	2	2	0	0	0	2		0	0	2	2	2		0	2	2	0	0	0	0	0	2	0	2	2	2	2	2	0	0		2	0	2	2	2	0	0	0
4	mbGBS1832	468.028	2	0	2		0	2	2	0	2	2	0		0	2	0	0	0	2	2	2	2	0	2	2	0	0	0	0	0	2	0	2	2	2		2	0	0		2	0		2	2	0	0	0
4	mbGBS13285	469.419	2	0	2	0		2	2	0	2	2	0		0	2	0	0	0	2	2	2	2	0	2	2	0	0	0	0	0		0	2	2	2	2	2	0	0	2			2	2	2	0	0
4	mbGBS16200	470.557		0	2		0			0		2	0		0	2	0	0	0		2		2	0	2	2	0	0	0	0	0	2	0	2	2	2		2	0	0			0					0	0
4	mbGBS3211	471.103	2	0	2	0	0	2	2	0	2	2	0	0	0		0	0	0	2	2	2	2	0	2	2	0	0	0	0	0	2	0	2	2	2	2	2	0	0	2	2	0	2	2	2	0	0	0
4	mbGBS19697	472.353	2	0	2	0	0	2	2	0	2	2	0		0	2	0	0	0	2	2	2	2	0	2	2	0	0	0		0	2	0	2	2	2	2	2	0	0	2	2	0	2	2	2	0	0	0
4	mbGBS15398	473.326	2	0	2	0	0	2	2	0	2	2	0		0	2	0	0	0	2	2	2	2	0	2	2	0	0	0	0	0	2	0	2	2	2	2	2	0	0		2	0	2	2	2	0	0	0
4	mbGBS22215	474.904	2	0	2	0	0	2	2	0	2	2	0	0	0	2	0	0	0	2	2	2	2	0	2	2	0	0	0	0	0	2	0	2	2	2	2	2	0	0	2	2	0	2	2	2	0		0
4	mbGBS8101	475.028	2		2		0	2	2		2	2	0		0	2	0		0		2	2		0	2	2	0	0	0	0	0	2	0	2	2	2		2	0	0			0			2	0	0	0
4	mbGBS19620	476.574	2	0		0	0		2	0	2				0		0	0	0	2			2	0		2		0		0	0		0	2	2	2	2	2	0				0	2	2	2		0	0
4	mbGBS13797	477.141	2	0	2	0	0	2	2	0	2	2	0		0	2	0	0	0	2	2	2	2	0	2	2	0	0	0	0	0	2	0	2	2	2	2	2	0	0	2	2	0	2	2	2	0	0	0
4	mbGBS11446	491.022	2	0	2		0		2	0			0			2	0	0			2	2	2	0				0		0	0			2	2	2	2	2		0					2			0	0
4	mbGBS19045	492.507	2	0	2	0	0	2	2	0	2	2	0	0	0	2	0	0	0	2	2	2	2	0	2	2	0		0	0	0	2	0	2	2	2	2	2	0	0	2	2	0	2	2	2	0		0
4	mbGBS20217	493.025	2		2			2	2		2	2	0		0	2	0	0		2	2	2	2	0	2	2	0	0	0	0	0		0	2	2		2	2		0		2				2		0	0
4	mbGBS11867	494.864	2				0	2	2	0	2		0		0		0	0	0			2		0	2	2	0	0	0	0	0	2	0	2				2	0	0			0				0	0	0
4	mbGBS9476	497.919	2	0	2	0	0	2	2	0	2	2	0	0	0	2	0	0	0	2	2	2	2		2	2	0	0	0	0	0	2		2		2	2	2	0	0		2	0	2	2	2	0	0	0
4	mbGBS13741	499.203	2	0	2	0	0	2	2	0	2	2	0		0	2	0	0	0	2		2	2	0	2	2	0	0	0	0	0	2	0	2	2	2	2	2	0	0		2	0	2				0	0
4	mbGBS7205	503.545		0		0	0	2	2	0	2	2	0				0		0			2	2	0	2	2	0	0		0	0		0	2	2	2	2	2	0	0			0			2	0	0	0
4	mbGBS14431	504.733	2	0	2	0		2	2		2	2	0	0		2	0	0	0	2	2	2	2	0	2	2	0	0	0	0	0	2		2	2	2	2	2	0	0	2	2	0	2	2	2	0	0	0
4	mbGBS2368	509.009	2	0	2	0	0	2	2	0	2	2	0		0	2	0	0	0	2	2	2	2	0	2	2	0	0	0	0	0	2	0	2	2	2	2	2		0	2	2	0	2	2	2	0	0
4	mbGBS1133	516.353		0			0	2				2	0				2	0	0	2	2		2	0		2	0	0	0		0	2		2	2		2	2		0		2	0	2	2	2	0	0	0
4	mbGBS9379	517.02	2	0	2	0	0	2	2	0	0	2	0	0	0	2	2	0	0		2	2	2	0	2	2	0	0	0		0	2	0	2	2	2	2	2	0	0	2	2	0	2	2	2	0	0	0
4	mbGBS9591	518.003	2	0	2	0	0	2	2	0	0	2	0		0	2		0	0	2	2	2	2	0	2	2	0	0	0	0	0		0	2	2	2		2	0	0		2	0		2	2	0	0	0
4	mbGBS11147	520.099	2	0		0	0	2		0	0		0		0		2	0	0	2	2	2	2	0	2		0	0	0	0	0		0	2				2	0	0			0			2	0	0	0
4	mbGBS1549	524.864	2	0	2	0	0	2	2	0	0	2	0	0	0	2	2	0	0	2	2	2	2	0	2	2	0	0	0	0	0	2	0	2	2	2	2	2	0	0	2	2	0	2	2	2	0	0	0
4	mbGBS10041	525.334	2	0			0	2	2	0		2	0			2	2	0	0	2	2	2	2	0	2	2	0	0	0		0	2	0	2	2	2	2	2	0	0	2				2	2		0	0
4	mbGBS6228	526.694					0	2				2	0			2	2		0	2	2	2	2	0		2	0	0	0	0	0		0	2	2		2	2	0	0						2	0
4	mbGBS19245	527.229	2		2	0	0	2	2			2	0	0	0	2	2		0	2	2	2	2	0	2	2		0	0	0	0		0	2	2	2	2	2	0	0		2	0	2	2	2	0	0	0
4	mbGBS13564	530.16	2	0	2	0	0	2	2	0	0	2	0			2	2	0	0	2	2	2	2	0	2	2	0	0	0	0	0	2	0	2	2	2	2	2	0	0	2	2	0	2	2	2	0	0	0
4	mbGBS17333	531.362	2	0	2		0			0	0	2					2		0	2	2	2	2		2	2	0	0	0	0		2	0	2	2	2	2	2	0					2			0
4	mbGBS21871	532.353	2	0				2	2			2				2	2	0					2	0	2	2	0				0		0			2	2	2	0	0		2				2		0	0
4	mbGBS8362	533.099	2	0	2		0	2	2	0	0	2	0		0	2	2	0	0	2	2	2	2	0	2	2	0	0	0	0		2	0	2	2		2	2	0	0	2	2	0	2		2	0	0	0
4	mbGBS16891	534.233	2	0	2		0	2	2	0	0	2	0		0	2	2	0	0	2	2	2	2	0		2	0	0	0	0	0	2	0	2	2	2		2	0	0		2	0	2	2	2	0	0	0
4	mbGBS6114	537.906	2	0	2	0	0	2		0	0	2	0	0	0	2	2		0	2	2	2	2	0	2	0	0	0	0	0	0		0	2	2	2	2	2	0	0				2	2	2	0	0	0
4	mbGBS5113	538.362	2	0		0	0	2		0	0	2	0						0			2		0		0	0	0			0	2							0	0						2	0	0	0
4	mbGBS2835	539.841	2	0	2		0	2	2	0		2	0		0	2	2	0	0		2	2				0	0	0	0		0			2	2			0	0	0					2	2		0	0
4	mbGBS399	540.116	2	0	2	0	0	2	2	0	0	2	0	0	0	2	2	0	0	2	2	2	2	0	2	0	0	0	0	0	0	2	0	2	2	2	2	0	0	0	2		0		2	2	0	0	0
4	mbGBS12904	541.551	2	0	2		0	2	2		0	2	0		0	2	2	0	0		2	2	2	0	2	0	0	0	0	0	0		0	2	2	2	2	0		0				2		2	0	0	0
4	mbGBS20792	542.586	2	0	2		0	2	2	0		2	0		0	2	2	0	0	2	2	2	2		2	0	0	0	0	0	0	2		2	2	2	2	0	0	0			0	2	2	2	0	0	0
4	mbGBS6090	543.3	2	0	2			2	2	0	0	2	0				2	0	0		2	2	2	0	2	0	0	0	0	0	0	2	0	2	2		2	0	0	0		2	0			2		0
4	mbGBS19163	544.346	2	0	2		0	2	2	0	0	2	0	0	0	2	2	0	0	2	2	2	2	0	2	0	0	0	0	0	0	2	0	2	2	2	2	0	0	0		2	0		2	2	0	0	0
4	mbGBS1220	545.421	2	0	2	0	0	2	2	0	0	2	0		0	2	2		0	2	2	2	2	0	2	0	0	0	0	0	0	2	0	2	2	2	2	0	0	0	2	2	0	2	2	2	0	0	0
4	mbGBS14995	546.786	2	0	2		0		2	0		2	0		0		2	0	0	2	2	2	2		2	0	0	0		0	0	2	0	2	2	2	2	0		0		2	0			2	0	0	0
4	mbGBS17782	547.029	2	0	2	0	0		2	0	0	2	0		0	2	2	0	0	2	2	2	2	0	2	0	0	0	0	0	0	2	0	2	2	2	2	0	0	0	2	2	0	2	2	2	0	0	0
4	mbGBS566	548.69	2	0	2		0	2	2	0	0	2	0	0	0	2	2	0	0	2	2	2	2	0	2	0	0	0	0	0	0	2	0	2	2	2	2	0	0	0		2	0		2	2	0	0	0
4	mbGBS22313	549.624	2	0	2	0		2	2		0	2				2	2			2	2			0	2		0	0		0	0		0	2			2	0	0	0	2	2	0	2	2	2	0	0	0
4	mbGBS2314	550.179	2	0	2	0	0	2	2	0	0		0		0	2	2	0	0	2	2	2	2	0	2	0	0	0	0	0	0	2	0		2	2	2	0		0		2		2	2	2	0		0
4	mbGBS20494	552.185		0	2	0	0	2	2	0	0	2	0	0	0	2	2	0	0	2	2	2	2	0	2	0	0	0	0	0	0	2	0	2		2	2	0	0	0	2	2			2	2	0	0	0
4	mbGBS1493	553.443	2	0	2	0		2	2	0	0	2	0	0		2	2	0	0	2	2	2	2	0	2	0	0	0	0	0	0	2	0			2	2	0	0	0	2	2	0	2	2	2	0	0	0
4	mbGBS13137	556.826	2	0	2		0	2	2	0	0	2	0	0	0	2	2	0	0	2	2	2	2	0	2	0	0	0	0	0	0	2	0	2	2	2	2	0	0	0	2	2	0	2	2	2	0	0	0
4	mbGBS10643	557.08	2	0	2	0	0	2	2	0	0	2	0		0	2		0	0		2	2	2	0	2	0	0	0	0	0	0	2	0	2	2	2	2	0	0	0	2		0	2	2	2	0	0	0
4	mbGBS20732	558.298	2		2	0		2	2			2			0	2	2	0		2	2	2	2	0	2		0	0	0		0	2	0	2	2	2	2	0	0	0	2	2	0		2	2			0
4	mbGBS5258	559.318	2	0	2		0	2	2	0	0	2	0	0	0	2	2	0	0	2	2	2	2	0	2	0	0	0	0	0	0	2	0	2	2	2	2	0	0			2	0	2	2	2	0	0	0
4	mbGBS3138	560.453	2		2		0		2	0	0	2			0		2		0		2	2	2	0	2	0	0	0	0	0	0		0				2			0				2	2		0	0	0
4	mbGBS18682	561.681	2	0	2	0	0	2	2	0	0	2	0		0	2	2	0	0	2	2	2	2	0	2	0	0	0	0	0	0	2	0	2	2	2	2	0	0	0	2	2		2	2	2	0	0	0
4	mbGBS19829	564.005	2	0	2	0	0	2	2	0	0	2	0		0	2	2	0	0	2	2	2	2	0	2	0	0	0	0	0	0	2	0	2	2	2	2	0	0	0		2	0	2	2	2	0	0	0
4	mbGBS4025	565.579	2	0	2	0	0	2	2	0	0	2	0		0	2	2	0	0	2	2	2	2	0	2	0	0	0	0	0	0	2	0	2	2	2	2	0	0	0		2	0	2	2	2	0	0	0
4	mbGBS2436	566.06	2	0	2	0	0	2	2	0	0	2	0		0	2	2	0	0	2	2	2	2	0	2	0	0	0	0	0	0	2	0	2	2	2	2	0	0	0	2		0	2	2	2	0	0	0
4	mbGBS18827	567.352	2	0	2	0	0	2	2	0	0	2	0	0	0	2	2	0	0	2	2	2	2	0	2	0	0	0	0	0	0	2	0	2		2	2	0	0	0	2	2	0	2	2	2	0	0	0
4	mbGBS7357	568.041	2	0	2		0		2	0	0	2	0		0	2	2	0	0	2		2	2	0	2	0	0	0	0	0	0	2	0	2	2		2	0	0	0		2	0	2	2		0	0	0
4	mbGBS15913	569.061		0	2	0	0	2			0	2	0		0		2		0	2	2	2	2	0			0	0	0	0	0	2	0	2	2	2	2	0	0	0	2				2	2	0		0
4	mbGBS3748	571.039	2	0	2	0	0	2	2	0	0	2	0	0	0	2	2	0	0	2	2	2	2	2	2	0	0	0	0	0	0	2	0	2	2	2	2	0	0	0		2	0	2	2	2	0	0	0
4	mbGBS22868	572.805	2	0	2	0	0	2	2	0	0	0	0	0	0	2	2	0	0	2	2	2	2	2	2	0	0	0	0	0	0	2		2	2	2	2	0	0	0			0		2	2	0	0	0
4	mbGBS7486	575.325	2	0	2	0	0	2	2	0	0	0			0	2	2		0		2	2	2	2	2	0	0	0	0	0	0	2	0	2	2	2		0		0			0	2	2	2	0	0	0
4	mbGBS10526	576.649	2	0	2		0	2	2	0					0	2	2		0	2	2	2	2	2	2	0		0	0	0	0	2	0	2	2	2	2	0	0	0		2	0		2	2		0	0
4	mbGBS15100	577.391	2	0	2	0	0	2		0	0	0	0		0	2	2	0	0	2	2	2	2	2	2	0	0	0	0	0	0	2	0	2	2	2	2	0	0	0		2	0	0	2	2	0	0	0
4	mbGBS13255	578.258	2	0	2		0	2	2	0		0	0		0	2	2	0	0	2	2	2	2	2	2	0		0	0	0	0		0	2	2		2	0	0				0	0	2	2	0	0
4	mbGBS19953	579.447	2	0	2	0	0	2	2	0	0	0	0		0	2	2	0	0	0	2	2	2	2		0	0	0	0	0	0	2	0	2	2	2	2	0	0	0	2	2	0	0	2	2	0	0	0
4	mbGBS17560	580.17	2	0	2	0	0	2	2		0	0		0	0	2	2	0	0	0		2	2	2	2	0	0	0	0	0	0	2	0	2	2	2	2	0		0		2	0		2	2	0	0	0
4	mbGBS16440	586.062	2	0	2		0	2	0	0	0	0	0		0	2	2	0	0	0	2	2	2	2	2	0	2	0	0	0	0	2	0	2	2	2	2	0	2	0		2	0	0	2	2	0	0	0
4	mbGBS5398	590.128	2		2		0	2	0	0	0	0	0		0		2		0	0	2	2	2			0	2	0	0	2	0	2	0	0	2	2		0	2	0							0	0	0
4	mbGBS16070	593.591	2	0	2		0	2	0	0	0	0	0		0	2	2	0	0	0	2	2		2	2	0	2	2	0	2	0	2	0	0	2	2	2		2	0		2	0		2	2	0	0	0
4	mbGBS16147	595.321	2	0	2	0	0	2	0	0	0	0	0		0	2	2	0	0	0	2	2	2	2	2	0	2	2	0	2	0	2	0	0		2	2	0	2	0	2		0	0	2	2	0	0	0
4	mbGBS11416	596.022	2	0	2		0	2	0	0	0	0	0			2					2	2	2			0	2	2			0		0	0				0		0					2		0	0	0
4	mbGBS13080	598.857	2	0	2	0	0	2	0	0	0	0	0		0	2	2	0	0	0	2	2	2	2	2	0	2	2	0	2	0	2	0	0	2	2	2	0	2	0	2		0		2	2	0	0	0
4	mbGBS280	599.195	2	0	2	0	0	2	0	0	0	0		0	0	2	2	0	0	0	2	2	2	2	2	0	2	2	0	2	0		0	0	2	2	2	0	2	0	2	2	0	0	2	2	0	0	0
4	mbGBS21793	600.039	2	0			0	2		0			0		0	2	2									0			0		0	2		0						0					2	2	0	0	0
4	mbGBS16074	601.127	2	0	2		0	2	0		0	0	0		0	2	2	0	0	0	2	2	2	2	2	0	2	2	0	2	0	2	0	0	2	2	2	0		0	0	2		0	2	2	0	0	0
4	mbGBS883	603.977	2	0	2		0	2	0	0	0	0	0		0	2	2	0	0	0	2	2	2	2	2	0	2	2	0	2	0	2	0	0	2	2	2	0	2	0			0		2	2	0	0	0
4	mbGBS13586	604.251	2	0	2		0	2	0		0	0	0		0	2	2	0	0	0	2	2	2	2	2		2	2	0	2	0	2		0	2	2	2	0	2	0		2	0	0	2	2	0	0	0
4	mbGBS18808	605.567	2	0	2	0	0	2	0	0	0		0		0	2	2	0	0	0	2	2	2	2	2	0	2	2	0	2	0	2	0	0	2	2	2	0	2	0	0		0	0	2	2	0	0	0
4	mbGBS14260	609.891	2	0	0	0	0	2	0	0	0	0	0	0	0	2	2	0	0	0	2	2	2	2	2		2	2	0	2	0	2	0		0	2	2	0	2	0	0	2	0	0	2	2	0	0	0
4	mbGBS21970	610.322			0			2		0		0			0	2		0	0	0		2	2	2	2	0	2	2	0			2	0	0	0	2	2	0	2	0						2		0	0
4	mbGBS18967	611.62	2		0	0	0	2	0	0	0	0	0	0	0	2	2	0	0	0	2	2	2	2		0	2	2	0	2	0	2	0	0	0	2	2	0	2		0	2	0	0	2	2	0	0	0
4	mbGBS21677	613.436	2	0			0	2	0		0		0		0	2	2	2		0	2	2	2	2	2	0	2	2		2	0	2	2			2	2	0	2	0		2		0	2	2	0	0	0
4	mbGBS5424	614.169			0	0	0		0	0	0	0	0		0	2	2		0	0	2	2	2	2		0		2	0	2	0	2		0	0		2	0	2	2	0		0				0	0	0
4	mbGBS3891	616.16	2	0	0		0		0	0	0	0	0		0	2	2		0	0	2	2	2	2	2	0	2	2	0	2	0	2	2	0	0	2		0	2	2	0		0	0	2	2	0	0	0
4	mbGBS19441	617.391	2	0	0	0	0	2	0	0	0	0	0	0	0	2	2	2	0	0	2	2	2	2	2	0	2	2	0	2	0	2	2	0	0	2	2	0	2	2	0	2	0	0	2	2	0	0	0
4	mbGBS6233	618.008	2	0	0	0	0	2	0	0	0	0	0		0	2	2		0	0	2		2	2	2	0	2	2	0	2	0		2	0		2	2	0	2	2	0	2	0	0	2	2	0	0	0
4	mbGBS2090	619.322	2	0	0		0	2	0	0	0	0	0		0	2	2	2	0	0	2	2	2	2	2	0	2	2	0	2	0	2	2	0	0	2	2	0	2	2			0	0	2	2	0	0	0
4	mbGBS3104	620.015	2		0		0	2	0	0	0	0	0		0	2	2		0	0	2	2	2		2	0	2	2			0	0	2	0	0	2	2	0	2	2			0		2		0	0	0
4	mbGBS1440	621.2	2	0	0	0	0	2	0	0	0	0	0	2	0	2	2	2	0	0	2	2	2	2	2	0	2	2	0	2	0	0	2	0	0	2	2	0	2	2	0	2	0	0	2	2	0	0	0
4	mbGBS17844	622.129	2	0	0	0	0	2	0	0	0	0	0	2	0	2	2	2		0	2		2	2	2	0	2	2	0	2	0	0	2	0	0	2	2	0	2	2	0	2	0	0	2	2	0	0	0
4	mbGBS2359	623.097	2	0	0	0	0	2	0	0	0	0	0	2	0	2	2	2	0	0	2	2	2	2	2	0	2	2	0	2	0	0	2	0	0	2	2		2	2		2	0	0	2	2	0	0	0
4	mbGBS1751	624.307	2	0		0	0	2	0	0	0	0	0	2	2	2	2	2	0	0	2		2		2	0	2	2	0	2	0	0	2	0	0	2	2	0	2	2	0	2	0	0	2	2	0	0	0
4	mbGBS10655	626.284	2	0	0	0	0	2	0	0			0	2	2		2		0		2	2	2		2	0		2	0	2	0	0	2	0	0	2		0		2		2	0	0	2		0	0	0
4	mbGBS20118	627.488	2	0	0	0	0	2	0	0	0		0	2	2	2	2	2	0	0	2	2	2	2	2	0	2		0	2	0	0	2	0	0	2	2		2	2	0	2	0	0	2	2	0	0	0
4	mbGBS8992	629.563	2	0	0		0	2		0		0		2	2	2	2	2		0	2	2	2	2	2			2	0		0		2	0		2	2	0	2	2		2	0		2	2
4	mbGBS12561	630.954	2	0	0	0		2			0	0			2	2	2				2			2			0	2		0	0	0	2	0	0	2	2	0	2	2	0	2	0	0	2	2	0	0	0
4	mbGBS11338	631.529	2	0	0	0	0	2	0		0	0	0			2	2	2		0	2	2	2	2	2		0	2		0	0	0	2	0	0	2	2	0	2	2	0	2	0	0		2
4	mbGBS18497	632.028	2	0	0	0	0	2	0	0	0	0	0	2	2	2	2	2	0	0	2		2	2	2	2	0	2	2	0		0	2	0	0	2	2	0	2	2	0	2	0	0	2	2	0	0	0
4	mbGBS3761	633.042	2		0	0	0	2	0	2	0		0	2	2		2	2	2		2	2	2	2		2	0	2	2	0	0	0	2			2	2			2	0	2			0	2		0	0
4	mbGBS17754	634.105	2	0	0	0	0		0	2	0	0	0	2	2	0	2	2	2	0	2	2	2	2	2	2	0	2	2	0	0	0	2	0	0	2	2	0	2	2	0	2	0		0	2	0		0
4	mbGBS17417	636.431	2	0	0	0	0	2	0		0	0	2		2				2	0	2	2		2	2	2	0	2	2	0	0	0	2	0	0	2		0	2	2	0	2	0	0	0		0	0	0
4	mbGBS13496	637.351	2	0	0	0	0	2	0	2	0	0	2		2		2	2	2	0	2	2	2	2	2	2	0	2	2	0	0	0	2	0	0	2	2	0	2	2	0	2	0		0	2	0	0	0
4	mbGBS10381	638.058	2	0			0	2	0	2	0	0	2		2	2	2	2	2	0		2	2	2	0	2		2	2	0	0			0			2	0	2	2		2	0			2		0
5	mbGBS2714	0.252715	2	2	2	2	0	2	2	2	2	2	2		2	0	2	0	0	0	0	0	2	0	0	0	0	2	0	0	0	2	2	2	2	2	0	0	2	2		0	2	2	2	2	2	2	0
5	mbGBS1647	1.31552	2	2	2	2	0	2	2	2	2	2	2	0	2	0	2	0	0	0	0	0	2	0	0	0	0	2		0	0	2	2	2	2	2	0	0	2	2			2	2	2	2	2	2	0
5	mbGBS3897	2.02069	2		2		0	2	2		2	2	2		2		2		0	0	0	0	2		0	0	0	2	0	0	0	2	2	2	2		0	0		2			2		2	2		2	0
5	mbGBS111	3.1413	2		2	2	0	2	2	2	2	2	2	0	2	0	2	0	0	0	0	0	2	0		0	0	0	0	0	0	2	2	2	2	2	0	0	2	2	0	0	2	2	2	2	2	2	0
5	mbGBS3859	4.13089	2	2	2	2	0	2		2	2	2	2	0		0	2	0	2	0	0	0	2	0	0	0	0	0	0	0	0	2	2	2	2	2	0	0	2	2	0	0		2	2	2	2	2	0
5	mbGBS2924	5.37427	2	2	2	2	0	2	2	2	2	2	2	0	2	0	2	0	2	0	0	0	2	0	0	0	0	0	0	0	0	2	2	2	2	2	0	0	2	0	0	0	2	2	2	2	2	2	0
5	mbGBS22531	6.51396	2		2	2	0		2		2	2	2	0	2	0	2			0	0		2			0		0	0	0	0	2	2	2		2	0	0	2	0		0	2	2	2	2	2	2	0
5	mbGBS3189	7.05766	2	2	2	2	0	2	2	2	2	2	2	0	2	0	2	0	2	0	0	0	2	0		0	0	0	0	0	0		2	2	2	2	0	0	2		0	0	2	2	2	2	2	2	0
5	mbGBS17756	8.0552					0	2			2	2				0			2		0	0	2		0	0	0	0	0	0	0					2	0	0		0		0					2		0
5	mbGBS12619	9.12062	2	2	2		0	2				2	2		2	0	2	0	2	0	0	0		0	0	0	0	0	0	0	0		2	2	2			0		0			2		2	2	2	2	0
5	mbGBS10753	11.179	2	2					2	2	2		2		2	0	0	0	2		0			0		0		0	0	0	0	2		2		2	0	0	2	0						0	2		0
5	mbGBS16549	12.4979	2	2	2	2	0	2	2	2	2	2	2		2	0	0		2	0	0	0	2	0	0	0	0	0	0	0	0	2	2	0	2	2	0	0	2	0	0	0	2	2	0	0	2	2	0
5	mbGBS16654	13.0345	2	2	2	2	0	2	2	2	2	2	2		2	0	0	0	2	0	0	0	2	0	0	0	0	0	0	0	0	2	2	0	2	2	0	0	2	0		0	2	2	0	0	2	2	0
5	mbGBS17683	16.9427	2	0	2		0	2	2		2		2		2	0		0	2	0	0	0		0	0	0	0	0	0		0	2	2	0	2		0	0	2	0		0			0	0		2	0
5	mbGBS18943	17.0765		0	2	2	0		2	2			2		2	0	0				0		2		0		0		0	0		2	2	0	2	2		0	2			0	2	2		0	2	2	0
5	mbGBS8678	18.211	2	0	2	2	0	2	2	2	2	0	2		2	0	0	0	2	0	0	0	2	0	0	0	0	0	0	0	0	2	2	0	2	2	0	0	2	0			2		0	0	2	2	0
5	mbGBS18978	19.1503	2	0	2	2	0	2		2		0	2	0	2	0	0	0	2	0	0	0	2	0	0	0	0	0	0	0	0	2	2	0	2	2	0	0	2	0	0	0	2	2	0	0	2	0	0
5	mbGBS10486	21.8379	2	0	2		0	2	2	2	2	0	2	0	2	0	0	0	2	0		0	2	0	0	0	0	0	0		0		2	0	2	2	0	0	2	0			0	0	0		2	0
5	mbGBS21145	22.6355	2	0	2	2	0	2	2	2	2	0	2	0	2	0	0	0	2	0	0	0	2	0	0	0	0	0	0	0	0	2		0	2	2		0	2	0	0	0	0	0	0	0	2	0	0
5	mbGBS10367	23.1373		0			0	2			2	0	2	0		0	0	0	2	0	0	0	2	0	0	0	0	0	0	0	0		2	0		2		0	2	0		0	0	0	0	0	2	0	0
5	mbGBS13427	24.2335	2	0	2	2	0	2	2	2	2	0	2	0	2	0	0	0	2	0	0	0	2	0	0	0	0	0	0	0	0	2	2	0	2	0	0	0	2	0	0	0	0	0	0	0	2	0	0
5	mbGBS5750	25.2734	2	0	2		0	2	2	2	2	0	2		2	0	0	0	2	0	0	0	2	0	0	0	0	0	0	2	0	2	2	0	2	0	0	0	2	0			0	0	0	0	2	0	0
5	mbGBS19294	26.0996	2		2		0		2	2	2	0	2		2	0		0	2	0	0		2		0		0	0	0	2	0	2	2		2	0	0	0			0	0		0	0	0	2	0	0
5	mbGBS13200	27.943	2	0	2	2	0	2		2	2	0	2		2	0	0		2		0	0	2	0	0	0	0	0	0	2	0	2	0	0	2	0	0	0	2	0	0		0		0		2		0
5	mbGBS491	28.2252	2	0	2	2		2	2		2		2	0		0	0			0		0	2	0	0		0		0		0	2		0	2	0	0	0	2	0		0	0	0	0	0		0	0
5	mbGBS18566	29.1929	2	0			0	2	2	2	2	0	2		2		0	0	2	0	0	0	2	0	0	0	0	0	0		0		0	0		0	0	0	2	0		0	0		0	0		0	0
5	mbGBS852	30.1735	2	0	2		0	2	2	2	2		2	0	2	0	0	0	2	0	0		2	0	0	0	0	0	0	2	0	2	0	0	2	0	0	0	2	0	0	0	0	0	0	0	2	0	0
5	mbGBS847	31.0378	2	0	2	2	0	2	2	2	2	0			2	0	0		2	0	0	0	2		0	0	0	0	0	2	0	2	0	0	2			0	2	0			0			0	2	0	0
5	mbGBS6429	32.1694	2	0	2	2	0	2	2	2	2	0	2		2	0	0	0	2	0	0	0	2	0	0	0	0	0	0	2	0	2	0	0	2	0		0	2	0			0			0	2	0	0
5	mbGBS10021	33.6653	2	0	2		0	2	2	2	2	0	2		2	0	0	0	2	0	0	0	2	0	0	0	0	0		2	0	2	0	0	2	0	0	0	2	0		0		0	0	0	2	0	0
5	mbGBS13515	34.5192	2	0	2	2	0	2	2	2	2	0	2		2	0	0	0	2	0	0	0	2	0	0	0	0	0	0	2	0	2	0	0	2	0	0	0	2	0	0	0		0	0	0	2	0
5	mbGBS4263	35.0289			2	2	0	2	2		2	0	2		2	0	0		2	0	0	0		0	0	0	0	0		2	0	2	0	0	2	0	0	0	2	0		0		0	0			0	0
5	mbGBS17556	36.6444	2	0	2	2	0	2	2	2	2	0	2	0	2	0	0	0	2	0	0	0	2	0	0	0	0	0	0	2	0	2	0	0		0	0	0	2	0	0	0	0		0	0	2	0	0
5	mbGBS7183	38.0347	2	0	2	2	0	2	2	2	2	0	2		2	0	0	0	2	0	0		2	0	0	0	0	0	0	2	0	2	0	0	2	0		0	2	0			0		0	0	2	0	0
5	mbGBS11698	39.7134	2	0	2	2	0	2	2	2	2	0	2		2	0	0	0	2	0	0	0	2	0	0	0	0	0	0	2	0	2	0	0	2	0	0	0	2	0	0	0	0	0	0	0	2	0	0
5	mbGBS14255	40.2265	2		2	2	0	2	2	2	2	0	2		2	0	0	0	2	0	0	0	2	0	0	0	0	0	0	2	0	2	0	0	2	0	0	0	2	0		0	0	0	0	0	2	0	0
5	mbGBS2065	41.6684	2	0	2		0	2	2	2	2	0	2		2	0	0	0	2	0	0	0	2	0	0	0	0	0	0	2	0	2	0	0	2	0	0	0		0	0	0	0	0	0	0	2	0	0
5	mbGBS9920	43.2258	2	0	2	2	0	2	2	2	2	0	2		2	0	0	0	2			0	2	0		0				2	0	2	0	0	2					0		0	0		0		2	0	0
5	mbGBS2994	44.1678	2	0	2	2	0	2	2		2	0	2	0	2	0	0	0	2	0	0	0	2	0	0	0	0	0	0	2	0	2	0	0		0	0	0	2	0		0	0	0	0	0	2	0	0
5	mbGBS2106	45.7009	2	0	2	2	0	2	2	2	2	0	2		2	0	0		2		0	0	2	0	0	0	0	0	0	2	0	2	0	0	2		0	0	2	0		0	0		0	0	2	0	0
5	mbGBS18469	47.743	2	0	2	2	0	2	2	2	2	0	2	0	2	0	0	0	2	0	0	0	2	0	0	0	0	0	0	2	0	2	0	0		0	0	0	2	0	0	0	0	0	0	0	2	0	0
5	mbGBS19125	48.1072		0	2		0		2	2	2	0	2			0	0	0	2	0		0	2	0	0	0	0	0		2	0	2	0	0	2	0	0	0		0		0			0	0	2		0
5	mbGBS12582	66.4238	2	0	2	2	0	2	2	2	2	0	2	0	2	0	0	0	2	0	0	0	2	0	0	0	0	0	0	2	0	2	0	0	2	0	0	0	2	0		0	0	0	0	0	2	0	0
5	mbGBS17742	67.471	2	0	2	2	0	2	2	2	2	0	2	0	2	0	0	0	2	0	0	0	2	0	0	0	0	0	0	2	0	2	0	0	2	0	0	0	2	0		0	0	0	0	0		0	0
5	mbGBS13986	68.4334	2	0	2	2	0	2	2	2	2	0	2		2	0	0	0	2	0	0	0		0	0	0	0	0	0		0	2	0	0	2	0	0	0	2	0		0	0	0	0	0	2	0	0
5	mbGBS15578	69.3821	2	0	2		0		2	2	2	0	2		2	0	0	0	2	0	0	0	2	0	0	0	0	0	0	2	0	2	0	0	2	0	0	0	2	0	0	0		0	0	0	2	0	0
5	mbGBS14615	71.216	2	0	2	2	0		2	2	2	0	2		2	0	0	0	2			0		0	0	0		0	0	2	0	2	0	0	2		0	0	2	0			0	0		0	2	0	0
5	mbGBS16209	73.4738	2	0	2		0	2	2	2	2	0	2	0	2	0	0	0	2	0	0	0	2	0		0	0	0	0	2	0	2	0	0	2	0	0	0		0			0		0	0	2	0	0
5	mbGBS19515	74.5945	2		2	2	0	2	2	2	2	0	2		2	0	0	0	2	0	0	0	2	0	0	0	0	0	0	2	0		0	0	2	0	0	0	2	0	0	0	0	0	0	0	2	0	0
5	mbGBS22218	75.3252		0	2			2	2	2	2		2		2	0		0	2	0		0	2	0	0			0	0		0		0		2	0	0	0	2	0			0		0	0	2	0
5	mbGBS8408	79.2985	2		2		0	2	2	2	2	0	2		2	0	0		2	0		0	2		0	0	0	0	0	0	0	2	0	0	2	0	0	0	2	0			0		0	0	2		0
5	mbGBS4954	81.4051	2	0			0	2		2	2	0	2		2	0	0	0	2	0	0	0	2	0	0	0	0	0	0		0	2	0	0	2	0	0	0		0			0		0	0	2	0	0
5	mbGBS8194	82.0777	2	0	2		0			2	2	0	2	0	2	0	0	0	2		0	0	2	0	0	0	0	0	0	0	0	2	0	0	2	0	0	0	2	0		0	0		0	0	2	0	0
5	mbGBS4878	83.6935	2		2	2		2	2	2	2	0	2		2	0	0		2				2			0	0	0		0		2	0	0	2	0	0		2	0						0	2	0	0
5	mbGBS4090	84.4809	2	0	2	2	0	2	2	2	2	0	2	0	2	0	0	0	2	0	0	0	2	0	0	0	0	0	0	0	0	2	0	0	2	0	0	0	2	0	0	0	0	0	0	0	2	0	0
5	mbGBS13470	86.4096	2	0	2		0	2	2		2		2			0	0	0			0	0	2	0	0		0	0	0	0	0	2		0			0	0	2	0					0		2	0	0
5	mbGBS14151	87.6494	2	0	2	2	0	2	2	2	2	0	2	0	2	0	0	0	2	0	0	0	2	0	0	0	0	0	0	0	0	2	0	0	2	0	0	0		0		0	0	0	0	0	2	0	0
5	mbGBS18321	89.0356	2	0	2	2	0	2	2	2	2	0	2		2	0	0	0	2	0	0	0	2		0	0	0	0	0	0	0	2	0	0	2	0	0	0	2	0	0	0	0		0	0	2	0	0
5	mbGBS19263	90.2844	2	0	2	2	0	2	2	2		0	2		2	0	0	0	2	0	0	0	2	0	0	0	0	0	0	0	0	2	0	0	2	0	0		2	0		0		0	0	0	2	0	0
5	mbGBS20803	91.5482	2	0	2	2	0	2	2	2	2	0	2	0	2	0	0	0	2	0	0		2	0	0	0	0		0	0	0	2	0		2	0	0	0	2	0	0	0	0		0	0	2	0	0
5	mbGBS13537	94.3226	2	0	2		0	2		2		0	2		2	0	0	0	2	0	0	0	2	0	0		0	0		0	0	2		0	2		0	0	2	0			0		0	0	2	0	0
5	mbGBS21237	95.5622	2	0	2		0	2		2	2	0	2	0			0		2	0	0	0	2	0	0	0	0	0	0	0	0	2	0	0	2	0	0	0	2	0			0	0		0	2	0	0
5	mbGBS10974	97.2488	2	0	2		0	2	2	2	2	0	2		2	0	0	0	2	0	0	0	2	0	0	0	0	0	0	0	0		0	0	2	0	0	0	2	0		0	0		0	0	2	0	0
5	mbGBS772	98.4281		0	2	2	0	2	2	2		0	2			0	0	0	2	0	0	0	2		0	0	0	0	0					0	2	0	0	0	2						0	0	2		0
5	mbGBS5887	99.2234	2		2			2	2	2	2	0	2	0		0	0	0	2	0	0	0	2	0		0	0	0	0	0	0	2	0	0	2		0	0	2	0				0	0	0			0
5	mbGBS22246	100.461	2	0	2		0	2	2	2		0	2				0	0	2	0	0	0	2	0	0		0	0	0		0		0	0	2		0	0			0	0		0		0	2	0	0
5	mbGBS18809	102.509	2	0	2	2	0	2	2	2	2	0	2		2	0	0	0	2	0	0	0		0	0	0	0	0	0	0	0	2	0	0	2	0	0	0	2	0	0	0	0	0	0	0	2	0	0
5	mbGBS19974	106.796	2	0	2	2	0	2	2	2	2	0	2	0	2	0	0	0	2	0	0	0	2	0	0	0	0	0	0	0	0	2	0	0		0	0	0	2	0	0	0	0	0	0	0	2	0	0
5	mbGBS22355	109.497	2	0	2	2	0	2	2	2	2	0	2	0	2		0	0	2	0	0	0	2	0	0	0	0	0	0	0	0	2	0	0	2	0	0	0	2	0	0	0	0	0	0	0	2	0	0
5	mbGBS2152	110.895	2	0	2	2	0	2	2	2	2	0	2		2	0	0	0	2	0	0	0	2	0	0	0	0	0	0	0	0	2	0	0	2	0	0	0	2	0	0	0	0	0	0	0	2	0	0
5	mbGBS20088	111.215	2	0	2	2	0	2	2	2	2	0	2	0	2	0	0	0	2	0	0	0	2	0	0	0	0	0	0	0	0	2	0	0	2	0	0	0	2	0		0	0	0	0	0	2	0	0
5	mbGBS14258	113.91	2	0			0	2	2	2	2	0	2	0	2	0	0	0	2	0	0	0	2	0	0	0	0	0	0	0	0	2	0	0			0	0	2	0		0	0	0	0	0	2	0	0
5	mbGBS9301	115.015	2	0	2	2	0	2	2	2	2	0	2		2	0	0		2	0	0	0	2	0	0	0	0	0	0	0	0	2	0	0	2	0	0	0	2	0	0	0	0	0	0	0	2	0	0
5	mbGBS9368	116.11	2	0	2	2	0	2	2	2	2	0	2	0	2	0	0	0	2	0	0	0	2	0	0	0	0	0	0	0	0	2	0	0	2	0	0	0		0	0	0	0	0	0	0	2	0	0
5	mbGBS7269	117.012	2	0	2		0	2	2	2	2	0	2	0	2	0	0	0	2	0	0	0		0	0	0		0	0	0	0	2	0	0		0	0	0		0				0	0	0	2	0	0
5	mbGBS16766	118.566	2	0	2	2	0	2	2	2	2	0	2		2	0	0		2	0	0	0	2	0	0	0	0	0	0	0	0	2	0	0	2	0	0	0	2	0		0	0	0	0	0	2	0	0
5	mbGBS23402	120.885	2	0	2		0	2		2	2	0	2	0	2	0	0	0	2	0	0	0	2	0	0	0	0	0	0	0	0	2	0	0	2	0	0	0	2	0		0	0		0	0	2	0	0
5	mbGBS966	122.244	2	0	2	2	0	2	2	2	2	0	2		2	0	0	0	2	0	0	0	2	0	0	0	0	0	0	0	0	2	0	0	2	0	0	0	2	0	0	0	0	0	0	0	2	0	0
5	mbGBS5094	123.011					0	2				0	2			0	0		2		0	0	2	0			0	0	0		0			0		0	0	0	2	0		0	0		0		2	0	0
5	mbGBS13502	125.245	2	0	2	2	0	2	2	2	2	0	2	0	2	0	0	0	2	0	0	0	2	0	0	0	0	0	0	0	0	2	0	0	2	0	0	0	2	0	0	0	0	0	0	0	2	0	0
5	mbGBS1548	126.603	2	0	2	2	0	2	2	2	2	0	2		2	0	0	0	2	0	0	0	2	0	0	0	0	0	0	0	0	2	0	0		0	0	0	2	0	0	0	0	0	0	0	2	0	0
5	mbGBS10962	127.092	2	0			0			2	2	0	2		2	0	0		2	0	0	0	2		0	0	0	0	0	0	0		0	0	2	0		0	2	0		0				0	2	0
5	mbGBS21340	128.83		0	2		0	2	2	2	2	0	2		2		0	0		0	0	0	2	0	0	0		0	0		0	2	0	0		0		0	2			0			0	0	2	0	0
5	mbGBS15775	130.585	2	0	2		0	2	2		2	0	2	0	2	0	0		2		0	0	2	0	0	0	0	0	0	0	0	2	0	0	2	0	0	0	2	0	0	0	0	0	0	0	2	0
5	mbGBS10065	131.19	2	0	2	2	0	2	2	2	2	0	2	0	2	0	0	0	2	0	0	0	2	0	0	0	0	0	0	0	0	2	0	0	2	0	0	0	2	0	0	0	0	0	0	0	2	0
5	mbGBS7284	133.347	2	0	2		0	2	2	2	2	0	2		2	0	0	0	2	0	0	0	2	0	0	0	0	0	0	0	0	2	0		2	0	0	0	2	0	0				0	0	2	0	0
5	mbGBS10063	136.042		0	2		0	2	2	2	2				2	0	0	0	2	0		0	2	0	0	0	0		0	0	0	2	0	0	2	0	0	0	2	0			0		0		2	0	0
5	mbGBS23444	141.759	2		2	2	0	2	2	2	2	0	2		2	0		0	2	0	0	0	2	0	0	0	0	0	0			2	0		2	0		0	2	0					0	0	2		0
5	mbGBS1373	143.631	2	0	2		0	2	2	2	2		2		2	0	0	0	2	0	0	0			0	0	0	0	0			2	0	0		0	0	0	2	0		0	0		0	0	2	0	0
5	mbGBS2258	144.316	2	0	2		0		2	2		0	2		2		0		2	0	0	0	2	0	0	0	0	0		0	0	2	0	0	2	0	0	0	2	0	0	0	0			0	2	0	0
5	mbGBS3041	145.626	2	0	2		0	2	2		2		2		2	0	0						2	0	0	0	0	0	0	0	0	2	0	0	2			0	2	0			0		0			0	0
5	mbGBS10224	146.015	2	0	2		0	2	2	2	2	0	2		2	0	0	0	2	0	0	0	2		0	0	0	0	0	0	0	2	0		2	0	0	0	2	0			0	0	0	0	2	0	0
5	mbGBS2853	149.724	2	0		2	0	2	2	2	2	0	2	0	2	0	0	0	2	0	0	0	2	0	0	0	0	0	0	0	0	2	0	0		0		0	2	0		0	0	0	0	0	2	0	0
5	mbGBS1843	151.54	2	0	2	2	0	2	2	2	2	0	2		2	0	0	0	2	0	0	0	2	0	0	0	0	0	0	0	0	2	0	0	2	0	0	0	2	0	0	0	0		0	0	2	0	0
5	mbGBS8431	152.363	2	0	2		0		2		2		2		2		0		2	0		0	2	0	0	0		0	0	0	0		0	0	2	0	0		2	0		0	0		0	0			0
5	mbGBS3674	160.651	2		2		0	2	2	2	2		2		2	0	0				0	0	2	0		0	0	0	0	0	0	2	0		2	0	0	0		0			0		0			0	0
5	mbGBS4673	163.413	2	0	2		0	2	2	2	2		2			0	0	0	2	0	0	0	2	0		0	0	0	0	0	0	2	0	0		0		0	2	0			0	0		0	2	0	0
5	mbGBS427	166.017	2				0		2	2	2	0	2				0	0	2	0	0	0	2	0	0	0	0	0	0	0	0				2		0	0	2	0			0		0	0	2	0
5	mbGBS21778	167.192	2		2		0			2	2		2		2	0	0		2	0	0	0	2		0	0	0	0	0	0	0	2		0	2	0	0	0	2	0	0		0	0		0	2	0	0
5	mbGBS14042	181.757	2	0	2	2	0	2	2	2	2		2	0	2	0	0	0	2		0	0	2	0	0	0	0	0	0	0		2	0	0	2	0	0	0		0	0	0	0	0		0	2	0	0
5	mbGBS11506	182.106	2		2		0	2	2	2	2	0	2			0	0		2	0	0	0		0	0	0		0	0	0	0	2	0			0	0	0	2	0			0		0	0	2	0	0
5	mbGBS8712	185.893	2	0	2		0	2	2		2				2		0		2	0		0	2	0		0	0	0	0	0	0	2	0	0			0	0		0			0			0	2	0	0
5	mbGBS9841	188.908	2	0	2	2	0	2	2	2	2	0	2		2	0	0		2	0	0	0	2	0	0	0	0	0	0	0	0			0	2		0	0	2	0	0	0	0	0		0	2		0
5	mbGBS20272	193.248	2	0	2	2	0	2		2	2	0	2		2	0	0	0	2	0	0	0	2	0	0	0	0	0	0	0	0	2	0	0	2	0	0	0	2	0	0	0	0		0	0	2	0	0
5	mbGBS8988	194.179	2	0			0	2	2	2	2	0	2	0	2		0		2	0			2	0	0	0	0	0	0	0	0	2	0	0	2			0	2	0			0	0		0	2		0
5	mbGBS8967	196.058	2	0	2	2	0	2	2	2	2	0	2		2		0	0	2	0	0	0	2	0		0	0	0	0	0	0	2	0	0	2	0	0	0	2	0		0	0		0	0	2	0	0
5	mbGBS5795	199.329	2	0	2		0	2	2	2	2	0	2			0	0		2	0	0	0	2	0	0	0	0	0	0	0	0	2	0	0	2	0	0	0	2	0	0		0	0	0	0	2	0	0
5	mbGBS8073	203.03	2	0	2		0	2		2	2		2		2	0	0		2		0	0	2	0	0	0	0	0	0	0	0		0	0	2	0	0	0	2	0			0		0	0	2	0
5	mbGBS4794	209.505	2	0	2		0	2		2		0					0		2	0	0	0	2	0			0	0		0	0			0			0	0					0		0	0		0	0
5	mbGBS18849	220.238	2	0	2		0	2	2	2	2	0	2	0	2		0		2	0	0	0	2	0		0	0	0	0	0	0		0	0		0	0	0	2	0		0	0	0	0	0	2		0
5	mbGBS13443	224.117	2	0	2	2	0	2	2	2	2	0	2	0	2	0	0	0	2	0	0	0	2	0	0	0	0	0	0	0	0	2	0	0		0	0		2	0		0	0		0	0	2	0	0
5	mbGBS10566	226.707	2	0		2	0	2	2	2	2	0	2		2	0	0		2	0	0	0		0	0		0	0	0	0	0	2	0	0	2	0	0	0	2	0	0	0	0	0	0	0	2	0	0
5	mbGBS17620	231.454	2	0	2	2	0	2	2	2	2	0	2		2	0	0	0	2	0	0	0	2	0	0	0	0	0	0	0	0	2	0	0	2	0	0	0	2	0	0		0	0	0	0	2	0	0
5	mbGBS12649	235.63	2	0	2		0		2	2	2	0	2		2	0	0	0	2	0	0		2		0	0	0	0	0	0	0		0	0	2	0	0	0		0		0	0		0	0		0	0
5	mbGBS10361	242.981	2	0	2	2	0	2		2	2	0	2	0	2	0	0	0	2		0	0	2	0	0	0	0	0	0	0	0	2	0	0	2	0	0	0	2	0		0			0	0	2	0	0
5	mbGBS21699	249.431	2	0			0		2	2			2				0	0	2	0			2		0	0		0		0	0			0				0	2	0					0		2	0	0
5	mbGBS11347	250.18		0	2	2	0	2	2	2	2	0	2	0	2	0	0	0	2		0	0	2	0	0	0	0	0		0	0	2	0	0	2	0	0	0	2	0	0		0	0	0		2	0	0
5	mbGBS8698	252.215	2	0	2		0	2	2	2	2	0	2		2	0	0	0	2	0	0	0	2	0	0	0	0	0	0	0	0	2		0	2			0		0		0	0		0	0	2	0	0
5	mbGBS3280	259.97	2	0		2	0	2	2	2	2		2			0		0		0	0	0			0	0	0	0	0	0	0	2	0	0	2			0	2	0	0		0		0	0	2	0	0
5	mbGBS20716	260.503	2	0	2	2	0	2	2	2	2	0	2		2	0	0	0	2	0	0	0	2	0	0	0	0	0		0	0	2	0	0	2	0	0	0	2	0		0		0	0	0	2	0	0
5	mbGBS4277	262.422	2	0	2	2	0	2	2	2	2	0	2		2	0	0	0	2	0	0	0	2	0	0	0	0	0	0	0	0	2	0	0	2	0	0	0	2	0		0			0	0	2	0	0
5	mbGBS22035	267.865	2	0	2	2	0	2	2	2	2	0	2	0	2	0	0	0	2	0	0	0	2	0	0	0	0	0	0	0	0	2	0	0	2	0	0	0	2	0	0	0	0	0	0	0	2	0	0
5	mbGBS18147	268.473	2	0				2		2		0	2		2		0	0			0		2	0	0		0	0		0	0	2	0	0		0		0	2	0	0	0	0		0	0	2
5	mbGBS19048	269.261	2	0	2	2	0	2		2	2	0	2		2	0	0	0	2	0	0	0	2	0	0	0	0	0	0	0	0	2	0	0	2		0	0	2	0		0	0		0	0	2	0	0
5	mbGBS12689	271.623	2		2		0	2	2	2	2		2		2		0		2		0		2	0		0	0	0		0	0	2		0			0	0		0			0		0		2		0
5	mbGBS10111	272.957	2	0	2		0	2	2	2	2	0	2		2	0	0	0	2		0	0	2	0	0	0	0	0	0	0	0	2	0	0	2	0	0	0	2	0			0	0	0	0	2	0	0
5	mbGBS3283	273.821	2	0			0	2		2	2	0	2		2		0	0	2	0	0	0		0	0	0	0	0	0	0	0	2	0	0		0	0	0	2	0			0	0	0	0	2	0	0
5	mbGBS6393	274.716	2	0	2		0	2			2	0	2			0	0	0	2	0	0	0	2	0	0	0	0	0	0	0	0	2	0	0	2	0	0	0		0			0		0		2	0
5	mbGBS21076	276.867	2	0	2	2	0		2	2	2	0		0	2	0	0	0	2	0	0		2	0		0	0	0	0	0	0	2	0	0	2	0	0	0	2	0	0	0	0	0	0	0	2	0	0
5	mbGBS11948	277.797			2	2	0	2	2	2	2	0	2		2	0	0		2	0	0	0	2	0	0	0	0	0	0	0	0	2	0	0	2	0	0	0	2	0	0		0	0	0	0	2	0	0
5	mbGBS10856	279.482	2		2		0		2	2			2		2	0	0		2	0	0	0	2	0	0		0	0		0		2		0	2		0	0	2	0						0		0	0
5	mbGBS5203	281.04	2	0	2		0		2	2		0	2	0		0	0		2	0	0		2	0		0	0	0	0		0	2		0	2		0	0		0		0				0	2
5	mbGBS8416	282.173	2	0	2		0	2	2	2	2	0	2		2	0	0	0	2	0	0	0	2	0	0	0	0	0	0	0	0	2	0	0	2	0	0	0	2	0			0	0	0	0	2	0	0
5	mbGBS8882	283.183	2	0	2		0		2		2	0	2		2		0		2	0	0	0	2	0		0	0	0		0	0	2	0	0	2	0		0	2	0				0	0		2	0	0
5	mbGBS5487	284.008	2	0	2	2	0		2	2	2	0	2		2	0	0	0	2		0	0		0	0	0	0	0	0	0	0	2	0	0	2	0	0	0	2	0	0	0	0	0	0	0	2	0	0
5	mbGBS9558	285.044	2	0	2	2	0	2	2	2	2	0	2		2	0	0	0	2		0	0	2	0	0	0	0	0	0	0	0	2	0	0		0	0	0	2	0			0		0	0	2	0	0
5	mbGBS17824	289.011	2	0	2		0	2			2	0	2		2		0		2	0		0	2	0	0	0	0	0	0	0	0	2	0	0	2	0	0	0	2	0					0	0	2	0	0
5	mbGBS22316	290.72	2	0	2	2	0	2	2	2	2	0	2		2	0	0	0	2	0	0	0	2	0	0	0	0	0		0	0	2	0	0	2	0		0	2	0					0	0	2	0	0
5	mbGBS14062	291.399	2	0	2		0				2	0	2		2	0	0	0	2	0	0	0	2	0	0	0	0	0	0		0	2	0		2		0	0	2	0			0	0	0	0	2	0	0
5	mbGBS19856	292.3	2	0	2	2	0	2	2	2	2	0	2		2	0	0	0	2	0		0	2	0	0	0	0	0			0	2	0	0	2	0		0	2	0		0	0		0		2	0	0
5	mbGBS15534	293.07	2	0	2		0	2	2	2	2	0	2		2	0	0	0	2		0	0	2	0		0	0	0	0	0	0	2	0	0	2	0	0	0	2	0		0	0	0	0	0	2	0	0
5	mbGBS19082	295.319	2	0	2		0	2	2	2	2	0	2	0	2	0	0	0	2		0	0	2	0	0	0	0	0	0	0	0	2	0	0	2	0	0	0	2	0	0	0	0	0	0	0	2	0	0
5	mbGBS5567	297.893	2	0		2			2			0	2		2	0	0	0	2				2		0		0	0	0	0	0	2	0	0	2		0	0	2						0		2	0	0
5	mbGBS18365	298.019	2	0		2		2	2	2	2	0	2		2	0	0	0	2			0	2			0	0	0	0	0	0	2		0		0	0		2	0					0	0		0	0
5	mbGBS23326	299.457	2	0	2	2	0	2	2	2	2		2		2	0	0	0	2	0		0	2	0	0	0	0	0		0	0	2	0	0	2		0	0	2	0	0	0	0	0	0	0	2	0	0
5	mbGBS9693	300.829	2		2		0	2	2		2	0	2		2	0	0	0	2			0	2	0		0		0	0	0	0			0	2		0	0		0						0	2		0
5	mbGBS15256	301.157	2	0	2		0	2	2	2		0	2			0	0		2	0	0	0	2	0	0	0	0	0	0	0	0	2	0		2	0	0		2			0	0		0			0	0
5	mbGBS5028	303.775	2	0	2	2	0	2	2	2	2	0	2		2	0	0	0	2	0	0	0	2	0	0	0	0	0	0	0	0		0	0	2	0	0	0	2	0	0	0	0		0	0	2	0	0
5	mbGBS19765	306.17	2		2	2	0		2		2	0				0		0	2	0		0	2	0	0	0	0	0	0	0	0	2	0			0	0	0		0		0			0	0	2	0	0
5	mbGBS3835	307.682	2	0	2	2	0	2	2	2	2	0	2		2	0	0	0	2	0	0	0	2		0	0	0	0	0	0	0	2	0	0	2	0	0	0	2	0			0	0	0	0	2	0	0
5	mbGBS20701	310.359	2		2	2	0	2	2	2	2	0	2	0			0	0	2	0	0		2	0		0	0	0	0	0	0	2	0		2	0	0	0	2	0	0			0	0	0	2	0	0
5	mbGBS14154	314.51	2	0	2		0		2	2	2	0	2		2	0	0	0	2	0	0	0	2	0	0	0	0	0	0	0	0	2	0	0	2	0	0	0	2	0			0		0	0	2	0	0
5	mbGBS15852	315.402	2	0	2	2	0	2	2	2	2	0	2	0	2	0	0		2	0	0	0	2	0	0	0	0	0	0	0	0	2	0	0	2	0	0	0	2	0		0	0	0	0	0	2	0	0
5	mbGBS15264	318.703	2	0	2		0	2	2	2	2	0	2		2	0	0	0	2	0		0	2	0	0	0	0	0	0	0	0	2	0	0	2		0	0	2	0	0			0	0	0	2	0	0
5	mbGBS10145	320.171	2	0	2		0	2		2			2			0	0	0	2		0	0		0	0	0	0	0		0	0	2		0		0		0	2	0		0	0		0	0		0	0
5	mbGBS16750	323.619	2	0	2	2	0	2	2	2	2	0	2		2	0	0	0	2	0	0	0	2	0	0	0	0	0	0	0	0	2	0	0	2	0	0	0	2	0	0	0	0		0	0	2	0	0
5	mbGBS16473	327.021	2	0	2		0	2	2	2	2	0			2	0	0	0	2	0	0	0	2	0	0	0	0	0	0	0	0	2	0	0	2	0	0	0	2	0		0	0	0	0	0	2	0	0
5	mbGBS22377	328.923	2	0	2	2	0	2		2	2	0	2	0	2	0	0	0	2	0	0	0	2	0	0	0	0	0	0	0	0	2	0	0	2	0	0	0	2	0		0	0	0	0	0	2	0	0
5	mbGBS14297	329.716	2	0	2	2		2	2	2	2	0	2		2	0	0	0	2		0	0		0	0			0	0	0	0			0	2			0	2	0		0		0	0	0	2		0
5	mbGBS20250	336.225	2	0	2		0	2	2	2	2	0	2		2	0	0	0	2	0	0	0	2	0	0	0	0	0	0	0	0	2	0	0	2	0	0		2	0		0			0	0	2	0	0
5	mbGBS9154	342.862	2	0	2	2	0	2	2	2	2	0	2	0	2	0	0	0	2	0	0	0	2	0	0	0	0	0	0	0	0	2	0	0	2	0	0	0	2	0		0	0		0	0	2	0	0
5	mbGBS19639	345.073	2	0	2	2	0	2	2	2	2	0	2	0	2	0	0	0	2	0	0		2	0	0	0	0	0	0	0	0	2	0	0	2	0	0	0	2	0	0	0	0	0	0	0		0	0
5	mbGBS5903	346.702	2	0		2	0	2		2	2	0	2		2	0	0	0	2	0	0	0	2	0	0	0	0	0	0	0	0	2	0	0	2	0		0		0			0	0	0	0	2	0	0
5	mbGBS13302	348.761	2	0		2	0		2	2	2	0	2		2	0	0	0	2	0	0	0	2	0	0	0	0	0	0	0	0	2	0	0	2	0	0	0	2	0			0	0	0	0	2	0	0
5	mbGBS16252	361.209	2	0	2	2	0	2	2	2	2	0	2		2	0	0		2	0	0	0	2		0	0	0	0	0	0	0	2	0	0	2	0	0	0	2	0			0	0	0	0	2	0	0
5	mbGBS4410	362.128	2	0	2	2	0		2	2	2	0	2		2	0	0	0	2	0	0	0	2	0	0	0	0	0		0	0	2	0	0	2	0	0	0	2	0	0	0	0	0	0	0	2	0	0
5	mbGBS11644	363.051	2	0	2	2	0	2	2	2			2	0	2	0	0	0	2	0	0	0	2	0	0	0	0	0	0	0	0		0		2	0			2	0	0	0	0	0	0	0	2	0	0
5	mbGBS12600	367.424	2	0	2	2	0	2	2	2	2	0	2	0	2	0	0	0	2	0	0	0	2	0	0	0	0	0	0	0	0	2	0	0		0	0	0	2	0	0	0	0	0	0	0	2	0
5	mbGBS2912	369.169		0	2	2	0	2			2		2		2	0	0	0	2	0	0	0		0	0	0	0	0	0	0	0		0	0		0	0	0	2	0	0		0	0	0	0	2		0
5	mbGBS19412	370.749	2	0	2		0	2	2	2	2	0	2		2	0	0	0		0	0	0	2	0		0	0	0		0	0	2	0				0	0				0	0		0			0	0
5	mbGBS4854	371.04	2	0	2	2	0	2		2	2	0	2			0	0	0	2	0	0	0	2	0	0	0	0	0	0	0	0	2	0	0	2	0	0	0	2	0		0	0	0	0	0	2	0	0
5	mbGBS12559	373.557	2	0	2		0	2	2	2	2	0	2		2		0		2		0	0	2	0	0	0	0	0	0	0	0	2	0	0	2	0	0	0	2	0			0		0	0	2	0	0
5	mbGBS18601	374.384	2	0	2	2	0	2	2		2	0	2		2	0	0	0	2	0	0	0	2	0	0	0	0	0	0	0	0	2	0	0	2	0	0	0	2	0			0		0	0	2	0	0
5	mbGBS13707	378.721	2	0	2	2	0	2	2	2	2	0	2		2	0	0	0	2	0		0	2	0	0	0	0	0	0	0	0	2	0	0	2	0	0	0	2	0		0	0		0	0	2	0	0
5	mbGBS14034	381.5	2	0	2		0		2	2	2	0		0	2		0	0	2	0	0	0	2	0	0	0	0	0	0		0		0		2	0	0		2	0				0	0	0	2		0
5	mbGBS7800	385.109	2	0	2	2	0	2	2	2	2	0	2		2		0	0	2	0	0	0	2	0	0	0	0	0	0	0	0	2	0	0	2	0	0	0	2	0			0	0	0	0	2	0	0
5	mbGBS4290	387.515	2	0	2		0	2	2		2	0	2		2	0	0	0	2	0	0	0	2	0	0	0	0	0	0	0		2	0	0	2	0	0	0	2	0	0	0	0	0	0	0	2	0	0
5	mbGBS17878	388.239	2	0			0		2		2	0	2		2	0	0		2	0	0	0	2			0		0	0	0	0		0	0	2	0	0	0	2	0		0	0	0	0	0	2	0	0
5	mbGBS8730	389.306	2		2	2	0		2	2	2		2		2	0	0		2	0	0	0	2	0	0	0		0	0	0	0	2		0	2	0	0	0	2	0			0		0	0	2	0	0
5	mbGBS808	390.114			2		0				2				2		0		2	0		0	2	0		0		0	0	0	0			0	2		0			0			0		0	0		0
5	mbGBS9998	391.363	2	0			0	2	2	2	2	0	2		2	0	0	0	2	0	0	0	2	0		0	0	0	0	0	0	2	0	0	2	0		0	2	0			0	0	0	0	2	0	0
5	mbGBS6730	393.201	2	0	2		0	2	2	2		0	2		2	0	0	0	2	0	0	0	2	0	0	0	0	0	0	0	0	2	0	0	2	0	0	0	2	0			0	0	0	0	2	0	0
5	mbGBS22842	395.182	2	0	2	2	0	2	2	2	2	0	2	0	2	0	0	0	2	0	0	0	2	0	0	0	0	0	0	0	0	2	0	0	2	0	0	0	2	0	0	0	0	0	0	0	2	0
5	mbGBS8329	396.113	2	0			0		2	2	2	0			2	0	0	0	2	0	0	0			0	0	0	0	0	0	0		0	0	2		0	0		0		0	0		0	0	2	0	0
5	mbGBS14713	404.954	2	0	2			2	2	2		0			2		0	0	2		0		2	0		0		0	0	0	0		0	0	2		0	0		0			0		0			0	0
5	mbGBS23158	411.108					0	2	2	2	2		2		2	0		0	2	0		0	2	0	0	0					0								2	0		0			0
5	mbGBS3032	418.619	2	0	2		0	2	2		2	0	2	0	2	0	0			0	0	0	2	0	0	0	0	0	0	0	0	2		0		0	0	0	2	0			0	0	0	0	2	0	0
5	mbGBS13348	419.999	2	0	2		0	2	2	2	2	0	2		2	0	0	0	2	0	0	0	2	0	0	0	0	0	0	0	0	2		0	2	0	0	0	2	0			0		0	0	2	0	0
5	mbGBS3590	421.197			2			2	2	2		0	2		2	0	0					0	2			0	0	0	0	0	0	2		0	2			0	2	0			0		0	0	2	0	0
5	mbGBS20162	422.602	2	0	2	2	0	2	2		2	0	2	0		0	0	0	2	0	0	0	2	0	0	0	0	0	0	0	0	2	0	0		0	0	0	2	0	0	0	0	0	0	0	2	0	0
5	mbGBS1985	423.936	2	0	2	2	0	2	2	2	2	0	2		2	0	0	0	2	0	0	0	2	0	0	0	0	0	0	0	0	2	0	0	2	0	0	0	2	0	0	0	0	0	0	0	2	0	0
5	mbGBS2925	424.353	2	0	2	2	0	2	2	2	2	0	2	0	2	0	0	0	2		0	0	2	0	0	0	0	0	0	0	0	2	0	0	2	0	0	0	2	0	0	0	0	0	0	0	2	0	0
5	mbGBS14998	425.459	2	0	2		0	2	2	2	2	0	2	0	2	0	0	0		0	0	0	2	0	0	0	0	0	0	0	0	2	0	0	2	0	0	0	2	0	0	0	0	0	0	0	2	0	0
5	mbGBS5776	426.424	2	0	2	2	0	2	2	2	2	0	2		2	0	0	0	2	0	0	0	2	0	0	0	0	0	0	0	0	2	0	0	2	0	0	0	2	0	0	0	0		0	0	2	0	0
5	mbGBS285	427.544	2	0	2	2	0	2	2	2	2	0	2	0	2	0	0	0	2	0	0	0	2	0	0	0	0	0	0	0	0	2	0	0	2	0	0	0	2	0	0	0	0	0	0	0	2	0	0
5	mbGBS11810	428.311	2		2	2	0	2	2	2	2	0	2		2		0		2		0	0	2	0		0		0		0	0	2	0	0			0	0	2	0							2	0
5	mbGBS16416	434.612	2	0	2	2	0				2		2	0	2	0	0		2	0	0		2	0	0	0	0	0	0	0	0	2	0	0		0	0	0		0	0	0	0	0	0	0	2	0	0
5	mbGBS10971	439.656	2	0	2		0	2	2	2	2	0	2		2	0	0		2	0	0		2	0	0	0	0	0	0	0	0	2	0	0	2	0	0	0	2	0	0		0	0	0	0	2	0	0
5	mbGBS3107	440.161		0	2		0	2	2	2	2	0	2		2	0	0			0	0	0	2	0	0	0	0	0	0	0	0	2	0	0		0	0	0	2	0		0				0	2	0	0
5	mbGBS9105	443.155	2	0	2	2	0	2	2	2	2	0	2		2	0	0	0	2	0	0	0	2	0	0	0	0	0	0	0	0	2	0	0	2	0	0	0		0	0	0	0	0	0	0	2	0	0
5	mbGBS14004	448.178	2	0	2		0	2	2	2	2	0	2		2	0	0	0	2	0	0	0	2	0	0	0	0	0	0	0	0	2	0	0	2	0	0	0	2	0			0	0	0	0	2	0	0
5	mbGBS3877	451.951	2	0			0	2	2		2		2		2		0	0	2			0		0	0	0	0	0	0					0		0				0	0				0	0	2	0	0
5	mbGBS23213	455.087	2		2	2	0	2	2	2	2	0	2		2		0			0	0	0	2	0	0	0		0	0	0	0	2	0	0	2	0	0	0	2	0				0	0	0	2	0	0
5	mbGBS18237	456.78	2	0	2	2	0	2	2	2	2	0	2		2	0	0	0	2	0	0	0	2	0	0	2	0	0	0	0	0	2	0	0	2	0	0	0	2	0		0	0	0	0	0	2	0	0
5	mbGBS18242	457.164	2	0	2		0	2		2	2	0	2		2		0		2	0			2	0	0	2	0	0	0	0	0	2	0	0	2	0	0		2	0	0	0	0		0	0	2	0	0
5	mbGBS21651	458.736	2	0	2	2		2	2				2		2				2	0	0			0		2		0	0	0	0			0			0	0	2			0	0			0	2	0	0
5	mbGBS2517	460.11	2	0	2	2	0	2	2	2	2	0	2	0	2	0	0		2	0	0	0	2	0	0	2	0	0	0	0	0	2	0	0	2	0	0	0	2	0	0		0		0	0	2	0	0
5	mbGBS2568	461.305	2	0	2	2	0	2	2		2	0	2	0	2	0	0	0	2	0	0	0	2	0	0	2	0	0	0	0	0	2	0	0	2	0	0	0	2	0		0	0	0	0	0	2	0	0
5	mbGBS19668	462.773	2	0	2		0	2	2		2		2			0	0	0	2	0		0	2		0	2	0	0	0	0	0	2	0	0	2		0	0	2	0	0	0	0	0	0	0	2	0	0
5	mbGBS6537	463.898		0	2	2	0	2	2	2	2	0	2		2	0	0	0	2		0	0	2	0	0	2	0	0	0	0	0	2	0	0	2	0	0	0	2	0	0	0	0	0	0	0	2	0	0
5	mbGBS11060	464.226	2	0	2	2	0	2	2	2	2	0	2		2	0	0	0	2	0	0	0	2	0	0	2	0	0	0	0	0	2	0	0	2	0	0	0	2	0		0	0	0	0	0	2	0	0
5	mbGBS15798	465.322	2	0	2	2	0			2	2	0	2		2	0	0	0	2	0	0	0	2	0	0	2	0	0	0	0	0	2	0	0	2	0	0	0	2	0		0	0	0	0	0	2	0	0
5	mbGBS23224	475.887	2	0	2	2	0	2	2	2	2	0	2			0	0	0	2		0	0		0	0	2	0	0	0	0	0	2	0	0	2	0	0	0	2	0			0		0	0	2	0	0
5	mbGBS11194	477.693	2	0	2		0	2	2	2	2	0	2		2	0	0	0	2	0	0	0		0	0	2	0	0	0	0	0	2	0	0	2		0	0	2	0	0		0		0	0	2	0	0
5	mbGBS297	478.817			2	2		2		2	2	0							2	0	0	0	2	0	0		0	0	0	0	0				2				2	0	0		0		0		2	0	0
5	mbGBS16227	479.209	2	0	2	2	0	2	2	2	2	0	2		2	0	0	0	2	0	0	0		0	0		0	0	0	0	0		0			0	0	0	2	0		0	0		0	0	2	0
5	mbGBS2621	480.634	2	0	2		0	2	2		2	0	2		2		0		2		0	0	2		0	2		0	0	0	0	2		0	2			0		0								0	0
5	mbGBS8912	481.342	2	0	2	2	0	2	2	2	2	0	2	0	2	0	0	0	2	0	0	0	2	0	0	2	0	0	0	0	0	2	0	0	2		0	0		0			2		0	0	2		0
5	mbGBS9175	490.962		0	2			2	2		2		2		2	0	0	0	2	0			2	0	0	2		0		0	0	2		0				0	2	0			2	0	0
5	mbGBS18748	491.115	2	0	2	2	0	2	2	2		0	2		2	0	0	0	2	0	0	0	2	0	0	2	0	0	0	0	0	2	0	0	2	0	0		2	0			2			0		0	0
5	mbGBS9832	492.22	2	0				2		2	2	0	2				0		2	0		0	2	0		2	0		0		0		0	0	2			0	2	0					0	0	2	0	0
5	mbGBS18847	493.256	2	0	2		0	2	2	2	2	0	2		2	0	0	0	2	0	0	0	2	0	0	2	0	0	0	0	0	2	0	0	2	0	0		2	0			2		0	0	2	0	0
5	mbGBS18859	498.538	2	0	2	2	0	2	2	2	2	2	2	2	2	0	0		2	0		0	2	0	0	2	0	0	0	0	0	2	0	0	2	0			2	0			2		0	0	2		2
5	mbGBS15663	499.116	2	0	2		0			2			2			0	0	0	2	0	0	0		0	0	2	0	0	0		0	2	0	0		0	0	0	2	0		0		0		0		0	2
5	mbGBS12	500.203	2	0		2	0	2	2	2	2	2	2	2	2	0		0	2	0	0	0	2		0	2	0	0	0	0	0		0	0	2	0	0	0	2	0	0	0	2	0	0	0	2	0	2
5	mbGBS14608	501.218	2	0	2	2	0	2	2	2	2	2	2	2	2	0	0	0	2	0	0	0	2	0	0	2	0	0	0	0	0	2	0	0	2	0	0	0	2	0		0	2	0	0	0	2	0	2
5	mbGBS11596	502.115		0	2		0			2	2	2	2			0			2		0	0	2	0	0	2	0	0	0	0	0	2		0			0	0	2	0			2		0	0	2	0	2
5	mbGBS9575	503.11	2	0	2	2	0	2	2	2	2	2	2		2	0	0	0	2	0	0	0	2		0	2	0	0	0	0	0		0	0	2	0	0	0	2	0			2		0	0	2	0	2
5	mbGBS2030	509.31	2	0	2		0		2	2	2	2	2		2	0	0	0	2	0	0	0	2	0	0	2	0	0	0	0	0	2		0	2	0	0	0	2	0		0	2		0	2	2	0	2
5	mbGBS4423	511.282	2	0	2			2		2	2		2		2	0	0	0	2	0	0	0	2	0	0	2		0	0		0					0	0	0	2	0					0		2	0	2
5	mbGBS582	522.363	2	2	2	2	0	2	2	2	2	2	0		2	0	0	0	2	0	0	0	2	0	0	2	0	0	0	0	0	2	0	0	2	0	0	0	2	0	0	0	2	0	2	2	2	0	2
5	mbGBS22517	525.834	2	2	2	2	0	2	2	2	2	2	0		2	0	0	0	2	0	0	0	2	0	0	2			0	0	0	2	0	0	2	0	0	0	2	0		0	2	0	2	2	2	0	2
5	mbGBS16346	528.046	2	2	2	2	0	2	2	2	2	2	0	2	2	0	0	0	2	0	0	0	2	0	0	2	0	0	0	0	0	2	0	0	2		0	0	2	0	0	0	2		2	2	2	0	2
5	mbGBS22300	533.356	2	2	2	2	0	2	2	2	2	2	0		2	0	0	0	2	0	0	0	2		0	2	0	0	0	0	0	2	0	0	2	0	2	0	2	0		0	2	0	2	2	2	0	2
5	mbGBS543	534.121			2	2		2				2	0	2	2	0		0	2	0	0			0	0		0	0	0	0		2	0	0	2	0		0	2	0	0	0	2		2	2		0	2
5	mbGBS9625	535.404	2	2	2	2	0	2	2	2	2	2	0	2	2	0	0	0	2	0	0	0	2	0	0	2	0	0	0	0	0	2	0	0	2	0	2	0	2	0	0	0	2	0	2	2	2	0	2
5	mbGBS20799	536.022	2	2	2			2	2		2		0			0	0	0	2	0	0	0	2			2		0	0	2	0			0	2		2	0		0					2			0	2
5	mbGBS12997	541.7	2		2			2	2		2	2	0		2	0				0	0	2	2	0	0		0	0	0	2	0	2			0	0	2	0	0	0		0	2	2	2	2	2	0	2
5	mbGBS21168	542.494	2	2	2	2	2	2	2	2	2	2	0		2		0		2		0	2	2			0	0	0	0	2			0	0	0			0		0			2		2	2	2	0	2
5	mbGBS23134	543.167	2	2	2	2	2	2	2	2	2	2	0			0	0	2	2	0	0	2	2	0	0	0	0	0	0	2	0	2	0	0	0	0	2	0	0	0	0	0	2	2	2	2	2	0	2
5	mbGBS13823	544.768	2	2	2		2	2	2	2	2	2	0		2	0	0		2	0	0	2	2	0	0	0	0	0	0	2	0	2	0	0	0	0	2	0		0			2	2	2	2	2	0	2
5	mbGBS14704	545.419					2		2		2	2				0	0	2	2	0			2		0	0	0	0			0	2	0		0	0		0		0			2				2	0
5	mbGBS4733	546.013	2		2			2	2		2	2					0		2		0		2	0		0	0	0	0	2	0	2	0	0	0		2	0	0	0				2	2	2			2
5	mbGBS3326	547.082	2	2	2		2	2	2	2	2	2	0			0	0	2	2	0	0	2	2	0	0	0	0	0	0	2	0	2	0	0	0	0	2	0	0	0		0	2	2	2	2	2	0	2
5	mbGBS4867	548.703	2	2	2		2	2	2		2	2	0	2	2	0	0	2	2		0	2	2			0	0	0	0	2	0	2	0	0	0	0	2		0	2		0	2	2	2	2	2	0	2
5	mbGBS1070	551.803	2	2	2			0	2	2	2	2	0	2	2	0	0	2	2	0	0	2	2	0		0	0	0	0	2	0	2	0	0	0	0	2	0	0	0	0	0	2	2	2	2	2	0	2
5	mbGBS21017	552.015	2	2	2	2	2	0	2	2	2	2	0		2	0	0	2	2	0	0	2	2	0	0	0	0	0	0	2	0	2	0	0	0	0	2	0	0	0	0	0	2	2	2	2	2	0	2
5	mbGBS22649	553.233	2	2	2		2		2			2	0		2	0	0	2				2	2	0		0	0	0	0	2	0	2	0	0	0	0	2		0			2		2	2	2	2	0	2
5	mbGBS5029	554.543	2	2				0	2	2	2	2	0		2	0	0		2	0	0	2	2	0	0	0	0	0	0	2	0	2		0			2	2	0	0					2	2		0	2
5	mbGBS1709	557.306	2	2	2	2	2		2	2	2	2	2		2			2	2			2	2		0					2		2	2				2	2	0	0		2	2	2	2	2	0	0	2
5	mbGBS19611	558.3	2	2	2	2	2	0	2	2	2	2	2	2	2	0	0	2	2	0	0	2	2	0	0	0	0	0	0	2	0	2	2	0	0	0	2	2	0	0	0	2		2	2	2	0	0	2
5	mbGBS16490	559.348	2	2	2	2	2	0	2	2	2	2	2		2	0	0	2	2	0	0	2	2	0	0	0	0	0	0	2	0	2	2	0	0	0	2	2	0	0	0	2	2	2	2	2	0	0	2
5	mbGBS428	560.06	2	2	2	2	2	0	2	2	2	2			2	0	0	2	2	0	0	2	2	0	0	0	0	0	0	2	0	2	2	0	0	0	2	2	0	0	0	2	2	2	2	2	0	0	2
5	mbGBS10565	561.588	2	2	2		2	0	2	2	2	2	2		2	0	2	2	2	0	0	2	2		0	0	0	0	0	2	0	2	2		0	0	2	2	0	0			2	2	2	2	0	0	2
5	mbGBS13816	562.054	2	2	2		2	0		2	2	2	2		2	0	2	2	2	0	0	2	2	0	0			0	0	2	0	2	2	0	0	0	2	2	0	0			2		2	2	0	0	2
5	mbGBS13777	563.293	2	2	2	2	2	0	2	2	2	2	2		2	0	2	2	2	0	0	2	2	0	0	0	0		0	2	0	2	2	0	0	0	2	2	0	0	0		2	2	2	2	0	0	2
5	mbGBS13318	565.125	2	2	2	2	2	0	2	2	2	2	2		2	0	2	2	2	0	0	2	2	0	0	0	0	0	0	2	0	2	2	0	0	2	0	2	0	0			2		2	2	0	0	2
5	mbGBS1061	567.956	2	2		2	2	0	2	2	2	2	2			0	2	2	2	0	0	2	2		0	0	0	0	0	2	0		2	0	0	2	0	2	0	0			2		2	2		0	2
5	mbGBS5885	573.954	2	2	0			0	2		2			0	2	0			2	0				0		0	0	0	0	2		2		0	0		0	2	0	0		2		2	2	0		0	2
5	mbGBS18603	577.099	2	2	0			0	2	2	2	2	2		2	0	2	2	2	0	0	2	2	2	0		0	0	0	2	2	2	2	0		2	0	2	0	0			2	2	2	0	0	0	2
5	mbGBS3790	578.784	2	2	0	0	2	0	2	2	2	0	2		2	0	2	2	2	0	0	2	2	2	0	0	0	0		2	2		0	0	0	2	0	2	0	0	0		2	2	2	0	0		2
5	mbGBS12092	581.917	2	2		0	2	0	2	2	2	0	2		2	0	2	2	2	0	0	2	2	2	0	0	0	0	0	2	2	2	0	0	0	2	0	2	0	0	0	2	2		2	0	0	0	2
5	mbGBS23205	582.025	2	2	0	0	2	0	2	2	2	0	2		2	0	2	2	2		0	2	2	2	0	0		0	0	2	2	2	0	0	0	2	0	2	0	0	0	2	2	2		0	0	0	2
5	mbGBS442	583.14	2		0	0	2			2	2		2	0						0			2	2		0	0	0	0	2	2	2	0			2	0	2	0	0		2				0	0	0	2
5	mbGBS21430	584.023	2	2	0		2	0	2	2	2	0	2		2		2		2		0	2	2	2	0	0	0	0		2	2			0	0	2		2		0			2	2		0		0	2
5	mbGBS22148	585.268	2	2	0	0	2	0		2	0	0	2	0	2	0	2		2	0	0	2		2	0	0	0	0	0	2	2	2	0	0	0	2	0	2	0	0	0	2		2	2	0	0	0	2
5	mbGBS17013	586.003	2	2	0	0	2	0	2	2		0	2		2	0	2	2	2	0	0	2	2	2	0	0	0	0	0	2	2		0	0	0		0	2	0	0		2	2	2	2	0	0	0	2
5	mbGBS21579	587.706	2	0	0	0	2	0	2	2	0	0	2	0	2	0	2	2	2		0	2	2	2	0	0	0	0	0	2	2	2	0	0	0	0		2	0	0	0	2	2	2	2	0	0	0	2
5	mbGBS23100	588.33	2	0	0	0	2	0	2	2		0	2	0	2	0	2	2	2	0	0		2	2	0	0	0	0	0	2	2	2	0	0	0	0	0	2	0	0	0	2	2	2	2	0	0	0	2
5	mbGBS7450	589.147	2	0	0	0	2	0	2		0	0	2	0		0	2		2	0	0	2	2	2	0	0	0	0	0	2	2	2	0	0	0	0	0	2	0	0		2	2	2	2	0	0	0	2
5	mbGBS22801	590.111	2	0		0	2	0	2	2	0	0	2		2	0	2	2	2	0	0	2	2		0	0	0	0	0	2	2		0	0	0	0	0	2	0	0	0		2		2	0	0	0	2
5	mbGBS11832	591.409	2	0	2	0	2	0	2	2	0	0	2		2	0	2	2	2	0	0	2	2	2	0	0	0	0	0	2	2	2	0	0	0	0	0	2	0	0	0	2	2	2	2	0	0	0	2
5	mbGBS4756	593.13	2	0	2	0	2	0	2	2	0	0	2		2	0	2	2	2	0	0	2	2	2	0	0	0	0	0	2	2	2	0	0		0	0	2	0	0	0	2	0	2	2		0	0	2
5	mbGBS8465	594.315	2	0	2		2	0	2	2	0	0	2		2	0	2	2	2	2	0	2	2	2	0	0	0	0	0	2	2		0	0	0	0	0	2	0	0		2	0	2	2	0	0	0	2
5	mbGBS19105	595.203	2		2	0	2	0	2	2	0	0	2		2	0	2	2	2	2	0	2		2	0	0	0	0	0	2	2	2	0	0		0	0	2	0	2	0			2	2	0	0	0	2
5	mbGBS21100	596.207	2		2	0	2		2	2	0		2		2	0	2	2	2	2		2	2	2	0	0	0	0		2	2	2				0	0	2	0	2		2	0	2	2	0		0	2
5	mbGBS21854	597.697	2	0	2	0	2	0	2	2		0	2	0	2	0	2	2	2	2	0	2	2	2	0	0	0	0	0	2	2	2	0	0	0	0	0	2	0	2	0	2	0	2	2	0	0	0	2
5	mbGBS862	598.233	2	0	2	0			2	2	0				2		2		2		0	2		2	0		0	0		2		2	0	0	0	0	0	2	0	2				2		0	0	0	2
5	mbGBS22740	600.016	2	0	2		2	0	2	2	0	0	2		2	0	2	2	2	2	0		2	2	0	0	0	0	0	2	2	0	0	0	0	0	0	2	0	2	0	2	0	2	2		0	0	2
5	mbGBS15485	603.249	2	0	2		2		2	2	0	0	2		2	2	2	0	2	2	0	2	2	2	0	0	0	2	0	2	2	0	0			0	0	2	0	2		2	0	2	2	0	0	0	2
5	mbGBS8411	604.147	2	0	2		2	0	2	2	0	0	2		2	2	2	0	2	2	0	2	2	2	0	0	0	2	0	2	2		0	2	0	0	0	2	0	2		2	0	2	2	0	0	0	2
5	mbGBS10158	605.093	2	0	2	0	2	0	2	2	0	0	2		2	2	2	0	0	2	0	2	2	2	0	0	0	2	2	2	2	0	0	2	0	0	0	0	0	2			0	2	2	0	0	0	2
5	mbGBS17447	606.091	2	0	2	0	2	0	2	2	0	0	2	0	2	2	2	0	0	2	0	2	2	2	0	0	0	2	2	2	2	0	0	2	0	0	0	0	0	2	0	2	0		2	0	0	0	2
5	mbGBS3931	607.034	2	0	2	0	2	0	2	2	0	0	2		2	2		0	0	2	0	2	2	2	0	0	0	2	2	2	2	0	0	2	0	0	0	0	0	2		2	0	2	2	0	0	0	2
5	mbGBS21101	608.076	2	0	2		2	0	2	2		0	2		2	2	2	0	0	2	0	2	2	2	0	0		2	2	2	2		0	2	0	0	0	0	0	2			0		2	0	0	0	2
5	mbGBS4093	609.153	2	0	2	0	2	0	2	2	0	0	2	0	2	2	2	0	0	2	0	2	2	2	0	0	2	2	2	2	2	0	0	2	0	0	2	0	0	2	0	0	0		2	0	0	0	2
5	mbGBS3201	610.041	2		2	0	2	0	2	2	0	0	2	0	2	2	2	0	0	2	0	2	2	2	0	0	2	2	2	2	2	0	0	2	0	0	2	0	0	2	0	0	0	2	2	0	0	0	2
5	mbGBS16646	611.061	2	0	2	0	2	0	2	2	0	0	2	0	2	2	2	0	0	2	0	2	2	2	0	0	2	2	2	2	2	0	2	2	0	0	2	0	0	2	0	0	0	2	2	0	0	0	2
5	mbGBS21366	612.322	2	0		0	2	0	2	2		0	2		2		2	0	0		0	2	2	2	0	0	2	2	2	2	2	0	2	2		0	2	0	0	2	0	0	0			0	0		2
5	mbGBS21425	613	2	0	2		2		2		0	0			2	2	2		0		0		2	2		0		2			2		2	2						2			0		2		0	0	2
5	mbGBS6579	614.438	2	0	2	0	2	0	2	2	0	0	2		2	2	2	0	0	2	0	2	2	2	0	0	2	2	2	2	2	0	2	2	0	0	2	0	0	2	0	0	0	2	2	0	0	0	2
5	mbGBS7421	615.114	2	0	2	0	2	0	2	2	0	0	2	0	2	2	2	0	0	2	0	2	2		0	0	2	2	2	2	2	0	2	2	0	0	2	0	0	2	0	0	0	2	2	0	0	0	2
5	mbGBS15984	617.187	2	0	2	0	2	0	2	2	0	0	2	0	2	2	2	0	0	2	0	2		2	0	0	2	2	2	2	2	0	2	2	0	0	2	0	0	2	0	0	0		2	0	0		2
5	mbGBS1756	618.156	2	0	2	0	2	0	2	2	0	0	2		2	2		0	0	2	0	2	2	2	0	0	2	2	2	2		0	2	2	0	0	2	0	0	2	0		0	2	2	0	0	0	2
5	mbGBS5758	619.073	2	0	2		2		2	2	0	0	2		2	2	2		0	2	0	2	2	2	0	0	2	2	2	2	2	0		2	0	0	2	0		2		0	0	2		0	0	0	2
5	mbGBS5353	620.509	2	0	2		2	0	2	2	0	0	2		2	2	2	0	0	2	0	2	2	2	0	0	2	2	2	2	2	0	2	2	0	0	2	0	0	2		0	0	2	2	0	0	0	2
5	mbGBS8122	621.05	2	0	2	0		0			0	0	2		2			0	0		0	2			0	0		2		2		0	2		0	0		0	0	2	0	0	0	2	2	0	0	0
5	mbGBS11820	622.319	2	0	2	0	2	0	2	2	0	0	2		2	2	2	0	0	2	0	2	2	2		0	2	2	2		2	0	2	2	0	0	2	0	0	2					2	0	0	0	2
5	mbGBS2565	623.067	2	0	2		2				0	0	2			2	2		0		0	2		2	0	0	2	2	2	2	2			2	0	0		0	0	2			0		2	0			2
5	mbGBS1338	624.403	2	0	2	0	2	0	2	2	0	0	2		2	2	2	0	0	2	0	2	2	2	2	0	2	2	2	2	2	0		2	0	0	2	0	0	2			0	2	2	0		0	0
5	mbGBS15431	627.083	2	0	2	0	2	0	2	2	0		2				2	0	0	2	0	2	2	2	2	0	2	2	2	2	2	2	2	2		0	2	0		2	0			2	2		0	0	0
5	mbGBS13789	628.395	2	0	2	0	2		2		0	2	2	0	2	2	2	0	0	2	0	2	2	2	2	0	2	2	2	2	2	2	2	2	2	0	2	0	0	2	0	0	0	2	2	0			0
5	mbGBS8353	629.051	2	0	2	0	2	0	2	2	0	2	2		2	2	2	0	0	2		2	2	2	2	0	2	2	2	2	2	2	2	2	2	0	2	0	0	2			0	2	2	0	0	0	0
5	mbGBS23435	630.2	2	0	2	0	2	0	2	2	0	2	2	0	2	2	2	0	0	2	0	2	2	2	2	0	2	2	2	2	2	2	2	2	2	0	2	0	0	2	0	0	0	2	2		0	0	0
5	mbGBS21036	631.072	2	0			2	0	2		0	2	2	0		2	2	0	0	2	0	2	2	2	2	0	2	2	2	2	2	2	2	2		0	2	0	0	2	0	0	0		2	0	0	0	0
5	mbGBS21156	632.138	2			0	2			2	0	2	2				2			2	0	2	2		2	0	2	2	2	2	2	2	2	2	2			0	0	2			0	2		0			0
5	mbGBS2218	633.667	2	0	2	0	2	0	2	2	0	2		0	2	2	2	0	0	2		2	2	2	2	0	2	2	2	2	2	2	2	2	2	0	2	0	0	2	0	0	0	2	2	0	0	0	0
5	mbGBS22891	634.486	2		2		2		2	2		2	2	0	2	2	2		0	2		2	2	2	2	0	2	2	2	2	2	2	2	2	2	0	2	0	0	2	0		0		2	0	0	0	0
5	mbGBS23532	635.354	2	0		0		0		2	0	2	2	0				0	0		0	2	2	2		0		2	2				2	2		0		0	0		0	0	0		2	0	0	0	0
5	mbGBS4267	636.999	2	0	2		2	0			0	2	2		2		2	0	0	2		2		2			2	2	2	2	2	2	2	2		0	2	0		2		0	0		2	0	0	0	0
5	mbGBS20048	637.196	2	0	2	0	2	0	2	2	0	2	2	0	2	2	2	0	0	2	0	2	2	2	2	0	2	2	2		2	2	2	2	2	0	2	0	0	2		0	0	2	2	0	0	0	0
5	mbGBS7110	638.058	2	0	2	0		0			0	2	2	0	2	2		0	0		0					0		2		0			2	2		0	2	0	0			0	0	2	2	0	0	0	0
5	mbGBS23107	639.14	2	0	2	0	2	0	2	2	0	2	2			2	2	0	0	2	0		2	2	2	0	2		2	0	2	2	2	2		0	2	0	0	2	0		0	2	2	0	0	0	0
5	mbGBS22715	640.004	2	0	2	0		0	2	2	0	2	2		2	2	2		0	2	0	2	2		2	0	2	2	2	0	2	2	2	2	2	0	2	0	0	2	0	0	0	2	2	0	0	0	0
5	mbGBS23174	641.689	2		2	0	2	0	2	2	0	2	2	0	2	2	2	0	0	2		2	2	2	2	0	2	2	2	0	2	2	2	2	2	0	2	0	0	2	0	0	0	2	2	0	0	0	0
5	mbGBS12237	642.614	2	0	2	0	2	0	2	2	0	2	2		2	2	2	0	0	2	0	2	2	2	2	0	2	2	2	0	2	2	2	2	2	0	2	0	0	2		0	0	2		0	0	0	0
5	mbGBS16053	643.1	2	0	2		2	0	2	2	0	2	2		2	2	2	0	0		0	2	2	2	2	0	2	2	2	0	2	2		2	2	0	2	0	0	2			0		2	0	0	0	0
5	mbGBS12233	644.384	2	0	2		2	0	2	2	0	2	2		2	2	2	0	0	2	0	2	2	2	2	0	2	2	2	0	2	2		2	2	0	2	0	0	2			0	2	2	0	0	0	0
5	mbGBS16979	645.04	2	0	2	0	2	0	2	2	0	2	2		2		2	0	0	2	0	2	2	2	2	0	2	2	2	0		2	2	2	2	0	2	0	0	2		0	0	2	2	0	0	0	0
5	mbGBS16588	646.864	2	0	2	0	2	0	2		0	2	2				2	0	0	2	0	2	2	2	2	0	2	2		0		2		2		0		0	0	2	0	0			2	0	0	0	0
5	mbGBS11791	647.037	2	0	2	0	2	0	2	2	0	2	2	0	2	2	2	0	0	2	0	2	2	2	2	0	2		2	0	2	2	2	2	2	0	2		0	2	0	0	0	0	2	0	0	0	0
5	mbGBS19832	648.239	2	0	2	0	0	0	0	2	0	2	2	0	0	2	2	0	0	2	0	2	2	2	2	0	2	2	2	0	2	2	2	2	2	0	2	0	0	2	0	0	0	0	2	0	0	0	0
5	mbGBS14374	649.024	2	0	2		0	0	0	2	0		2	0	0		2	0	0	2	0		2			0	2	2	2	0	2		2	2	2	0	2	0	0	2		0	0	0	0	0	0	0	0
5	mbGBS9445	650.2	2		2	0	0	0	0	2	0	2	2		0	2	2	0	0	2	0	2	2	2	2	0	2	2		0	2	2	2	2	2	0	2	0	0	0			0	0	0	0	0	0	0
5	mbGBS23099	651.15	2	0	2		0	0	0		0	2	2	0	0	2	2	0	0	2	0	2	2	2	2	2	2	2	2	0	2	2	2	2	2	0	2	0	0	0	0	0	0	0	0	0	0	0	0
5	mbGBS1718	652.813	2	0	2	0	0	0	0		0	2	2	0	0	2	2	0	0	2	0		2	2	2	2	2	2	2	0	2	2	2	2	2	0	2	0		0	0	0	0	0	0	0	0	0	0
5	mbGBS14441	653.226	2	0	2	0	0		0	2	0	2	2	0		2	2	0	0	2	0	2	2		2		2	2	2	0	2	2	2	2	2	0	2	0	0	0	2	0	0	0	0	0	0	0	0
5	mbGBS12605	654.423			2		0	0	0			2	2		0		2		0	2	0	2		2	2	2	2	2	2	0	2	2			2			0	0	0								0
5	mbGBS4544	655.001	2	0	2	0	0	0	0	2	0	2	2		0	2	2	0	0	0	0	2	2	2	2	2	2	2	2	0	2	2	2	2	2	0	2	0	0	0	2	0	0	0	0	0	0	0	0
5	mbGBS17210	656.383	2	0	2	0	0	0	0	2	0	2	2		0	2	2	0	0	0	0	2	2	2	2	2	2	2	2	0	2	2	2	2	2	0	2	2	0	0	2	0	0	0	0	0	0	0	0
5	mbGBS11710	657.008	2	0	2	0	0	0	0	2	0	2	2		0	2	2	0	0	0	0	2	2	2	2	2	2	2	2	0	2	2	2	2	2	0	2	2	0	0			0		0	0	0	0	0
5	mbGBS6528	658.02	2	0	2	0	0	0	0	2	0	2	2		0	2	2	0	0		0	2	2	2	2	2	2	2	2		2	2	2	2	2	0	2	2	0	0	2	2	0	0	0		0	0	0
5	mbGBS5505	659.214	2	0	2		0	0	0		0	2		0	0	2	2	0	0		0				2	2	2	0		0	2	2	2	2	2	0	2	2	0		2	2	0		0	0	0	0	0
5	mbGBS19032	660.982		0	2	0	0	0	0	2						2		0	0			2	0	2			2	0						2				2		0				0	0		0	0	0
5	mbGBS22158	661.068	2	0	2	0	0	0	0	2	0	2	2		0	2	2	0	0	0	0	2	0		2	2	2	0	2	0	2	2	2	2		0	2	2	0	0		2	0	0	0	0	0	0	0
5	mbGBS23507	662.09	2	0	2	0	0	0	0	2	0	2	2	0	0	2	2	0	0	0	0	2	0	2	2	2	2	0	2	0	2	2	2	2	2	0	2	2	0	0	2	2	0	0	0	0	0	0	0
5	mbGBS1039	663.232	2	0	2	0	0	0	0	2	0	2	2		0	2	2	0	0	0	0	2	0	2	2	2	2	0	2	0	2	2	2	2	2	0	2	2	0	0	2	2	0	0	0	0	0	0	2
5	mbGBS17046	664.412	2	0	2	0	0	0	0	2	0	2	2		0	2	2	0	0	0	0	2	0	2		2	2	0	2	0		2	2	2	2	0	2	2		0	2	2	0	0	0	0	0	0	2
5	mbGBS22656	665.263	2		2			0	0	2	0				0	2	2	0	0	0		2		2	2	2	2	0	2	0	2		2	2		0		2	0	0	2	2	0		0	0		0	2
5	mbGBS19537	666.182	2	0	2	0	0	0	0	2	0	2	2	0	0	2	2	0	0	0	0	2	0	2	2	2	2	0	2	0	2	2	2	2	2	0	2	2	0	0	2	2	0	0	0	0	0	0	2
5	mbGBS17234	667.079						0			0	2	2		0		2	0	0	0	0		0		2	2	2	0	2	0		2		2		0		2	0	0					0	0		0
5	mbGBS10603	668.08	2	0	2		0	0	0	2	0	2	2		0		2	0	0	0	0	2	0	2	2	2	2	0	2	0		2	0	2		0	2	2	0			2	0	0	0	0	0	0	2
5	mbGBS22940	669.13	2		2		0	0	0	2		2	2		0	2	2				0	2		2	2		2	0	0	2	2	2	0	2	2	0	0	2	0	0	2	2	0		0	0	0	0	2
6	mbGBS17488	0.369479	0	2	2	2	0	2	2	2	2	0	2		0	2	0	2	2	2	2	2	2	2	2	0	0	2	0	0	2	2	2	2	0	2	0	2	0	2			0	0	2	2	2	2	0
6	mbGBS15616	1.05442	0	2	2	2	0	2	2	2	2	0	2		0	2	0	2	2		2	2	2	2	0		0	2	0	0	2	2	2	2	0	2	0	2	0	2	0	2	0	0	2	2	2	2	0
6	mbGBS8838	3.02373	0	2	2	2	0	2	2	2	2	0	2		0	2	0	2	2	2	2	2	0	2	2	0	0	2	0		2	2	2	2	0	2	0	2	0	2		2	0		2	2	2	2	0
6	mbGBS1080	4.17242	0	2		2	0	2	2	2	2	0	2		0	2	0	2	2	2	2	2	0		2	0	0	2	0	0	2	2	2	2	0	2	0	2	0	2	0	2	0	0	2	2	2	2	0
6	mbGBS19239	5.00807	0	2	2	2	0	2	2	2	2	0	2	0	0		0	2	2		2	2	2	2	2	0	0	2	0	0	2	2	2	2	0		0	2		2		2	0		2	2	2	2	0
6	mbGBS514	6.00194	0	2	2	2	0	2	2	2	2	0	2	0	0	2	0	2	2	2	2		2	2	0	0	0	2	0	0		2	2		0	2	0	2	0	2	0	2	0	0	2	2	2	2	0
6	mbGBS2174	7.0028	0	2	2	2	0	2	2	2	2	0	2		0		0	2	2	2	2	2	2	2		0	0	2	0	0	2	2	2	2	0	2	0	2	0	2			0		2	2	0	2	0
6	mbGBS21529	8.09096	0		2	2	0	2		2	2	0	2	0	0	2	0	2	2	2	2	2	2	2	0	0	0	2	0	0	2	0	2	2	0	2	0	2	0	2		2	2	2	2	2	0	2	0
6	mbGBS21144	9.02105	0	2	2	2	0	2	2	2	2	0	2	0		2	0	2	2	2	2	2	2	2	0	0	0	2	0	0	2	0	2	2	0	2	0	2	0	2		2	2		2	2	0	2	0
6	mbGBS20729	10.9023	0	2	2	2	0	2	2	2	2	0	2	0	0	2	2	2	2	2	2	2	2	2	0	0	0	2	0	0	2	0	2	2	0	2	0		0	2		2	2	2	2	2	0	2	0
6	mbGBS843	11.0885	0	2	2		0	2	2		2	0	2		0		2	2	2	2	2	2	2	2	0	0	0	2	0	0	2	0		2	0	2	0	2	0	2	0	2	2		2		0		0
6	mbGBS12340	12.2875	0	2	2	2	0	2	2	2	2	0	2	0	0	2	2	2	2	2	2	0	2	2	0	0	0	2	0	0		0	2	2	0	2	0	2	0	2	0	2		2	2	2	0	2	0
6	mbGBS11936	13.0849	0				0	2				0	2		0	2	2		2	2					0	0		2	0	0	2	0		2			0	2		2			2						0
6	mbGBS385	14.3295	0	2	2		0	2	2				2		0	2	2		2		2	0	2	2		0	0	2	0	0	2			2	0		0	2	0	2	0		2		2	2	0	2	0
6	mbGBS20789	16.7498	2	2	2	0	0	2	2	2	2	2	0		0	2	2	2	2	2	0	0	2	2	0	2	0	2	0	2	2	0	2	2	0	2	2	2	0	2	0	2	2	2	2	2	0	2	2
6	mbGBS878	17.0263	2	2	2		0	2	2	2	2	2	0		0	2	2		2		0	0	2	2	0	2	0	2	0	2	2	0	2	2	0		2	0	0	2		2	2			2	0	2	2
6	mbGBS5822	18.6475	2	2	2		0			2	2	2	0		0	2	2	2	2	2		0	2		0	2		2	0	2	2		0	2	0			0	0	2			2		2	2	0	2	2
6	mbGBS13126	19.2522	2		2	0	0	2	2	2	2	2	0		0	2	2	2	2	2	0	0	2		0	2	0	2	0	2	2	0	0	2	0	2	2	0	0	2	0	2	2	2	2	2	0	2	2
6	mbGBS1971	20.0539	2	2	2		0	2	2	2	2	2	0	0	0	2	2	2	2	2	0	0	2	2	0	2	0	2	0	2	2	0		2	0	2	2		0	2			2	2	2	2	0	2	2
6	mbGBS8653	21.1475	2	2	2	0	0	2	2	2	2	2	0	0		2	2	2	2	2	0	0	2	2	0	2	0	2	0	2	2		0	2	0	2	2	0	0	2	0	2	2	2	2		0	2	2
6	mbGBS18358	22.2236	2	2	2	0	0	2	2	2	2	2	0		0	2	2	2	2	2	0		2	2	0	2	0	2	0	2	2	0	0	2	0	2	2	0	0	2	0	2	2	2	2	2	0	2
6	mbGBS12284	24.3296	2	2	2	0	0	2	2		2	2	0	0	0	2	2	2	2	2	0		2	2	0	2	0	2	0	2	2	0	0	2	0	2	2	0	0	2	0	2	2	2	2	0	0	2	2
6	mbGBS21043	25.1447	2	2	2	0	0	2	2	2	2	2	0	0	0	2	2	2	2	2	0	0	2	2	0	2	0	2	0	2	2	0	0	2	0	2	2	0	0	2	0	2	2		2	0	0	2	2
6	mbGBS872	26.0332		2	2	0	0	2	2	2	2	2	0		0	2	2	2	2	2	0	0	2	2	0	2	0	2	0	2	2		0	2	0	2	2	0	0	2	0	2	2	2	2	0	0	2	2
6	mbGBS3661	27.9524	2	2	2	0	0	2	2	2		2	0		0	2	2	2	2	2	0	0	2	2	0	2	0	2	0	2	2	0	0	2	0	2	2	0	0	2			2	2	2	0		2	2
6	mbGBS11348	28.3463	2	2	2		0	2	2	2	2	2	0		0	2	2	2	2	2	0	0		2	0	2	0	2	0	2	2	0	0	2	0	2	2	0		2	0	2	2		2	0	0	2	2
6	mbGBS19725	29.1065	2	2	2	0	0	2	2	2		2	0	0	0	2	2	2	2	2	0	0	2	2	0	2	0	2	0	2	2	0	0	2		2	2	0	2	2	0	2	2	2	2	0	0	2	2
6	mbGBS12721	31.5265	2		2		0	2	2	2	0	2	0	0	0	2	2	2	2	2		0	2	2	0	2	0	2	0	2	2	0	0	2	0	2			2	2	0	2	2	2	2	0	0	2	2
6	mbGBS7647	32.0525	2	0	2		0	2	2	2	0	2	0	0	0	2	2	2		2	0	0	2	2	0	2	0	2	0	2	2	0	0	2	0	2	0	0	2	2	0	2	2	2	2	0	0	2	2
6	mbGBS16824	33.3879	2	0	2	0	0	2	2	2	0	2	0	0	0	2	2	2	2	2	0	0	2	2	0	2	0	2	0	2	2	0	0	2	0	2	0	0	2	2	0	2		2	2	0	0	2	2
6	mbGBS10475	34.1433	2		2	0	0	2	2	2	0	2	0		0	2	2	2	2	2	0	0	2	2	0	2	0	2	0	2	2	0	0	2	0	2	0	0	2	2	0	2	2	2	2	0	0	2	2
6	mbGBS17966	35.3403	2	0	2	0	0	2	2	2	0	2	0	0	0	2	2	2	2	2	0	0	2	2	0	2	0	2	0	2	2	0	0	2	0	2	0	0	2	2	0	2	2	2	2	0	0	2	2
6	mbGBS6993	36.4886	2	0		0	0	2	2		0	2	0		0	2	2		2	2	0	0	2	2	0	2	0	2	0	2	2	0	0	2	0	2	0	0		2			2		2	0	0	2
6	mbGBS12956	37.758		0	2		0	2	2	2	0	2			0		2	2	2	2	0	0	2	2	0	2	0	2	0		2	0		2	0	2	0	0	2	2		2	2			0	0	2	2
6	mbGBS3199	38.0293	2	0	2		0	2	2	2	0	2			0	2	2	2	2	2	0	0	2	2		2	0	2	0	2	2	0	0	2		2	0	0	2	2	0	2	2	2	2	0	0	2	2
6	mbGBS17486	39.0723	2	0	2	0	0	2	2	2	0	2	0		0	2	2	2	2	2	0	0	2	2	0	2	0	2	0	2	2	0	0	2	0	2	0	0	2	2			2			0	0		2
6	mbGBS141	40.0098	2		2		0	2	2	2		2	0			2	2		2	2	0	0	2	2			0	2	0		2	0	0	2	0		0	0		2		2		2	2	0		2	2
6	mbGBS20983	41.0356	2				0		2		0	2				2				2	0			2	0	2		2	0		2	0	0	2		2	0	0	2	2	0			2		0	0	2	2
6	mbGBS18584	42.4353	2	0			0	2	2	2	0		0			2	2	2	2	2	0	0	2	2		2	0	2	0	2	2	0	0	2		2	0		2	2			2	2	2	0	0	2	2
6	mbGBS16855	44.0251	2	0	2	0	0		2	2	0	2	0			2		2	2	2	0	0	2	2	0	2	0	2	0	2	2	0	0	2	0	2	0	0	2	2			2	2	2	0	0	2	2
6	mbGBS18565	45.1054	2	0	2	0	0	2	2	2	0	2	0	2	0	2	2	2	2	2	0	0	2	2	0	2		2	0	2	2	0	0	2	0			0	2	2		2	2		2	0	0	2
6	mbGBS12678	46.0792		0	2	0	0	2	2	2		2		2			2		2		0				0	2	0	2	0	2		0		2	0		0	0		2					2	0		2	2
6	mbGBS678	47.2709	2	0	2	0	0	2	2		0	2	0	2	0	2	2	2	2	2	0	0	2	2	0	2	0	2	0	2	2	0	0	2		2	0	0	2	2	0	2	2	2	2	0	0	2	2
6	mbGBS14067	48.0565	2	0	2	0	0	2	2		0	2	0	2	0	2	2		2		0		2	2	0	2	0	2	0	2	2	0	0	2	0	0	0	0	2	2	0	2	2	2	2	0	0	2	2
6	mbGBS14261	49.431	2		2	0	0		2	2	0	2	0		0	2	2	2	2		0		2	2	0	2	0	2	0	2	2	0	0	2		0	0	0	2	2	0	2	2	2	2	0	0	2	2
6	mbGBS6208	50.0042		0		0	0		2	2	0	2	0	2	0	2	2	2	2	2	0	0	2	2	0	2		2	0	2	2	0	0	2	0	0	0	0	2	2	0	2	2	2	2	0	0	2	2
6	mbGBS8041	51.007	2	0	2		0	2	2	2	0	2	0	2	0	2	2	2	2	2	0	0	2	2	0	2	0	2	0	2	2	0	0	2	0	0	0	0	2	2	0		2	2	2	0	0	2	2
6	mbGBS3274	54.0411	2		2					2		2	0		0	2	2	2					2	2		2	0	2	0		2	0				0	0	0	2	2					2		0	2	2
6	mbGBS16624	56.9228	2	0	2	0	0	2	2	2	0	2	0		0	2	2	2	2	2	0	0	2	2	0		0	2	0	2	2	0	0	2	0	0	0	0	2	2		2	2	2	2	0	0	2	2
6	mbGBS5815	57.9976	2	0	2		0	2	2	2		2	0		0	2	2	2	2	2	0	0	2	2	0	2	0	2	0	2	2	0	0	2	0	0	0	0	2	2	0			2	2	0	0	2	2
6	mbGBS841	58.6194	2	0	2	0	0	2	2	2	0	2	0	2	0	2			2	2	0	0	2		0	2	0	2	0	2	2	0	0		0	0	0	0	2	2		2	2	2	2	0	0	2	2
6	mbGBS1654	59.0796	2	0	2		0	2	2	2	0	2	0		0	2	2	2	2		0	0	2	2	0	2	0	2	0		2	0	0	2		0	0	0	2	2		2	2	2	2	0		2	2
6	mbGBS15065	60.2575	2	0	2		0	2	2	2	0	2	0		0	2	2	2	2	2	0	0	2	2	0	2	0	2	0	2	2	0		2	0	0	0	0	2	2	0	2	2	2	2	0	0	2	2
6	mbGBS21212	61.1029	2	0	2		0	2		2	0	2	0			2	2	2	2	2	0		2	2		2	0	2		2	2	0	0	2	0		0	0		2		2	2		2	0	0	2	2
6	mbGBS19342	63.8901	2		2		0	2	2	2	0	2	0			2	2	2	2	2	0	0	2	2	0	2	0	2	0		2	0	0	2	0			0	2	2		2		2	2	0	0	2	2
6	mbGBS6803	64.5154	2	0	2		0		2	2		2	0		0	2	2	2	2	2	0	0		2	0	2	0	2	0	2	2	0	0	2	0	0		0	2	2		2	2	2	2	0	0	2	2
6	mbGBS3614	65.5469	2	0	2		0	2		2			0				2	2	2	2		0	2	2	0	2	0	2	0	2	2	0	0		0		0	0		2			2		2	0	0	2	2
6	mbGBS16910	66.0132	2	0	2		0	2	2	2	0	2	0		0	2	2	2	2	2	0	0	2	2	0	2	0	2	0	2	2	0	0	2	0	0	0	0	2	2	0		2	2		0	0	2	2
6	mbGBS5357	69.3903	2	0			0	2	2			2	0		0	2	2	2	2		0	0	2	2		2	0	2	0	2	2	0	0	2	0		0	0	2	2			2			0		2	2
6	mbGBS19275	70.2953	2	0	2	0	0	2	2	2	0	2	0		0	2	2	2	2	2	0	0	2	2	0	2	0	2	0	2	2	0	0	2	0	0	0	0	2	2		2	2	2	2	0	0	2	2
6	mbGBS4344	71.1047	2	0	2	0	0	2	2	2	0	2	0		0		2	2	2	2	0	0	2	2	0	2	0	2	0	2	2	0	0	2	0	0	0	0	2	2		2	2	2	2	0	0	2	2
6	mbGBS10819	72.5023	2	0	2	0	0	2	2	2	0	2	0	2	0	2	2	2	2		0	0	2	2	0	2	0	2	0	2	2	0	0	2	0	0	0	0	2	2	0	2	2	2	2	0	0	2	2
6	mbGBS11047	80.7355	2	0			0	2	2	2	0	2				2	2		2	2	0	0	2	2		2	0	2	0	2	2		0		0		0	0	2	2	0		2	2	2			2	2
6	mbGBS7489	90.2759	2				0					2	0		0	2	2		2	2	0		2	2		2	0	2	0	2	2			2			0	0	2	2			2		2	0	0	2	2
6	mbGBS4919	92.2728					0	2		2	0	2	0		0	2	2	2	2		0			2	0	2	0	2	0	2	2			2		0	0	0	2	2		2	2			0			2
6	mbGBS11549	93.6497	2	0	2	0	0	2	2	2	0	2	0	2	0	2	2	2	2	2	0	0	2	2	0	2		2	0	2	2	0	0	2	0	0		0	2	2	0	2	2	2	2	0	0	2	2
6	mbGBS17584	94.0933	2	0	2			2		2		2	0				2		2		0	0	2	2	0	2	0	2		2	2	0		2			0	0	2	2			2					2	2
6	mbGBS10908	95.6823	2	0	2	0	0	2	2	2	0	2	0		0	2	2		2	2	0	0	2	2	0	2	0	2	0	2	2	0	0	2	0	0	0		2	2	0	2	2	2	2		0	2	2
6	mbGBS17354	96.8837	2	0	2	0	0	2	2	2	0	2	0	2		2	2	2	2	2	0		2	2	0	2	0	2	0	2	2	0	0	2	0	0	0	0	2			2	2	2	2	0	0	2	2
6	mbGBS4754	97.606	2	0	2	0	0	2	2	2	0	2	0		0	2	2	2	2	2	0	0	2	2	0	2	0		0	2	2	0	0	2	0	0	0	0	2	2		2	2	2	2	0	0	2	2
6	mbGBS4430	99.3387	2	0	2	0	0	2	2	2	0	2	0	2	0	2	2	2	2	2	0	0	2	2	0	2	0	2	0	2	2	0	0	2	0	0	0	0	2	2		2	2	2	2	0	0	2	2
6	mbGBS12921	102.739	2	0	2		0	2	2	2	0	2	0	2	0		2	2	2	2	0	0	2		0	2	0	2	0	2	2	0	0	2	0		0	0		2		2	2		2	0	0	2	2
6	mbGBS18767	103.799	2	0	2	0	0	2	2	2	0	2	0		0	2	2	2	2	2	0	0	2	2	0	2	0	2	0	2	2	0	0	2	0	0	0	0	2	2		2		2	2	0	0	2	2
6	mbGBS21077	104.06	2	0	2	0	0	2	2	2	0	2	0	2	0	2	2	2	2	2	0	0	2	2	0	2	0	2	0	2	2	0	0	2		0	0	0	2	2		2	2		2	0	0	2	2
6	mbGBS14551	105.147	2				0	2				2	0		0	2	2					0	2	2	0	2		2	0		2	0	0	2	0	0	0		2	2					2	0		2	2
6	mbGBS7748	107.104	2		2	0	0	2	2	2	0		0		0	2	2	2	2	2		0	2	2		2	0	2	0	2	2	0	0	2	0	0	0	0	2	2			2		2	0	0	2	2
6	mbGBS4417	114.73	2	0	2	0	0	2	2	2	0	2	0		0	2	2	2	2	2	0	0	2	2	0	2	0	2	0	2	2	0	0	2		0	0	0	2	2	0	2	2	2	2	0	0	2	2
6	mbGBS18180	115.088	2	0	2		0	2	2	2	0	2			0	2	2	2	2	2	0		2	2	0	2	0	2	0	2	2	0	0	2	0		0	0	2	2	0		2	2	2	0	0	2	2
6	mbGBS22211	117.473	2	0		0	0	2	2	2	0	2	0	2	0	2	2	2	2	2	0	0	2	2	0	2	0	2	0	2	2	0	0	2	0	0	0	0	2	2	0	2	2	2	2	0	0	2	2
6	mbGBS4488	118.332	2	0	2	0	0	2	2	2	0	2	0	2	0	2	2	2	2	2	0	0	2	2	0	2	0	2	0	2	2	0	0	2	0	0	0	0	2	2		2	2	2	2	0	0	2	2
6	mbGBS12065	119.384	2		2	0	0	2	2	2	0	2	0	2		2	2	2	2	2	0	0	2	2	0	2	0	2	0	2	2	0	0	2	0	0	0	0	2	2	0		2	2	2	0	0	2	2
6	mbGBS16885	120.066	2	0	2		0		2		0	2	0	2	0		2		2		0		2	2	0		0	2	0	2	2	0		2	0	0	0	0	2		0	2	2		2	0		2	2
6	mbGBS12050	122.652	2	0	2	0	0	2	2	2	0	2	0		0	2	2	2	2	2	0	0	2	2	0		0	2	0	2	2	0	0	2	0	0	0	0	2	2	0	2	2	2	2	0	0	2	2
6	mbGBS6726	123.063	2	0	2		0	2	2	2	0	2	0		0	2	2	2	2	2	0	0	2	2	0	2	0		0	2	2		0	2	0	0	0	0	2	2		2	2	2	2	0	0	2	2
6	mbGBS20037	124.266	2	0	2	0	0	2	2	2	0	2	0		0	2	2	2	2	2	0	0	2	2	0	2	0	2	0	2	2	0	0	2	0	0	0	0	2	2	0	2	2		2	0	0	2	2
6	mbGBS13086	126.071	2		2		0	2	2	2	0	2	0		0	2	2		2		0	0	2		0	2	0	2	0	2	2	0	0	2	0	0		0	2	2		2	2		2	0		2	2
6	mbGBS10136	127.339	2	0			0		2		0	2	0		0	2	2		2	2				2	0	2	0	2	0	2		0	0	2	0	0	0	0	2	2					2	0	0	2
6	mbGBS12686	128.49	2	0	2	0	0	2	2	2	0	2	0		0	2	2	2	2	2	0	0		2	0	2	0	2	0	2	2	0	0	2	0	0	0	0	2	2	0			2	2	0	0	2	2
6	mbGBS3616	129.077	2	0	2	0	0	2	2	2	0	2	0		0	2	2	2	2	2	0	0	2	2	0	2	0	2	0	2	2	0	0	2	0	0	0	0	2	2		2	2	2	2	0	0	2	2
6	mbGBS16604	130.018	2		2			2	2	2	0	2	0	2		2	2	2	2	2	0	0	2	2	0	2	0	2	0	2	2	0		2	0				2	2			2	2	2	0	0	2	2
6	mbGBS5767	133.148		0	2		0	2		2		2	0				2	2	2			0	2			2	0	2	0	2				2	0	0		0	2	2			2		2	0	0	2
6	mbGBS9744	134.752	2	0	2	0	0	2	2	2	0	2	0		0	2	2	2	2	2	0	0	2	2	0	2	0	2	0	2	2	0	0	2	0		0	0					2		2	0	0	2	2
6	mbGBS13501	135.377	2	0	2			2	2	2	0	2	0	2	0	2	2	2	2	2	0		2	2	0	2	0	2	0	2	2	0	0	2	0	0	0	0	2	2		2	2	2	2		0	2	2
6	mbGBS3742	136.281	2	0	2	0	0	2		2	0	2	0		0	2	2	2		2	0	0	2	2	0	2	0	2		2		0		2		0	0	0	2	2					2	0	0	2	2
6	mbGBS17388	137.492	2	0	2	0	0	2	2	2	0	2	0		0	2	2	2		2	0	0		2	0	2	0	2	0	2	2	0		2		0	0	0		2				2	2	0	0	2	2
6	mbGBS4540	138.121	2	0				2		2	0	2	0	2	0	2	2	2	2	2	0		2	2	0	2		2			2	0	0	2	0	0		0	2	2	0			2	2	0		2	2
6	mbGBS21431	139.755	2	0	2	0	0	2	2		0	2	0	2	0	2	2	2	2	2	0	0	2	2	0	2	0	2	0	2	2	0	0	2		0	0	0	2		0		2	2	2	0	0	2	2
6	mbGBS1904	141.385	2	0	2	0	0	2	2	2	0	2	0		0	2	2	2	2	2	0		2	2	0	2	0	2	0	2	2	0	0	2	0	0	0	0	2	2	0	2	2	2	2	0	0	2	2
6	mbGBS23079	144.738	2	0	2	0		2	2	2	0	2	0		0	2	2	2	2	2	0	0	2	2	0	2	0	2	0	2	2		0	2	0	0	0	0	2	2			2	2	2	0	0	2	2
6	mbGBS18532	145.196	2	0	2	0	0	2	2	2	0	2	0		0	2	2	2	2	2	0	0	2	2	0	2	0	2	0	2	2		0	2	0	0	0	0	2	2	0	2	2	2	2	0	0	2	2
6	mbGBS23202	146.372	2	0	2	0	0	2	2	2	0	2	0		0	2	2	2	2	2	0	0	2	2	0	2	0	2	0	2	2	0	0	2	0	0	0	0	2	2		2	2		2	0	0	2	2
6	mbGBS6880	148.124			2	0	0	2	2			2	0	2		2	2	2	2	2			2	2			0	2		2	2				0		0	0	2	2			2	2	2				2
6	mbGBS4940	151.371	2	0	2	0	0		2	2	0	2	0		0	2	2	2	2	2	0	0	2	2	0	2		2	0	2	2		0	2	0	0	0	0	2	2			2		2	0	0	2	2
6	mbGBS2588	153.164	2	0	2	0	0	2	2	2	0	2	0		0	2	2	2	2		0	0	2	2	0	2	0	2	0	2	2	0	0	2	0	0	0	0	2	2	0		2		2	0	0	2	2
6	mbGBS18029	154.213	2	0	2		0	2	2		0	2	0		0	2	2				0	0		2	0	2	0	2	0	2	2		0	2	0		0	0		2				2	2	0	0	2	2
6	mbGBS21819	155.704	2	0	2	0	0	2	2	2	0	2	0	2	0	2	2	2	2	2	0		2	2	0	2	0	2	0	2	2	0	0	2	0	0	0	0	2	2	0	2	2	2	2	0	0	2	2
6	mbGBS20270	156.147	2	0	2	0	0	2	2	2	0	2	0		0		2	2	2		0	0		2	0	2	0	2	0	2	2	0	0	2	0	0	0		2	2		2		2	2		0	2	2
6	mbGBS6436	157.066	2	0		0	0	2			0	2	0			2	2		2	2	0	0	2		0	2	0	2	0	2	2	0	0	2		0		0	2	2	0		2	2		0		2	2
6	mbGBS13254	158.284	2	0	2				2	2		2	0			2	2		2	2		0			0	2	0	2	0	2			0	2	0		0	0	2	2			2		2	0	0	2	2
6	mbGBS14064	160.21	2	0	2	0	0	2	2	2	0	2	0		0	2	2	2	2	2	0	0	2	2	0	2	0	2	0	2	2	0	0	2	0		0		2	2				2		0	0	2	2
6	mbGBS3575	161.09	2		2	0	0	2	2	2	0	2	0	2	0	2	2	2	2	2	0	0	2	2	0	2	0	2	0	2	2	0	0	2	0	0	0	0	2	2		2	2		2	0	0	2	2
6	mbGBS11764	162.063	2	0	2		0	2	2	2	0	2	0		0	2	2	2	2	2	0	0	2	2	0	2	0	2	0	2	2	0	0	2	0	0	0	0	2	2		2		2	2	0	0	2	2
6	mbGBS15777	163.759	2	0	2	0	0	2	2	2	0	2	0		0	2	2	2	2		0	0	2	2	0	2	0	2	0	2	2	0	0	2	0	0	0	0	2	2	0				2	0		2	2
6	mbGBS16377	166.015	2	0	2		0	2	2	2	0	2	0	2		2	2	2	2	2	0	0	2	2	0	2	0	2	0	2	2	0	0	2	0	0	0	0	2		0	2	2	2	2	0	0	2	2
6	mbGBS5495	169.307	2		2	0	0	2	2	2		2	0				2	2	2	2	0	0	2	2	0	2	0	2		2	2	0		2	0	0	0	0	2	2		2		2	2	0	0	2	2
6	mbGBS1388	170.077	2	0	2	0	0	2	2	2	0	2	0		0	2	2		2	2	0	0	2	2	0	2	0	2	0	2	2	0	0		0	0	0	0	2	2	0	2	2	2	2	0	0	2	2
6	mbGBS23510	172.481	2				0	2		2		2	0		0	2	2		2	2	0					2		2		2		0		2	0	0	0	0		2			2			0			2
6	mbGBS9183	173.111	2	0	2	0	0	2	2	2	0	2	0		0	2	2		2	2	0	0	2	2	0	2	0	2	0	2	2	0	0	2	0	0		0	2	2				2		0	0	2	2
6	mbGBS2167	174.041		0	2		0			2		2	0		0	2	2	2	2		0		2	2	0	0	0	2	0	2	2	0	0	2			0	0	2	2		2	2				0		2
6	mbGBS10053	178.127	2	0	2		0	2	2	2	0	2	0		0	2	2	2	2	2	0	0	2	2	0	0	0	2	0	2	2	0	0	2	0	0	0	0	2	2	0		2		2	0	0	2	2
6	mbGBS20431	179.181	2	0	2		0	2	2	2	0	2	0		0	2	2	2	2	2	0		2	2			0	2		2	2	0	0	2		0	0			2				2	2	0	0	2	2
6	mbGBS12864	180.141	2	0	2	0		2	2	2	0	2	0	2	0	2	2	2	2	2	0	0	2	2	0	0	0	2	0	2	2	0	0	2	0	0	0	0	2	2		2	2	2	2	0	0	2	2
6	mbGBS6445	181.078	2	0	2	0	0	2	2	2	0	2	0		0	2	2	2	2	2	0	0	2	2	0	0	0	2	0	2	2	0	0	2	0	0	0	0	2	2	0	2	2	2	2	0	0	2	2
6	mbGBS4245	184.663		0	2	0	0	2	2	2			0			2	2	2	2	2		0	2	2	0	0	0	2			2	0		2		0	0	0	2	2		2	2	2	2		0		2
6	mbGBS10062	185.573	2	0	2		0	2	2	2	0	2	0		0	2	2	2	2	2	0	0	2	2	0	0	0	2	0	2	2	0	0	2	0		0	0	2	2		2	2		2	0	0	2	2
6	mbGBS15348	186.144	2	0			0	2		2		2	0		0	2	2		2	2	0		2		0		0	2	0	2	2		0			0	0		2	2			2		2	0	0		2
6	mbGBS23328	189.704	2		2		0	2	2	2			0			2	2	2		2	0	0				0	0	2	0	2	2	0	0	2	0			0	2	2				2		0		2	2
6	mbGBS22416	192.647	2	0	2		0	2	2	2	0	2	0	2	0	2	2	2	2	2		0	2	2	0	0	0	2	0	2	2	0	0	2	0	0	0	0	2	2	0	2	2		2	0	0	2	2
6	mbGBS19136	193.445	2	0	2	0	0	2	2	2	0	2	0	2	0	2	2	2	2	2	0	0	2	2	0	0		2	0	2	2	0	0	2		0	0	0	2	2	0	2	2	2	2	0	0	2	2
6	mbGBS13646	194.663	2						2		0	2				2	2	2	2		0	0				0	0	2	0	2	2		0	2	0		0	0		2			2		2	0	0	2	2
6	mbGBS15491	196.793		0	2	0	0	2	2		0	2	0			2	2	2	2	2		0	2	2	0	0	0	2	0	2	2	0		2	0		0			2	0		2		2	0		2	2
6	mbGBS7799	197.758	2	0		0			2	2	0	2	0			2	2			2	0	0	2		0	0		2	0		2	0		2		0			2	2		2	2	2	2	0	0	2	2
6	mbGBS21707	200.765	2					2	2	2	0	2	0		0	2	2	2		2	0	0	2	2	0	0	0	2	0	2	2		0	2						2					2	0	0	2	2
6	mbGBS23433	201.799	2							2		2	0	2	0	2	2	2		2	0		2	2	0	0	0	2	0				0			0		0	2	2			2					2	2
6	mbGBS5901	210.766	2	0	2			2		2	0	2	0		0	2	2		2		0		2		0	0	0	2	0		2	0	0	2	0			0	2	2			2	2	2	0	0		2
6	mbGBS22919	211.083	2		2			2			0	2	0				2		2			0	2		0	0	0	2	0	2						0		0	2			2				0			2
6	mbGBS14122	212.288	2	0	2		0	2	2	2	0	2	0		0		2		2	2	0	0		2	0	0	0	2	0	2	2		0	2	0		0		2	2		2	2	2	2	0	0	2	2
6	mbGBS12117	213.319	2		2	0	0	2	2	2	0	2	0	2	0	2		2	2	2	0	0	2	2	0	0	0	2	0	2	2	0	0	2	0	0	0	0	2	2	0	2	2		2	0	0	2	2
6	mbGBS12235	215.142	2	0	2						0	2	0				2		2	2	0	0		2		0	0	2	0	2	2		0	2	0		0	0		2			2		2		0
6	mbGBS23009	217.343	2	0	2	0	0	2	2	2	0		0		0	2	2	2	2	2	0	0	2	2	0	0	0	2	0	2	2	0	0	2	0	0	0	0	2	2	0	2	2	2	2	0	0	2
6	mbGBS4501	220.046	2	0	2	0	0	2		2	0	2	0		0	2	2	2	2	2	0	0	2	2	0	0	0	2	0	2	2	0	0	2	0	0	0	0	2	2	0	2	2	2	2	0	0	2	2
6	mbGBS22281	222.056	2	0	2		0	2	2	2	0	2	0	2	0	2	2	2	2	2	0	0		2	0	0		2	0	2	2	0	0	2	0	0	0	0	2	2			2		2	0	0	2	2
6	mbGBS4688	224.32	2	0			0	2				2			0		2		2		0	0	2	2	0	0	0	2	0	2	2			2	0		0	0	2			2	2		2	0	0	2	2
6	mbGBS20286	227.639	2	0	2	0	0	2	2	2	0	2	0		0	2	2	2	2	2	0	0	2	2	0	0	0	2	0	2	2	0	0	2	0	0	0	0	2	2					2	0	0	2	2
6	mbGBS21785	228.033		0	2		0			2		2	0	2		2	2	2	2	2	0	0	2	2	0	0		2	0	2				2		0	0	0	2						2	0	0
6	mbGBS6420	236.729	2		2		0	2	2	2	0	2	0			2	2	2		2		0	2	2	0		0	2	0	2	2	0		2	0			0	2	2			2		2	0	0		2
6	mbGBS10028	238.718	2	0	2		0	2	2	2	0	2	0	2	0	2		2	2	2	0	0		2	0	0	0	2	0		2	0	0		0	0	0	0	2	2	0	2	2	2	2	0	0		2
6	mbGBS9182	240.045	2	0	2		0	2	2	2	0	2	0		0	2	2	2	2	2	0	0	2	2	0	0	0	2	0	2	2	0	0	2	0	0	0	0	2	2	0	2	2	2	2	0	0	2	2
6	mbGBS12791	241.967	2	0	2		0	2	2	2	0	2	0		0	2	2		2		0	0	2		0	0	0	2	0	2	2	0	0	2	0	0	0	0		2		2	2	2	2	0	0	2	2
6	mbGBS10183	248.419	2	0	2		0		2	2	0	2	0		0	2	2	2	2	2	0	0	2	2	0		0	2	0	2	2	0	0	2	0	0	0	0	2	2			2	2	2	0	0	2	2
6	mbGBS655	251.258	2		2						0		0		0	2	2	2	2	2	0	0				0	0	2		2	2			2	0		0	0	2	2		2	2	2	2	0	0	2	2
6	mbGBS13798	253.306		0	2	0	0	2		2	0	2			0	2	2	2				0	2	2	0	0	0	2			2	0	0			0		0									0	2	2
6	mbGBS10173	255.612	2	0	2	0	0	2		2	0	2	0		0		2	2	2		0		2	2	0	0	0	2	0		2	0	0	2	0	0	0	0	2	2			2	2		0	0	2	2
6	mbGBS12616	256.771	2	0	2		0	2	2	2	0	2	0			2	2	2	2	2	0	0	2	2	0	0	0	2	0	2	2	0		2	0	0	0	0	2	2			2		2	0	0		2
6	mbGBS9705	257.437	2	0	2		0	2	2	2	0	2	0		0	2	2	2	2	2	0	0	2	2	0	0	0	2	0	2	2	0	0	2	0	0	0	0	2	2		2	2	2	2	0	0	2	2
6	mbGBS9055	259.273	2	0	2	0	0		2	2	0	2	0	2	0	2	2	2	2	2		0	2	2		0	0	2	0	2	2	0	0	2	0	0	0	0	2	2		2	2		2	0		2	2
6	mbGBS17724	262.842		0	2		0	2	2			2	0			2			2	2	0	0			0	0	0	2	0			0	0		0	0	0	0	2	2							0
6	mbGBS3997	263.716	2	0	2					2	0	2	0		0	2	2		2	2	0	0	2	2		0	0	2	0	2	2				0			0		2		2	2			0		2	2
6	mbGBS15459	270.391	2	0	2				2	2	0	2	0		0	2	2		2		0	0	2	2	0	0	0	2	0	2	2			2		0	0	0	2	2			2		2			2	2
6	mbGBS18725	272.007		0		0	0				0	2	0		0	2		2	2	2	0	0		2	0	0	0	2		2	2	0		2	0	0	0	0		2			2		2	0		2	2
6	mbGBS18979	274.871	2	0	2	0	0	2	2	2	0	2	0	2	0	2	2	2	2	2	0	0	2	2	0		0	2	0	2	2	0	0	2	0	0	0	0	2	2	0	2	2	2	2	0	0	2	2
6	mbGBS14216	276.924	2	0			0	2	2	2	0	2	0		0	2	2	2	2	2	0	0	2	2	0	0	0	2	0	2	2	0	0	2	0	0	0	0	2	2	0		2	2	2	0	0	2	2
6	mbGBS10033	278.05	2	0	2	0	0	2	2	2	0	2	0	2	0	2	2	2	2	2	0	0	2	2	0	0	0	2	0	2	2	0	0	2	0	0	0	0	2	2	0	2	2	2	2	0	0	2	2
6	mbGBS3681	280.215	2	0	2		0	2		2	0		0		0	2	2	2	2	2	0		2	2	0	0	0	2		2	2	0	0	2	0	0		0	2	2		2	2	2	2	0	0	2	2
6	mbGBS6077	282.04	2						2		0	2	0		0	2	2	2		2	0	0	2	2		0	0	2	0	2	2		0	2	0			0		2						0	0		2
6	mbGBS4219	283.327	2		2	0	0			2					0	2		2	2			0	2	2		0	0	2	0	2	2	0	0	2		0	0	0		2				2	2	0			2
6	mbGBS15716	286.416	2		2		0	2	2	2		2	0		0	2	2	2	2	2		0	2	2	0	0	0	2	0	2	2	0		2		0	0	0	2	2		2	2	2	2			2	2
6	mbGBS22388	291.035	2		2	0	0	2		2	0	2	0		0		2	2	2	2	0	0	2	2	0	0	0	2	0	2	2	0	0	2	0	0	0	0	2	2			2		2	0	0	2	2
6	mbGBS7223	292.36	2		2		0			2	0	2	0		0	2	2	2	2	2	0	0	2	2		0	0	2		2	2			2	0	0		0	2	2			2				0		2
6	mbGBS3603	293.794		0	2	0	0	2	2	2	0	2	0	2	0	2	2	2	2	2	0		2	2	0	0	0	2	0		2		0	2		0	0	0	2	2			2	2	2	0	0	2	2
6	mbGBS13652	296.417	2	0	2		0	2	2	2	0	2	0		0	2	2	2	2	2	0	0	2	2	0	0	0	2	0	2	2	0	0	2	0	0	0	0	2	2		2	2		2	0	0	2	2
6	mbGBS13034	298.589	2	0	2	0	0	2	2	2	0	2	0		0	2	2		2	2	0	0	2	2			0	2	0	2	2	0	0	2	0	0	0	0	2	2			2		2	0	0	2
6	mbGBS22185	299.363	2	0	2		0	2	2	2	0	2		2	0	2	2	2	2	2		0	2	2	0		0	2		2	2		0	2	0	0	0	0	2	2		2	2		2	0	0	2	2
6	mbGBS1611	301.034	2	0	2		0		2	2	0	2	0		0	2	2	2	2	2	0	0	2	2	0	0	0	2	0	2	2	0	0	2	0	0	0	0	2	2		2	2	2	2	0	0	2	2
6	mbGBS19332	305.867	2	0	2		0	2		2	0	2	0		0	2	2	2			0	0	2	2	0	0	0	2	0		2	0	0	2			0		2	2		2		2		0		2	2
6	mbGBS8237	307.064	2	0	2	0		2			0	2	0		0	2	2	2	2	2				2	0	0			0	2	2	0	0	2	0			0	2	2			2			0	0	2	2
6	mbGBS6688	309.018	2	0		0	0	2	2	2	0	2	0		0	2	2	2	2	2	0	0	2	2	0	0	0	2	0	2	2	0	0	2		0	0	0	2	2			2	2	2	0	0	2	2
6	mbGBS3222	314.296	2	0	2	0	0		2	2	0	2	0	2	0	2	2	2	2	2	0	0	2	2	0	0	0	2	0	2	2	0	0	2	0	0	0	0	2	2	0	2	2	2	2	0	0	2	2
6	mbGBS1546	315.92	2	0	2	0			2	2	0	2			0	2	2	2	2	2	0		2	2	0		0		0	2	2		0	2	0	0	0	0		2	0				2		0		2
6	mbGBS22500	316.413	2		2	0	0	2	2	2	0	2	0		0	2	2	2	2	2	0	0	2	2	0	0	0	2	0	2	2	0	0	2	0	0	0	0	2	2	0		2	2	2	0	0	2	2
6	mbGBS1216	317.48	2		2		0	2		2	0	2	0		0		2	2	2			0	2	2	0	0	0	2	0	2	2	0	0	2	0			0	2	2	0	2	2		2	0	0	2	2
6	mbGBS12993	320.511	2	0	2	0	0	2	2	2	0	2	0	2	0	2	2	2	2	2	0	0	2	2	0	0	0	2	0	2	2	0	0	2	0	0	0	0	2	2	0	2	2	2	2	0	0	2	2
6	mbGBS14967	321.079	2	0	2		0	2	2	2	0	2	0		0	2	2	2	2	2	0	0	2	2	0	0	0	2	0	2	2	0	0	2		0	0		2	2	0	2	2	2	2	0	0	2	2
6	mbGBS10726	324.41	2	0	2		0	2	2	2	0	2	0		0	2	2	2	2	2	0	0	2	2	0	0	0	2	0	2	2	0	0	2	0	0	0	0	2	2	0		2		2	0	0	2	2
6	mbGBS15608	325.195	2	0	2		0	2	2	2	0	2	0			2	2		2	2	0	0	2	2	0	0		2	0	2	2	0	0	2	0	0	0	0	2	2		2	2		2	0	0	2
6	mbGBS4061	326.688	2		2	0	0	2	2	2		2	0		0	2	2	2	2	2	0	0		2	0	0	0	2	0	2	2		0	2		0	0		2	2				2	2	0		2	2
6	mbGBS14052	329.466	2		2		0	2		2		2				2		2		2		0		2	0	0		2	0	2	2	0	0	2				0		2							0		2
6	mbGBS14644	330.531		0			0						0			2	2		2	2		0	2			0	0	2	0	2	2	0	0	2		0	0	0	2	2						0	0	2	2
6	mbGBS14084	331.095	2		2						0	2	0		0		2		2	2			2		0	0	0	2			2	0		2		0	0	0							2	0	0	2	2
6	mbGBS10221	332.704					0	2		2	0		0			2	2		2	2	0			2	0	0	0	2	0		2		0		0	0	0	0	2	2			2		2	0	0
6	mbGBS12923	333.107		0	2		0	2	2	2	0	2	0		0	2	2	2		2	0	0	2	2	0	0	0	2	0	2	2	0		2	0	0	0	0	2	2			2		2	0			2
6	mbGBS5888	334.798	2	0	2		0	2	2	2	0	2	0	2	0	2	2	2	2	2	0	0	2	2	0	0	0	2	0	2	2	0	0	2	0	0	0	0	2	2	0	2	2		2	0	0	2	2
6	mbGBS16763	336.378	2	0	2	0			2		0	2	0	2	0	2	2	2	2	2	0		2	2	0	0	0	2	0	2	2	0	0	2	0	0	0	0	2	2	0	2	2	2	2	0	0	2	2
6	mbGBS7095	337.201	2	0	2		0		2	2	0	2	0		0	2			2	2	0	0					0	2	0	2			0		0		0		2	2					2	0	0	2	2
6	mbGBS18032	338.288	2	0	2		0	2		2		2	0		0	2	2	2	2	2		0	2	2	0	0	0	2	0	2		0	0	2	0	0	0	0	2	2		2	2	2	2	0	0	2	2
6	mbGBS9561	339.766	2					2	2		0	2	0			2	2	2	2		0	0	2	2	0	0	0	2		2	2	0	0	2	0	0	0	0		2	0		2			0	0	2	2
6	mbGBS14791	340.829	2				0	2	2	2		2	0	2	0	2	2	2		2	0	0	2	2				2	0	2	2	0	0	2		0	0	0	2	2		2	2	2	2	0	0	2	2
6	mbGBS13735	343.716	2	0	2	0	0	2	2	2	0	2	0		0	2		2	2		0	0	2	2	0	0	0	2	0	2	2	0	0	2	0			0	2	2			2		2	0	0	2	2
6	mbGBS5789	354.219	2	0	2		0	2		2	0	2	0			2			2	2	0		2	2		0	0	2	0	2	2			2		0		0		2			2		2	0
6	mbGBS18209	357.67		0			0		2	2	0	2	0			2	2	2	2				2			0	0	2	0	2	2		0			0	0	0	2	2				2	2		0	2	2
6	mbGBS20502	358.749	2	0	2	0	0	2	2	2	0	2	0		0	2		2	2	2	0	0	2	2	0	0	0	2	0	2	2	0	0	2	0	0	0	0	2	2	0	2	2	2	2	0		2	2
6	mbGBS20974	359.352		0	2		0	2	2	2		2	0			2	2	2	2	2	0	0	2	2	0	0	0	2	0	2	2	0	0	2	0	0	0	0	2	2		2	2	2	2	0	0	2	2
6	mbGBS5859	361.531	2	0	2	0	0	2	2	2	0	2	0	2	0	2	2	2	2	2	0	0	2	2	0	0	0	2	0	2	2	0	0	2	0	0	0	0	2	2		2	2	2	2	0	0	2	2
6	mbGBS11463	362.22		0	2		0		2	2		2	0			2		2	2	2	0	0	2	2	0	0	0	2	0	2	2				0		0	0	2	2		2			2	0	0		2
6	mbGBS22822	368.97		0	2	0	0	2	2		0	2	0	2	0	2	2		2		0			2	0	0	0		0	2	2	0	0		0	0	0	0	2	2	0	2	2	2	2	0	0	2	2
6	mbGBS8660	370.399	2	0	2	0	0						0		0	2	2			2	0				0	0	0	2		2	2	0	0	2	0	0	0	0	2						2	0			2
6	mbGBS12834	373.424	2	0	2		0	2	2		0	2	0		0	2	2		2		0	0	2	2		0	0	2	0	2	2		0	2	0	0	0	0	2	2			2			0	0	2	2
6	mbGBS22020	374.645	2	0	2	0	0	2	2	2	0	2	0	2	0	2		2	2	2	0	0	2	2	0	0	0	2	0	2	2	0	0	2	0	0	0	0	2	2	0	2	2	2	2	0	0	2	2
6	mbGBS13894	375.847	2	0	2	0	0				0		0			2	2		2	2	0	0	2	2	0	0	0	2	0	2	2			2	0			0	2	2				2	2	0	0	2	2
6	mbGBS13320	377.601	2	0	2		0	2	2	2	0	2	0		0	2	2	2	2	2	0	0	2	2	0	0	0	2	0	2	2	0	0	2	0	0	0	0	2	2			2	2	2	0	0	2	2
6	mbGBS5552	378.161	2	0	2		0	2	2	2	0		0		0	2	2	2	2	2	0	0	2	2	0	0	0	2	0	2	2	0	0	2	0	0	0	0	2	2			2		2	0	0	2	2
6	mbGBS15549	379.2	2		2		0	2	2	2	0	2	0		0	2		2		2	0	0	2	2		0		2			2	0			0				2	2			2	2	2	0			2
6	mbGBS20596	380.651	2	0		0	0	2		2	0	2	0		0	2	2	2	2	2	0	0	2	2	0	0	0	2	0	2	2	0	0	2	0	0	0	0	2	2	0		2	2	2	0	0	2	2
6	mbGBS20784	381.032	2	0	2	0	0	2	2	2	0	2	0	2	0	2	2	2	2	2	0	0	2	2	0	0	0	2	0	2	2	0	0	2	0	0	0	0	2	2	0		2	2	2	0	0	2	2
6	mbGBS5772	382.086	2	0	2		0	2	2		0	2	0		0		2	2	2	2	0	0	2	2	0	0	0	2	0	2	2	0		2	0	0		0		2		2	2		2	0	0	2	2
6	mbGBS22402	383.453	2	0	2	0	0	2	2	2		2	0	2	0	2	2	2	2	2	0	0	2	2	0			2	0	2	2	0	0	2	0	0	0	0	2	2		2	2	2	2	0	0	2	2
6	mbGBS6602	385.915	2	0	2	0	0	2		2	0	2	0		0	2	2	2	2		0	0	2	2	0	0		2	0	2	2		0	2	0	0		0	2	2		2	2	2	2	0	0	2	2
6	mbGBS15279	386.527	2	0			0			2	0	2	0		0	2	2				0	0		2	0	0	0	2	0	2	2		0	2		0	0								2				2
6	mbGBS17470	387.211	2	0	2		0	2	2		0	2	0		0	2	2	2	2	2	0	0	2	2	0	0	0	2	0	2		0	0	2	0	0	0	0	2	2			2	2	2	0	0		2
6	mbGBS8415	389.134	2	0	2						0	2	0		0				2	2			2		0					2	2	0	0		0	0	0	0	2	2		2	2	2	2	0	0	2
6	mbGBS6877	391.128	2	0	2		0		2		0	2	0	2	0		2		2	2	0	0	2	2	0	0		2	0	2	2	0		2	0	0	0	0	2	2		2	2		2	0	0	2
6	mbGBS9906	393.468	2	0	2		0		2	2	0	2	0			2	2	2	2	2	0	0	2	2	0	0	0	2	0	2	2	0	0	2	0		0	0		2		2	2	2	2	0	0	2	2
6	mbGBS16128	394.383	2	0	2		0	2	2	2	0	2	0			2	2	2	2	2	0	0	2	2	0	0	0	2	0	2	2	0	0	2	0	0	0	0	2	2		2	2		2	0	0	2	2
6	mbGBS6045	395.605	2	0	2	0	0	2	2	2	0	2	0		0	2	2	2	2	2	0	0	2	2	0	0	0	2	0	2	2	0	0	2	0	0	0	0	2	2		2	2	2	2	0	0	2	2
6	mbGBS16971	397.034	2	0	2	0	0	2	2	2	0	2	0	2	0	2	2	2	2	2	0	0	2	2	0	0	0	2	0	2	2	0	0	2	0	0	0	0	2	2	0	2	2	2	2	0	0	2	2
6	mbGBS2892	398.215	2	0		0		2	2	2			0				2		2	2				2	0		2	2	0		2					0	0	0		2				0	2			2	2
6	mbGBS22104	399.095	2	0	2	0	0	2	2	2	0	2	0		0	2	2	2	2	2	0	0	2	2	0	0	2	2	0	2	2	0	0	2		0	0	0	2	2		2	2		2	2		2	2
6	mbGBS18727	401.322		0								2				2	2	2	2	2	0		2				2	2	0	2	2	0		2	0			0		2		2	2		2	2	0	2	2
6	mbGBS14980	402.932	2	0	2		0	2				2	0			2		2	2			0	2	2					0	2	2			2	0		0		2	2						2	0		2
6	mbGBS17227	403.008	2	0	2				2	2		2	0	2	0		2	2	2	2	0	0	2	2	0		2	2		2	2		0	2	0		0	0	2	2			2			2	0	2	2
6	mbGBS20406	404.307	2	0	2	0	0				0		0		0	2			2		0	0			0	0			0		2	0	0			0		0		2			2	0		2	0		2
6	mbGBS456	405.019	2	0	2	0	0	2	2	2	0	2	0		0	2	2	2	2	2	0	0	2	2	0	0	2	2	0	2	2	0	0	2		0	0	0	2			2	2	0	2	2	0	2	2
6	mbGBS2973	406.012	2	0	2	0	0	2	2	2	0	2	0		0	2	2	2	2	2	0	0	2	2	0	0	2	2	0	2	2	0	0	2	0	0	0	0	2	2	0	2	2	0	2	2	0	2	2
6	mbGBS7314	407.803	2	0	2	0	0	2	2	2	0	2	0	2	0	2	2		2	2	0	0	2	2	0	0	2	2	0	2	2	0	0	2	0	0	0	0	2	2	0	2	2	0	2	2	0	2	2
6	mbGBS17371	408.978	2	0	2	0	0	2	2		0	2	0	2	0	2	2	2		2	0	0	2	2	0	0	2	2	0	2	2	0	0	2	0	0	0	0	2	2	0	2	2	0	2	2	0	2	2
6	mbGBS14090	409.373	2	0	2	0	0	2	2	2	0	2			0	2	2	2	2	2	0	0	2	2	0	0	2	2	0	2	2	0	0	2	0	0	0	0	2	2			2	0	2	2	0	2	2
6	mbGBS1673	411.164	2	0	2	0	0	2	2	2	0	2	0		0	2	2	2	2	2	0	0	2	2	0	0	2	2	0	2	2	0	0	2		0	0	0	2	2			2		2	2	0	2	2
6	mbGBS11406	413.941		0	2		0	2	2	2	0	2	0	2	0	2	2	2	2	2	0	0	2	2	0	0	2	2	0	2	2	0	0	2	0		0	0	2	2	0	2	2		2	2	0	2	2
6	mbGBS21696	414.234	2	0			0	2		2	0	2	0	2	0	2	2	2		2			2	2	0	0	2	2	0	2	2			2	0	0	0	0	2			2	2	0		2	0	2	2
6	mbGBS10076	415.274	2	0	2	0	0	2	2	2	0	2	0		0	2		2	2	2	0	0	2	2	0	0	2	2	0	2	2	0	0	2	0	0	0	0	2	2	0		2		2	2	0	2
6	mbGBS18127	417.825	2	0	2	0	0	2	2	2	0	2	0		0	2	2	2	2	2	0	0	2	2	0		2	2	0	2		0	0	2	0	0		0	2	2	0	2	2		2	2	0	2	2
6	mbGBS22918	418.349	2	0	2	0	0			2	0	2	0			2	2	2	2	2	0	0	2	2	0	0	2	2	0		2		0	2		0	0	0		2	0	2		0	2	2	0	2	2
6	mbGBS10452	419.624	2	0	2		0	2	2	2	0	2	0		0	2	2	2	2	2	0	0	2	2	0	0	2	2	0	2	2	0	0	2	0	0	0	0	2	2	0	2	2	0	2	2	0	2	2
6	mbGBS3144	424.246	2	0	2		0	2	2	2		2	0									0	2		0	0	2	2	0		2	0	0			0	0	0	2	2				0	2	2		2	2
6	mbGBS14622	426.518	2		2		0	2	2	2	0	2	0		0	2	2	2	2		0	0	2			0		2		2	2	0	0	2	0	0	0	0		2			2	0	2	2	0	2	2
6	mbGBS6878	429.792	2				0		2		0	2	0		0	2	2		2		0	0	2			0	2	2	0	2	2		0	2	0			0	2	2			2				0		2
6	mbGBS5134	430.073	2	0	2		0	2		2	0	2			0	2	2			2	0	0	2	2	0	0	2	2	0		2			2	0		0	0	2	2						2	0	2	2
6	mbGBS8616	431.035	2	0	2		0	2	2	2		2	0	2	0	2	2	2	2	2	0	0	2	2	0	0	2	2	0	2	2	0		2	0	0	0	0	2	2			2		2	2	0	2	2
6	mbGBS7067	432.941	2	0	2		0					2	0	2	0	2	2	2	2		0	0	2			0	2	2	0	2	2			2	0		0	0	2	2			2		2		0	2	2
6	mbGBS3688	433.162	2	0	2			2	2	2	0	2	0		0	2	2	2	2		0	0	2	2	0	0	2	2	0	2	2	0	0	2	0		0	0	2	2		2	2	0	2	2	0	2	2
6	mbGBS19485	434.584	2	0	2		0	2	2	2	0	2	0		0	2	2	2	2	2	0	0	2	2	0	0	2	2		2	2		0	2	0	0	0		2	2			2	0	2	2	0	2	2
6	mbGBS23004	435.387	2			0	0		2		0		0			2	2	2					2	2	0	0	2	2	0		2		0	2	0		0		2	2		2		0	2	2	0		2
6	mbGBS19954	436.33	2	0	2	0		2	2	2	0	2	0	2	0	2	2	2	2	2	0	0	2	2	0	0	2	2	0		2	0	0	2	0	0	0	0	2	2	0	2	2	0	2	2	0	2	2
6	mbGBS434	437.003	2	0	2	0		2	2	2	0	2	0		0	2	2		2	2	0	0	2	2	0	0	2	2	0	2	2		0	2	0	0	0	0	2	2	0	2	2	0	2	2	0	2	2
6	mbGBS818	438.918	2	0	2	0	0	2	2	2	0	2	0		0	2	2	2	2	2	0	0	2	2	0	0	2	2	0	2	2	0	0	2	0	0	0	0	2	2		2	2	0	2	2	0	2	2
6	mbGBS5097	439.067	2	0	2		0	2	2	2		2	0		0	2	2	2			0	0	2	2		0	2	2	0	2	2	0	0	2	0	0	0	0	2	2			2	0		2	0		2
6	mbGBS14628	440.177	2	0	2	0	0	2	2	2	0	2	0		0	2	2		2	2	0	0	2	2	0	0	2	2	0	2	2	0	0	2	0	0	0	0	2	2			2		2	2	0	2	2
6	mbGBS19851	441.123	2	0		0	0	2		2	0	2	0		0		2	2	2	2	0	0		2	0	0	2	2		2		0			0	0	0		2					0	2	2			2
6	mbGBS21553	442.928	2	0	2	0	0	2	2	2	0	2	0		0	2	2	2	2	2	0	0	2	2		0	2	2	0	2	2		0	2	0		0	0	2	2					2		0	2	2
6	mbGBS7227	444.104	2	0	2		0	2	2	2	0	2			0	2	2	2	2	2	0	0	2	2	0	0	2	2	0	2	2	0		2		0	0	0	2	2			2		2		0		2
6	mbGBS22565	446.425	2		2			2	2	2		2	0		0	2	2	2		2		0		2	0	0		2		2			0	2	0				2	2		2	2		2	2	0	2	2
6	mbGBS6591	456.269	2	0	2					2		2	0		0	2	2	2	2		0	0	2	2	0	0	2	2	0	2	2			2	0		0	0	2	2	0	2	2		2	2		2	2
6	mbGBS22502	458.241	2	0	2		0	2	2	2	0	2	0	2	0	2	2	2	2	2	0	0	2	2	0	0	2	2	0		2	0		2	0	0	0	0	2	2	0	2	2		2	2	0	2	2
6	mbGBS16977	459.089	2	0	2		0	2	2	2	0	2	0		0	2	2	2	2	2	0	0	2		0	0	2	2	0	2	2	0	0	2	0	0	0	0		2		2		0		2	0	2	2
6	mbGBS1460	460.088	2	0	2	0	0	2	2	2	0	2	0	2	0	2	2	2	2	2	0	0	2	2	0	0	2	2	0	2	2	0	0	2	0	0	0	0	2	2	0	2	2	0	2	2	0	2	2
6	mbGBS16365	461.193	2	0	2	0	0	2	2	2	0	2	0	2	0	2	2	2	2	2	0	0	2	2	0		2	2	0	2	2	0	0	2	0	0	0	0	2	2	0	2	2	0	2	2	0	2	2
6	mbGBS17272	462.701	2	0	2	0		2	2	2	0	2	0	2	0	2	2	2	2	2	0	0	2	2	0	0	2	2	0	2	2	0		2	0		0	0	2	2	0	2	2	0	2	2	0	2	2
6	mbGBS18761	463.226	2		2		0	2	2		0	2			0	2	2	2	2		0	0	2	2		0	2	2	0	2		0	0	2		0	0	0	2	2						2	0	2	2
6	mbGBS15384	464.227	2	0	2				2	2	0	2	0		0	2	2		2		0	0	2	2	0	0	2	2	0	2	2	0	0	2	0	0	0	0	2	2	0		2		2	2	0	2	2
6	mbGBS1557	466.405			2	0	0		2		0			2		2							2	2		0	2	2			2	0	0	2	0	0	0		2	2		2	2	0	2	2	0	2	2
6	mbGBS9617	467.029	2	0	2		0		2		0	2	0		0	2	2	2	2		0	0	2	2	0	0	2	2	0	2	2	0	0	2	0			0	2	2	0			0	2	2	0	2	2
6	mbGBS13556	469.629	2	0	2	0	0	2	2	2	0	2	0		0	2	2	2	2	2	0	0	2	2	0	0	2	2	0	2	2	0	0	2		0	0	0	2	2			2		2	2	0	2	2
6	mbGBS1992	470.127	2		2		0	2		2	0	2	0			2	2	2	2	2			2	2	0		2	2		2	2		0	2		0		0		2			2	0	2	2	0	2	2
6	mbGBS18095	471.37	2		2			2	2	2		2			0	2	2	2	2	2			2	2		0	2	2	0	2	2	0		2		0	0	0	2	2		2	2		2	2		2	2
6	mbGBS13699	472.219	2	0	2	0	0	2	2	2	0	2	0		0	2	2	2	2	2	0	0	2	2	0	0	2	2	0	2	2	0	0	2	0	0	0	0	2	2		2	2		2	2	0	2	2
6	mbGBS4293	473.816		0	2	0	0	2	2			2	0	2	0	2			2	2	0	0	2	2	0	0	2	2	0	2	2	0	0	2	0	0		0	2	2			2		2	2	0	2	2
6	mbGBS6940	476.709	2	0	2	0	0	2	2	2		2	0		0	2	2		2	2	0	0	2	2	0	0	2	2	0	2	2	0		2	0	0	0	0	2	2			2	0	2	2	0	2	2
6	mbGBS17430	477.803	2	0	2	0	0	2	2	2	0	2		2	0	2	2	2	2	2	0	0	2	2	0	0	2	2	0	2	2	0	0	2	0	0	0	0	2	2		2	2	0	2	2	0	2	2
6	mbGBS724	478.106	2	0	2	0	0	2	2	2	0	2	0	2	0	2	2	2	2	2	0	0	2	2		0	2	2	0	2	2	0	0	2	0	0	0	0	2	2	0	2	2	0	2	2	0	2	2
6	mbGBS7742	479.393	2	0	2	0	0	2	2	2	0	2	0	2	0	2	2	2	2	2	0	0	2	2	0	0	2	2	0	2	2	0	0	2	0	0		0	2	2	0	2			2	2	0	2	2
6	mbGBS17323	480.427	2	0		0	0	2	2	2	0	2	0		0	2	2	2	2	2	0	0	2	2	0	0	2	2	0	2	2	0	0	2	0	0	0	0	2	2			2	0	2	2	0	2	2
6	mbGBS4253	483.62	2		2	0		2				2	0	2	0	2	2			2	0	0	2	2		0	2	2		2	2	0	0	2	0				2	2		2	2	0	2	2	0	2	2
6	mbGBS16335	484.216	2	0	2						0			2	0	2	2			2	0		2		0				0		2					0	0		2	2	0	2		0					2
6	mbGBS7803	486.24	2				0	2				2	0		0	2	2		2	2	0	0	2	2		0	2	2	0	2	2		0	2	0	0	0	0	2	2		2	2		2	2	0	2	2
6	mbGBS6953	488.04	2	0	2	0		2	2	2	0	2		2	0	2	2		2	2			2	2		0	2	2	0	2	2	0		2					2	2		2	2		2	2	0	2	2
6	mbGBS680	489.712	2	0	2	0	0	2	2	2	0	2			0	2	2	2	2	2	0	0	2	2	0	0	2	2	0	2	2	0	0	2	0	0	0	0	2	2		2	2		2	2	0	2	2
6	mbGBS20642	490.319	2	0	2	0	0	2	2	2	0	2	0		0	2	2	2	2	2		0	2	2		0	2	2			2		0	2				0	2	2		2			2	2		2	2
6	mbGBS11843	492.022	2	0	2		0	2	2	2		2	0			2	2	2	2	2	0	0	2	2	0	0	2	2	0	2	2	0	0	2	0	0	0	0		2			2			2		2
6	mbGBS6959	493.964	2	0	2		0	2	2	2		2	0		0	2	2	2	2	2	0	0	2	2	0	0	2	2	0	2	2	0		2	0	0	0	0		2			2		2	2	0	0	2
6	mbGBS9140	495.779	2	0	2	0	0	2	2	2	0	2	0	2	0	2	2	2	2	2	0	0	2	2	0	0	2	2	0	2	2	0	0	2	0	0	0		2	2	0	2	2	0	2	2	0	0	2
6	mbGBS10658	497.767	2	0	2	0	0	2	2	2	0	2	0		0	2	2	2	2	2	0	0	2		0	0	2	2	0	2	2	0	0	2	0	0	0	0	2	2	0		2	0	2	2	0	0	2
6	mbGBS3777	498.058	2	0	2		0	2	2	2	0	2	0		0	2	2	2	2		0	0	2	2	0	0	2	2		2	2		0	2	0	0		0	2	2			2	0	2	2	0	0	2
6	mbGBS317	500.729	2	0	2	0	0	2	2	2	0	2	0	2	0	2	2	2	2	2	0	0	2	2	0	0	2	2	0	2	2	0	0	2	0	0	0	0	2	2	0	2	2	0	2	2	0	0	2
6	mbGBS16736	501.357	2	0	2	0	0	2	2	2	0	2	0		0		2	2	2	2	0	0	2	2	0	0	2	2	0	2	2		0	2	0	0	0	0	2	2			2	0	2	2	0		2
6	mbGBS10194	502.014	2	0	2	0	0	2	2	2		2	0		0	2	2	2	2	2	0	0	2	2	0	0	2	2	0	2	2	0		2	0	0	0	0	2	2	0	2	2		2	2	0	0	2
6	mbGBS19494	503.265	2	0	2		0		2	2	0	2	0	2	0	2	2	2	2	0	0	0	2	2		0	2	2	0	2	2	0	0	2	0	0	0	0	2	2	0	2	2	0	2	2		0	2
6	mbGBS10485	504.181	2	0	2		0	2	2	2	0	2	0	2	0	2	2	2	2	0	0	0	2	2	0		2	2	0	2	2	0		2	0	0	0	0	2	2	0		2	0	2	2	0	0	2
6	mbGBS17451	505.019	2	0	2		0		2	2	0	2	0		0	2	2	2	2		0	0	2	2	0	0	2	2	0		2	0	0	2	0	0	0	0	2	2		2			2	2	0	0	2
6	mbGBS15869	506.826	2	0	2		0	2	2	2	0	2	0		0	2	2	2	2	0	0	0	2	2	0	0	2	2	0	2	2	0	0	2	0	0	0	0	2	2	0	2	2		2	2	0	0	2
6	mbGBS9874	507.149	2	0	2	0	0	2	2	2	0	2	0		0	2	2	2	2	0	0	0	2	2	0	0	2	2	0	2	2	0	0	2	0	0	0	0	2	2		2	2	0	2	2	0	0	2
6	mbGBS3055	509.045	2	0	2	0	0		2	2	0	2	0		0	2	2	2	2	0	0	0	2	2		0	2	2	0	2	2	0	0	2	0	0	0	0	2	2	0	2	2	0	2	2	0	0	2
6	mbGBS10487	510.392	2	0	2			2	2		0	2		2	0	2	2	2	2				2	2	0		2	2	0	2	2	0	0	2	0	0	0	0	2		0	2	2	0	2	2		0	2
6	mbGBS9972	511.448	2	0	2	0	0	2	2	2			0		0	2	2		2		0	0	2	2		0	2	2	0	2	2			2		0		0	2	2			2		2			0
6	mbGBS23052	512.157	2	0	2	0	0		2	2	0	2	0	2	0		2	2	2	0	0	0	2	2	0	0	2	2	0	2	2	0	0	2	0	0	0	0	2	2	0	2	2	0	2	2	0	0
6	mbGBS22321	513.101	2	0	2				2		0			2		2	2	2	2		0		2	2				2	0		0	0	0		0	0	0	0	2		0	2	2		2	2	0	0	2
6	mbGBS20435	516.64	2	0	2	0	0	2		2		2	0		0	2	2	2	2		0	0	2	2	0	2	2	2	0		0			2	0		0		2	2	0	2			2	2	0	0	2
6	mbGBS22905	517.625	2	0	2	0	0	2	2	2	0	2	0	2	0	0	2	2	2	0	0	0	2	2	0	2	2	2	0	2	0	0	0	2	0	0	0	0	2	2		2	2	0	2	2	0	0	2
6	mbGBS17745	518.251	2	0	2	0	0			2		2	0		0	0	2		2		0	0	2	2	0	2	2	2		2	0	0		2	0	0	0	0	2	2			2		2			0	2
6	mbGBS8759	519.424	2	0	2		0		2	2	0	2	0			0	2		2	0	0	0	2	2	0	2	2	2	0	2	0	0	0	2	0	0	0	0	2	2			2			2	0	0	2
6	mbGBS12962	525.983	2	0	2	0	0	2	2	2	0	2	0		0	0	2	2	2	0	0	0	0	2	0	2	2	2	0	2	0	0	0	2	0	0	0	0	0	2	0		2		2	2	0	0	2
6	mbGBS3776	526.188	2	0	2	0	0	2		2	0	2	0		0	0	2	2	2	0	0	0	0	2	0	2	2	2	0	2	0	0	0	2	0	0	0	0	0	2	0	2	2	2	2		0	0	2
6	mbGBS2143	527.121	2	0	2	0	0	2	2	2	0	2	0		0	0	2	2	2	0	0	0	0	2	0	2	2	2	0	2	0	0	0	2	0	0	0	0	0	2		2	2	2	2	2		0	2
6	mbGBS10585	528.057	2	0	2	0	0	2	2	2	0	2	0		0	0	2	2	2	0	0	0	0	2	0	2	2	2	0	2	0	0	0	2	0	0	0	0	0	2	0	2	2	2	2	2	0	0	2
6	mbGBS6309	530.486		0	2	0	0	2	2	2		2	0	2		0		2	2	0	0	0		2		2	2	2	0	2		0		2	0			0	0	2					2		0	0	2
6	mbGBS20620	532.838	2	0	2		0	2	2	2	0	2	0	2	2	0	2	2	2	0	0	0	0	2	2	2	2	2	0	2	0	0	0	2	0	0	0	0	0	2	0	2	2		2	2	0	0	2
6	mbGBS12967	533.492	2	0	2	0	0	2	2	2	0	2	0	2	2	0	2	2	2	0	0	0	0	2	2	2	2	2	0	2	0	0	0	2	0	0	0		0	2	0	2	2	2	2	2	0	0	2
6	mbGBS17137	534.672	2	2	2	0	0	2	2	2	0	2	0		2	0	2	2	2	0	0	0	0		2	2	2	2	0	2	0	0	0	2	0	0	0	0	0	2	0	2	2	2	2	2	0	0	2
6	mbGBS16395	535.115	2	2	2		0	2	2	2	0	2	0		2			2	2	0	0	0	0	2	2	2	2	2	0	2	0	0	0	2	0	0		0	0	2		2			2	2	0	0	2
6	mbGBS8183	536.574	2	2	2		0	2	2	2		2	0		2	0	2	2	2		0	0		2	2	2	2	2		2	0			2	0		0	0	0	2	0	2	2	2	2	2			2
6	mbGBS2904	537.307	2	2	2		0		2	2		2	0			0	2	2		0	0	0	0	2		2		2	0	2	0	0	0	2		0	0	0	0	2		2		2	2		0	0	2
6	mbGBS17541	538.211	2	2	2				2	2	0	2			2	0	2	2	2			0				2	2	2		2	0	0	0		0	0	0	0	0				2		2			0
6	mbGBS17689	540.192	2	2	2	0	0	2	2			2	0			0	2	0	2	0	0	0	0	2	2	2	2	2		2	0	0	0	2	0	0	0	0	0	2			2			2	0	0	2
6	mbGBS16422	541.473	2	2	0	0	0		2	2	0	2	0	2	2	0	2	0	2	0	0		0	2	2	2	2	2	0	2	0	0	0	2	0		0	0	0	2	0	2	2	2	2	2	0	0	2
6	mbGBS865	542.417	2	2	0	0	0	2	2	2	0	2	0	2	2	0	2	0	2	0	0	0	0	2	2	2	2	2	0	2	0	0	0	2	0	0	0	0	0	2	0	2	2	2	2	2	0	0	2
6	mbGBS15744	543.946	2	2	0	0	0	2	2	2	0	2	0		2	0	2	0	2	0	0	0	0	2	2	2	2	2	0	2	0	0	0	2	0	0		0	0	2	0	2	2	2	2	2	0	0	2
6	mbGBS235	544.16			0		0		2	2	0		0					0	2		0	0	0			2	2	2	0		0	0	0					0	0	2					2	2	0	0	2
6	mbGBS1164	545.055	2	2	0	0	0	2	2	2	0	2	0	2	2	0	2	0	2	0	0	0	0	2	2	2	2	2	0	2	0		0	2	0	0	0	0	0	2		2	2		2	2	0	0	2
6	mbGBS9555	546.414	2	2	0	0	0	2	0	2	0	2	0		2	0	2	0	2	0	0	0	0	2	2		2	2	0	2	0	0	0	2	0	0	0	0	0	2		2	2	2	2	2	0	0	2
6	mbGBS19846	547.072	2		0	0	0	2	0	2	0	2	0		2	0	2	0		0	0	2		2	2	2	2	2	0		0	0	0	2	0	0	0	0	0	2		2			2	2	0	0	2
6	mbGBS12303	548.102	2	2	0		0	2	0	2	0	2	0			0	2	0	2	0	0	2	0	2	2	2	2	2	0	2	0	0	0	2	0	0	0	0	0	2			2			2	0	0	2
6	mbGBS9421	549.169	2	2	0	0	0	2	0	2		2	0			0	2	0	2	0	0	2	0	2		2	2	2	0	2	0		0	2	0	0	0	0		2	0		2	2		2	0	0	2
6	mbGBS23583	550.206	2	2	0	0	0	2		2	0	2	2	2	2	0	2		2	0	0	2	0	2	2	2	2	2	0	2		0	0	0		0	0	0	0	2	0	2	2	2	2	2	0	0	2
6	mbGBS16671	551.155	2	2			0	2	0		0	2	2		2			0	2	0	0	2		2		2	2	2	0	2	0				0	0	0	0	0	2						2	0
6	mbGBS18172	552.032	2	2	0			2	0	2	0	2	2	2	2	0	2	0	2		0	2	0	2	2	2	2	2	0	2	0		0	0	0	0	0	0	0	2		2	2	2	2	2	0	0	2
6	mbGBS20417	553.19	2	2	0	0	0		0	2	0	2	2	2	2	0	2	0	2	0	0	2	0	2	2	2	2	2	0	2	0	0	0	0	0	0	0	0	0	2	0	2	2	2	2	2	0	0	2
6	mbGBS9486	554.794	2	2			0	2	0	0	0	2	2		2		2		2		0	2	0	2	2	2		2	0	2	0	0	0	0	0	0	0	0		2		2	2		2	2	0	0	2
6	mbGBS22826	556.368	2		0	0	0		0	0		2	2		2	0	2		2		0	2	0		2	2	0	2	0	2	0	0	0	0			0	0	0	2			2	2		2	0		2
6	mbGBS16177	557.434	2	2		0		2		0	0	2	2		2	0	2		2	0	0	2	0	0	2	2	0	2	0	2	0	0	0	0		2		0	0	2		2	2	2	2	2	0	0	2
6	mbGBS23010	559.351	2	2	0	0	0	2	0	0	0	2	2		0	0	2	0	2	0	0	2	0	0	2	2	0	2	0	2		0	0	0	0	2	0	0	0	2	0	2	2	2	2	2	0	0	2
6	mbGBS21767	560.059	2	2	0		0	2	0	0	0	2	2	2	0	0	2	0	2	0	0	2	0	0	2	2	0	2	0	2	0	0	0	0		2	0	0	0	2		2	2	2	2	2	0	0	2
6	mbGBS16787	561.585	2	2	0	0	0		0	0	0	2	2		0	0	2	0		0	0	2	0	0		2	0	2	0	2	0	0	0	0	0	2	0	0	0	2	0						0	0
6	mbGBS8574	562.132	2		0		0		0	0	0	2		2	0	0	2		2	0	0	2	0	0		2	0	2	0	2	0	0	0	0	0	2	0	0	0	2	0	2	2	2	2	2	0	0	2
6	mbGBS21365	563.028	2		0	0	0	2	0	0	0	2	2	2	0	0	2	0	2	0	0	2	0	0			0	2	0	2	0	0	0	0	0	2	0	0	0	2	0	2	2	2	2		0	0	2
6	mbGBS16730	564.164	2	2	0		0	2	0	0	0	2	2	2	0	0	2		2	0	0	2	0	0	2	2	0	2	0	2	0		0	0	0	2	0	0	0	2			2	2	2	2	0	0	2
6	mbGBS6407	565.066	2	2	0	0	0	2	0	0	0	2		2	0	0	2	0	2	0	0	2	0	0	2	2	0	2	0	2	0	0	0	0	0	2	0	0	0	2		2	2	2	2	2	0	0	2
6	mbGBS8515	566.196	2	2	0		0	2	0		0				0	0	2	0	2	0	0	2	0	0	2	2	0	2	0	2	0	0	0	0	0			0		2	0	2	2			2	0	0	2
6	mbGBS5958	571.459	2	2	0	0	0	0	0	0	0	2	2		0	0		0	2	0	0	2	0	0	2	2	0	0	0	2	0	0	0	0	0	2	0	0	0	2	0		0		2	2	0	2	2
6	mbGBS8925	572.494	2	2	0	0	0	0	0	0					0	0	2	0		0	0		0	0			0	0	0		0		0	0			0	0	0		0		0				0
6	mbGBS15240	573.063	2		0	0	0	0	0	0	2	2	2		0	0	2		2	0		2	0	0	2	2	0	0	0	2	0	2	0		2	2	0	0	0	2		2	0		2	2	0	2	2
6	mbGBS19640	574.128	2	2	0	0	0	0	0	0	2	2	2		0	0	2	0	2	0	0	2	0	0	2	2	0	0	0	2	0	2	0	0	2	2	0	0	0	2		2	0	2	2	2	0	2	2
6	mbGBS19959	575.578	2	2	0		0	0	0		2			2	0	0	2		2	0			0	0		2	0	0	0		0	2	0	0		2	0		0	2					2		0	2	2
6	mbGBS2455	576.406	2	2	0		0	0	0	0	2	2	2		0	0	2		2		0	2	0	0		2	0	0	0	2	0		0	0	2	2	0	0	0	2		2	0	2	2		0	2	2
6	mbGBS17701	577.091	2	2			0	0	0	0		2	2		0	0	2	0	2	0	0	2	0	0	2	2	0	0		2	0	2		0	2			0	0				0	2				2	2
6	mbGBS12819	578.369	2	2			0	0		0	2	2	2			0	2		2		0	2			2	2			0	2	0	2			2	2				2					2	2		2	2
6	mbGBS21851	581.553	2	2	0	0	0	0	0	0	2	2	2		0	2	2	0	2	0	0	2	0		2	2	0	0	0	2	0	2	0	0	2	2	0	0	0	2	0	2	0	2	2	2	0	2	2
6	mbGBS315	582.424	2	2	0		0	0	0	0	2	2	2		0	2	2	0	2	0	0		0	0	2	2	0	0	0	2	0	2	0		2	2	0	0	0	2	0	2	0	2	2	2	0	2	2
6	mbGBS1963	583.094		2		0		0	0	0	2	2	2	2	0	2	2	0	2	0	0	2	0	0		2	0	0	0	2	0		0	0	2	2	0		0	2	0	2	0	2	2	2	0	2	2
7	mbGBS15750	0.012678	0	2	0	2	0	0	2	0	2	0	0		0	0	2		0	2	0	0	0	2	0	0	0	2	2	0	2	0	2	0	0	0	2	0	0	0	2	0	2	2	0	0	0	2	2
7	mbGBS9576	1.08713	0	2	0			0	2	0	2	0	0	2	0	0	2	0	0	2	0	0	0	2	0	0	0	2	2	0	2	0	2	0	0	0		0	0	0		0	2	2	0	0	0	2	2
7	mbGBS17092	2.16285	0	2	0	2	0	0	2	0		0	0	2	0	0		0	0	2	0	0	0	2	0	0	0	2	2	0	2	0	2	0	0	0	2	0		0	2	0	2	2	0	0	0	2	2
7	mbGBS4193	3.39031	0	2	0	2	0	0		0	2	0	0	2	0	0	2	0	0	2	0	0	0	2	0	0	0	2	2	0		0	2	0	0	0	2	0	0	0	2	0	2	2	0	0	0	2	2
7	mbGBS6281	4.02146	0	2	0	2	0	0	2	0	2	0	0	2	0	0	2	0	0	2	0	0	0	2	0	0	0	2	2	0	2	0	2	0	0	0	2	0	0	0	2	0	2	2	0	0	0	2	2
7	mbGBS17380	5.02714	0	2	0	2			2	0	2	0	0				2			2	0	0		2		0		2	2	0	2	0	2	0			2	0	0	0			2		0		0	2	2
7	mbGBS17930	6.03742	0		0		0	0		0		0	0		0	0	2	0	0	2	0	0	0	2	0	0	0			0	2	0		0	0	0		0	0	0		0			0	0	0	2	2
7	mbGBS17086	7.03525	0	2	0	2	0	0	2	0	2	0	0		0	0	2	0		2	0	0	0	2	0	0	0	2	2	0	2	0	2	0	0	0	2	0	0	0		0	2	2	0	0	0	2	2
7	mbGBS585	8.26066	0	2	0	2	0	0	2	0	2	0	0		0	0	2	0	0	2	0	0	0	2	0	0	0	2	2	0	2	0	2	0	0	0		0	0	0			2	2	0	0	0	2	2
7	mbGBS15691	11.187	0	2	0	2	0	0	2	0	2	0	0		0	0	2	0	0	2	0	0	0	2	0	0	0	2	2	0	2	0	2	0	0	0	2	0	0	0			0	2		0	0	2	2
7	mbGBS2949	12.6296	0	2	0	2	0	0	2	0	2	0	0	2	0	0	2	0	0		0	0	0	2	0	0	0	2	2	0	2	0	0	0	0	0	2	0	0	0	2	0	0		0	0	0	2
7	mbGBS12696	13.0193	0	2	0	2	0	0	2	0	2	0	0		0	0	2	0	0	2	0	0	0	2	0	0	0	2	2	0	2	0	0	0	0		2	0	0	0	2		0	2	0	0	0	2	2
7	mbGBS11334	14.1508	0	2	0		0			0	2	0	0	2	0	0	2	0	0	2		0	0	2	0	0	0	2	2	0	2	0	0		0	0	2	0	0	0					0		0	2	2
7	mbGBS492	15.7081	0	2	0	2	0	0	2	0	2	0	0		0	0		0	0	2	0	0	0	2	0	0	0	2	2	0	2	0	0		2	0	2	0	0	0	2		0	2	0	0	0	2	2
7	mbGBS18260	16.1492	0	2	0	2	0	0		0	2	0			0	0	2	0	0	2	0	0	0	2	0	0	0	2	2	0			0	0	2	0		0	0	0	2	0	0	2	0	0	0	2	2
7	mbGBS21507	17.4914	0	2	0		0	0	2	0	2	0	0		0	0	2	0	0	2	0	0	0	2		0	0	2	2	0	2		0	0	2	0	2	0	0	0	2	0	0		0	0	0	2	2
7	mbGBS4250	18.1608	0	2	0	2	0	0	2	0	2	0	0	2	0	0	2	0	0	2	0	0		2	0	0	0	2	2	0	2	0	0	0	2	0	2	0	0	0	2	0	0		0	0	0	2	2
7	mbGBS957	19.6563	0	2	0		0	0	2	0	2	0	0		0	0	2	0	0	2		0	0	2	0	0	0	2	2	0	2	2	0	0	2		2	0	0	0		0		2	0	0	0	2	2
7	mbGBS14200	23.0729	0	2	0	2	0	0	2	0	2	0	0		0	0	2	0	0	2	0	0	0	2	0	0	0	2	2	0	2	2	0	0	2	0		0	0	0		0	0	2	0	0	0	2	2
7	mbGBS8662	24.037	0	2	0	2	0	0	2	0	2	0	0		0	0		0	0	2	0	0	0	2	0	0	0	2	2	0	2	2	0	0	2	0	2	0	0	0		0	0		0	0	0	2	2
7	mbGBS16124	25.0979	0	2	0		0	0	2	0	2	0	0		0	0		0	0	2	0	0	0	2	0	0	0	2	2	0	2	2	0	0	2	0	2	2	0	0		0	0			0	0	2	2
7	mbGBS21065	26.0252	0	2		2		0	2		2		0	2	0	0	2	0		2	0	0	0	2		0		2	2		2	2		0	2		2	2	0		2	0		2		0		2	2
7	mbGBS16729	27.1237	0	2	0			0		0	0	0	0		0	0			0		0				0		0	2	2	0	2	2		0		0			0		2	0	0	2	0	0	0	2	2
7	mbGBS1774	28.1164	0	2	0	2	0	0	2	0	0	0	0	2	0	0	2	0	0	2	0	0	0	2	0	0	0	2	2	0	2	2	0	0	2	0	2	2	0	0	2	0	0	2	0	0	0	2	2
7	mbGBS16132	29.0019	0		0		0	0	2	0	0	0	0		0	0		0	0		0	0	0	2	0	0	0			0	2		0	0		0	0	2	0	0		0	0	2	0	0	0	2
7	mbGBS15635	30.2552	0				0		2	0		0	0				2		0		0		0		0		0	2	2		2		0	0				2	0	0					0	0			2
7	mbGBS9885	31.0532	0	2	0	2	0	0	2	0	0	0	0	2	0	0	2	0	0	2	0	0	0	2	0	0	0	2	2	0	2	2	0	0	2	0	0	2	0	0	2	0	0	0	0	0		2	2
7	mbGBS16554	32.7795	0	2	0	0	0	0	2	0	0	0	0	2	0	0	2	0	0	0	0		0	2	0	0	0	2	0	0	2	2	0	0	2	0	0	2	0	0	2	0	0	0	0	0	0	2
7	mbGBS18846	33.8196	0	2	0	0	0	0	2	0	0	0	0	2	0	0	2	0	0	0		0	0	2	0	0	0	2	0	0	2	2	0	0	2	0	0	2	0	0	2	0	0	0	0	0	0	2	2
7	mbGBS14193	34.2058	0	2	0	0	0	0	2	0	0	0	0		0	0	2	0	0	0	0	0	0	2	0	0	0	2	0	0	2	2	0	0	2	0	0		0	0	2	0	0	0	0	0	0	2	2
7	mbGBS21000	35.1295	0	2	0	0	0	0	2		0	0	0	2	0	0	2		0		0	0	0	2	0		0	2	0		2	2	0	0	2	0		2	0	0		0	0	0	0	0	0	2	2
7	mbGBS12186	36.2511	0	2	0	0		0	2	0	0	0	0	2	0	0		0	0	0	0	0	0	2	0	0	0	2	0	0	2		0	0	2	0	0	2	0	0	2	0	0	0	0	0	0	2	2
7	mbGBS22611	39.0646	0	0	0	0	0	0	2	0	0	0	0	2	0	0	2	0	0	0	0	0	0	2	0	0	0	2	0	0	2	2	0	0	2	0	0	2	0	0		0	0	0	0	0	0	2	2
7	mbGBS7745	40.0955	0		0	0	0	0	2	0	0	0	0	2	0	0	2	0	0	0	0	0	0	2	0	0	0	2	0	0	2	2	0	0	2	0	0	2		0	2	0	0	0	0	0	0	2	2
7	mbGBS22629	41.196	0	0	2	0	0	0	2	0	0	0	0		0	0	2	0	0	0	0	0	0	2		0	0	2	0	0	2	2	0	0	2	0	0	2	0	0	2	0	0		0	0		2	2
7	mbGBS828	42.0212	0	0	2	0	0	0	2	0	0	0	0		0	0	2	0	0	0	0	0	0	2	0	0		2	0	0	2	2	0	0	2	0	0	2	0	0	2	0	0	0	0	0	0	0	2
7	mbGBS19309	43.0829	0					0	2	0	0		0		0			0	0	0	0	0	0			0	0	2		0	2			0			0	2	0	0	2	0	0	0	0	0	0		2
7	mbGBS13749	44.3034	0		2	0	0	0		0	0	0	0	2	0	0	2	0		0	0	0	0	2	0	0	0	2	0	0	2	2	0		2	0	0	2	0	0	2	0	0	0	0	0	0	0	2
7	mbGBS6635	45.2805	0	0	2		0			0	0	0	0			0	2		0	0	0		0	2	0	0	0	2	0	0	2	2		0			0	2	0	0				0				0	2
7	mbGBS16797	47.4432	0	0	2	0		0	2	0	0	0	0	2	0	0	2	0	0	0	0	0	0	2		0	0	2	0	0	2	2	0	0	2	0	0	2	0	0	2	0	0	0	0	0	0		2
7	mbGBS2551	48.0012	0	0	2	0	0	0	2		0	2	0	2	0	0	2		0		0						0	2			2			0		0	0	2	0	0		0	0	0	0	0		0	2
7	mbGBS19358	49.1066	0		2	0		0				2			0	0			0	0	0	0	0		0	0	0	2	0	0	2	2	0			0	0		0	0		0	0		0	0		0	2
7	mbGBS4075	50.1129		0	2	0	2	0	2		0	2	0				2				0	0	0	2	0	0	0	2	0		2	2	0		2	0	0	2	0	0				0	0	0		0	2
7	mbGBS14140	51.0436	0	0	2	0	2	0	2			2	0			0	2	0	0	0	0	0	0	2	0	0	0	2	0	0	2	2	0	0	2	0	0	2	0	0					0	0	0		2
7	mbGBS4033	52.1809	0	0		0	2	0	2	0	0	2	0		0	0		0	0	0	0	0	0	2	0	0	0	2	0	0	2	2	0	0		0	0	2	0	0		0	0	0	0	0	0	0	2
7	mbGBS23182	53.6106	0	0			2	0			0	2	0			0	2	0	0	0	0	0	0	2	0		0	2		0			0	0	2	0	0			0	2		0		0	0	0	0	2
7	mbGBS6713	54.2806	0	0	2	0	2	0	2	0	0	2	0		0	0	2	0	0	0	0	0	0	2		0	0	2	0	0	2	2	0	0	2	0	0	2	0	0		0	0	0	0	0	0	0	2
7	mbGBS19296	55.0092	0	0	2	0	2	0	0	0	0	2	0	0	0	0	2	0	0	0	0	0	0	2	0	0	0	2	0	0	2	2	0	0		0	0	2	0	0	2	0	0		0	0	0	0	0
7	mbGBS13546	56.409	0	0	2		2	0	0	0	0	2	0	0	0	0	0	0	0	0	0		0	2	0	0	0	2	0	0	2	2	0	0	0	2	0	2	0	0		0	0	0	0	0	0	0	0
7	mbGBS7452	57.0592	0		2		2		0	0		2					0	0	0		0	0	0	2	0	0	0	2		0	2	2	0	0		2		2	0	0			0		0		0	0	0
7	mbGBS23048	58.3369	0	0	2	0	2	0	0	0	0	2	0		0	0	0	0	0	0	0	0	0	2	0	0	0	2	0	0	2	2	0	0		2	0	2		0	2	0	0	0	0	0	0	0	0
7	mbGBS19256	59.0049	0		2		2	0	0	0		2	0		0	0	0			0	0	0	0	2	0	0	0	2	0	0	2	2	0	0	0	2	0	2	0	0	2	0	0	0	0	0	0	0	0
7	mbGBS16740	60.0637	0	0		0	2	0	0	0	0	2	0		0	0	0	0	0	0	0	0	0	2	0	0	0	2	0	0	0		0	0	0	2	0	2	0	0			0		0		0	0	0
7	mbGBS22165	61.5184	0	0	2	0	2	0	0	0	0	2	0	0	0	0	0	0	0	0	0	0	0	2	0	0	0	2	0	0	0	2	0	0	0	2	0	2	0	0	2	0	0	0	0	0	0	0	0
7	mbGBS4786	62.3977	0	0	2	0	2	0	0	0	0	2	0		0	0	0	0	0	0	0	0	0	2	0	0	0	2	0	0	0	2	0	0	0	2	0	2	0	0			0		0	0	0	0	0
7	mbGBS7700	63.7505	0		2		2	0	0	0	0	2	0		0		0	0		0		0	0	2	0		0	2	0	0	0	2		0	0	2	0	2						0	0		0	0	0
7	mbGBS15587	64.1724	0	0	2	0	2	0	0	0	0	2	0	0	0	0	0	0	0	0	0	0	0	2	0	0	0	2	0	0	0	2	0	0	0	2	0	2	0	0	2	0	0	0	0	0	0	0	0
7	mbGBS9367	65.0725	0	0	2	0	2	0	0	0	0	2	0	0	0	0	0	0	0	0	0	0	0	2	0	0	0	2	0	0	0	2	0	0	0	2	0	2	0	0	2	0	0	0	0	0	0	0	0
7	mbGBS19579	66.1919	0	0	2	0	2	0	0	0	0	2	0		0	0	0	0	0	0		0	0	2	0	0	0	2	0	0	0		0	0	0	2	0	2	0	0		0	0	0	0	2	0	0	0
7	mbGBS4722	67.1097			2		2		0	0	0	0	0		0	0	0	0	0		0	0		2	0	0	0	2		0	0	2		0	0	2		2		0								0
7	mbGBS9232	68.1053		0	2	0	2	0	0	0	0		0	0	0	0	0	0	0	0	0	0	0	2	0	0	0	2	0	0	0	2	0	0	0	2	0	2	0	0	2	0	0	0	0	2	0	0	0
7	mbGBS13720	69.0849	0		2	0	2	0	0	0		0	0		0	0		0	0	0	0	0	0	2	0		0	2	0	0	0	2		0	0	2	0	2	0	0	2	0	0		0	2	0	0	0
7	mbGBS20797	71.0978	0	0	2	0	2	0	0	0	0	0	0	0	0	0	0	0	0	0	0		0	2	0	0	0	2	0	0	0	2	0	0	0	2	0	2	0	0	2	0	0	0	0	2	0	0
7	mbGBS8835	72.2686	0	0	2	0	2	0	0	0	0	0	0	0	0	0	0	0	0	0	0	0	0	2	0	0	0	2	0	0	0	2	0	0		2	0	2	0	0	2	0	0	0	0	2	0	0	0
7	mbGBS19615	73.5475	0	0	2	0	2	0	0	0	0	0	0	0	0	0	0	0	0	0	0	0	0	2	0	0	0	2	0	0	0	2	0	0	0	2	0	2	0	0	2	0	0	0	0	2	0	0	0
7	mbGBS17667	74.3445	0	0	2	0	2	0	0	0	0	0	0		0	0	0	0	0	0	0	0	0	2		0	0	2	0	0	0	2		0	0	2	0	2	0	0		0	0	0	0	2	0	0	0
7	mbGBS13938	75.1633	0	0	2	0	2	0		0	0		0		0		0		0	0	0	0	0	2			0	2	0	0	0	2	0	0	0	2	0	2		0	2		0		0	2	0	0	0
7	mbGBS6834	76.6474	0		2	0		0			0	0	0		0	0	0		0		0	0	0	2	0	0	0	2	0	0	0		0	0	0		0	2	0	0	2		0				0		0
7	mbGBS19326	77.2199	0	0	2		2	0			0		0			0	0		0	0			0	2	0	0	0		0				0	0	0	2		2		0					0	2		0	0
7	mbGBS7058	78.2695	0	0	2		2	0	0	0	0	0	0		0	0	0	0	0	0	0	0	0	2	0	0	0	2	0	0	0	2	0	0	0		0	2	0	0		0	0	0	0	2	0	0	0
7	mbGBS12589	80.1094	0	0	2	0	2	0	0	0	0	0	0	0	0	0	0	0	0	0	0	0	0	2		0	0	2	0	0	0	2	0	0	0	2	0	2	0	0		0	0	0	0	2	0	0	0
7	mbGBS1063	81.3896	0	0	2		2	0	0	0	0	0	0		0	0	0	0	0	0	0	0	0	2	0	0	0	2	0		0	2	0	0	0	2		2	0	0	2	0	0	0	0	2	0	0	0
7	mbGBS15480	82.8642	0	0	2		2	0	0	0	0	0	0	0	0	0	0	0	0	0	0	0	0	2	0	0	0	2	0	0	0	2	0	0	0		0	2	0	0	2		0	0	0	2	0	0	0
7	mbGBS496	83.0231		0	2	0	2	0		0	0	0	0		0	0	0	0	0	0	0	0	0	2	0	0	0	2	0	0	0	2	0	0	0	2	0	2	0		2	0	0	0	0	2	0	0	0
7	mbGBS8771	84.0095			2		2		0			0	0				0	0	0	0	0	0	0	2	0	0		2	0			2		0	0	2		2	0	0			0		0	2	0
7	mbGBS11831	85.7077	0	0	2				0		0		0	0	0		0		0		0	0	0	2	0		0	2	0	0	0	2	0	0	0	2	0	2	0	0		0	0	0	0	2		0	0
7	mbGBS14495	86.0047	0	0	2		2	0	0	0	0	0	0	0	0	0	0	0	0	0	0	0	0	2	0	0	0	2	0	0	0	2	0	0	0	2	0	2	0	0	2	0	0		0	2	0	0	0
7	mbGBS10741	87.7494	0	0	2		2		0		0		0			0	0	0		0		0		2			0	2	0	0	0		0	0	0	2	0	2	0							2	0
7	mbGBS6806	88.2321	0		2		2		0	0	0	0	0			0	0	0	0	0	0	0	0		0	0	0	2	0	0	0	2		0	0	2	0	2	0	0			0	0	0		0	0	0
7	mbGBS14327	89.3728	0	0	2	0	2	0	0	0	0	0	0		0	0	0	0	0	0	0	0	0	2	0	0	0	2	0	0	0	2	0	0		2	0	2	0	0	2	0	0	0	0	2	0	0	0
7	mbGBS17499	90.4027	0	0	2	0	2	0	0	0	0	0	0	0	0	0	0	0	0	0	0	0	0	2	0	0	0	2	0	0	0	2	0	0	0	2	0	2	0	0		0	0	0	0	2	0	0	0
7	mbGBS11322	91.3407	0	0	2	0	2	0	0	0	0	0	0	0	0	0	0	0	0	0	0	0	0	2	0	0	0	2	0	0	0	2	0	0	0	2	0	2	0	0	2	0	0	0	0	2	0	0	0
7	mbGBS19569	92.4007	0	0	2	0	2	0	0	0	0	0	0		0	0	0	0	0	0	0	0	0	2	0	0	0	2	0		0	2	0	0		2	0	2	0	0	2	0		0	0	2		0	0
7	mbGBS12206	93.1535	0	0	2		2	0	0	0	0	0	0		0		0		0	0	0	0	0	2	0	0	0	2	0	0		2		0	0		0	2		0	2				0	2		0	0
7	mbGBS15356	94.0013	0	0	2	0	2	0	0	0	0	0	0		0	0	0	0		0	0	0	0	2	0	0	0	2	0	0	0	2	0	0	0	2	0	2	0	0			0	0	0	2	0	0	0
7	mbGBS14338	100.973	0		2		2		0	0	0	0	0		0	0	0	0		0		0	0	2	0	0	0	2	0	0	0		0	0		2	0	2		0					0	2	0	0	0
7	mbGBS22436	105.628	0	0	2	0	2	0	0	0		0	0		0		0	0	0	0	0	0	0	2	0	0	0	2	0	0	0	2	0	0	0	2	0	2	0	0		0	0	0	0	2	0	0	0
7	mbGBS2570	111.241	0	0	2	0	2	0	0	0	0	0	0		0	0	0	0	0	0	0	0	0		0	0	0	2	0	0	0	2	0	0	0	2	0	2	0	0	2		0		0	2	0	0	0
7	mbGBS2794	112.667	0	0	2		2	0	0	0	0	0	0		0	0	0	0		0	0	0	0	2	0	0	0	2	0	0	0		0	0	0	2	0	2	0	0	2		0	0	0	2	0	0	0
7	mbGBS15161	114.561	0	0	2	0	2	0	0	0	0	0	0	0	0	0	0		0	0	0	0	0	2	0	0	0	2	0	0	0		0	0	0	2	0	2	0		2	0	0		0	2	0	0	0
7	mbGBS16889	116.659	0	0	2		2	0	0	0	0	0	0		0		0	0	0		0	0	0	2	0	0	0	2	0	0	0	2		0			0	2	0	0			0					0
7	mbGBS18667	118.151			2		2	0		0	0		0		0	0	0		0	0	0	0	0	2	0	0	0	2	0		0	2	0	0		2	0		0	0	2	0	0			2		0	0
7	mbGBS5179	119.215	0	0	2	0	2	0	0		0	0			0	0	0	0	0		0	0	0	2	0	0	0	2	0		0	2	0	0	0	2	0	2	0	0			0		0	2	0	0	0
7	mbGBS18971	120.011	0	0	2	0	2	0	0	0	0	0	0		0	0	0	0	0	0	0	0	0	2	0	0	0	2	0	0	0	2	0	0	0	2	0	2	0	0	2	0	0	0	0		0	0	0
7	mbGBS14100	121.083	0	0	2		2	0	0	0		0	0		0	0	0	0		0	0	0	0	2	0	0	0	2	0	0	0	2	0	0	0	2	0	2	0	0		0			0	2	0	0	0
7	mbGBS19584	122.226	0	0	2	0	2		0	0	0	0	0			0	0		0	0	0		0	2	0	0	0	2	0	0	0	2	0	0	0	2	0	2	0	0	2	0	0	0	0	2	0	0	0
7	mbGBS19123	123.464	0	0	2	0	2	0	0	0	0	0	0	0	0		0		0	0	0	0		2	0	0	0	2	0	0	0	2	0	0	0	2	0	2	0	0		0			0	2	0	0	0
7	mbGBS15811	125.373	0		2		2	0	0	0	0	0	0		0		0		0	0	0	0	0	2		0		2		0	0	2	0	0	0	2		2	0	0		0		0	0		0	0	0
7	mbGBS18015	137.523	0	0	2			0		0	0	0	0		0	0	0		0		0		0		0	0	0	2		0	0	2	0	0	0	2	0	2		0	2		0			2	0	0
7	mbGBS9155	142.072	0	0	2	0	2	0	0	0	0	0	0		0	0	0	0	0		0	0	0	2	0	0	0	2	0	0	0	2	0	0	0	2	0	2	0	0		0	0		0	2	0		0
7	mbGBS4874	143.124	0		2		2		0	0			0			0		0	0		0					0	0	2	0		0	2		0		2		2	0	0					0			0	0
7	mbGBS13698	144.181	0	0	2	0	2	0	0	0	0	0	0	0	0	0	0	0	0	0	0	0	0	2	0	0	0	2	0		0	2	0	0	0	2	0	2	0	0	2	0	0	0	0	2	0	0	0
7	mbGBS7951	146.72	0	0	2	0	2	0	0	0	0	0	0		0	0	0	0	0	0	0	0	0	2	0	0	0	2	0	0	0	2	0	0	0	2		2	0	0		0	0	0	0	2	0	0	0
7	mbGBS15678	147.048	0	0	2	0	2	0	0	0	0		0	0	0	0	0	0	0	0	0	0	0	2	0	0	0	2	0	0	0	2	0	0	0	2	0	2	0	0	2	0	0	0	0	2	0	0	0
7	mbGBS9382	149.921	0	0	2		2	0			0	0	0		0	0	0	0	0		0	0	0	2	0	0	0	2	0	0	0	2		0	0	2	0	2	0	0		0	0		0	2	0	0	0
7	mbGBS16502	150.523	0	0	2		2				0	0				0		0				0	0	2	0	0	0	2			0	2		0	0	2	0	2		0			0			2	0		0
7	mbGBS2214	153.268	0		2		2	0	0		0			0		0	0				0			2		0	0	2	0	0					0	2	0		0		2		0	0		2	0	0
7	mbGBS10046	157.502	0	0	2	0	2	0	0	0	0	0	0		0	0	0	0	0	0	0		0	2	0	0	0	2	0	0	0	2	0	0	0	2	0		0	0	2	0	0	0	0	2	0	0	0
7	mbGBS23337	168.976	0		2		2	0	0	0	0	0	0		0	0	0				0	0		2		0	0	2	0	0	0	2		0	0	2	0	0	0	0			0			2	0		0
7	mbGBS16417	191.979	0		2		2	0	0	0	0	0	0		0	0	0		0	0	0	0	0	2	0	0	0	2	0		0		0		0		0	0	0	0					0		0		0
7	mbGBS11422	194.111	0	0	2		2	0	0		0	0	0				0		0	0	0	0	0	2	0	0		2		0	0			0		2		0	0						0	2	0	0	0
7	mbGBS2416	202.236	0	0	2		2	0	0	0	0	0	0	0	0	0	0	0	0	0	0	0	0	2	0	0	0	2	0	0	0	2	0	0	0	2	0	0	0	0	2	0	0	0	0	2	0	0	0
7	mbGBS2466	223.546		0	2		2					0					0	0	0		0				0	0	0	2	0	0	0		0	0	0	2			0	0			0		0		0		0
7	mbGBS22310	225.477	0		2	0	2	0	0	0	0	0	0	0	0	0	0	0	0	0	0	0	0	2	0	0	0	2	0	0	0	2	0	0	0	2	0	0	0	0		0	0	0	0	2	0	0	0
7	mbGBS12006	226.263	0	0	2		2	0		0	0	0	0		0	0	0	0	0	0	0	0	0	2	0	0	0	2	0	0	0	2	0	0	0		0	0	0	0		0	0		0	2	0		0
7	mbGBS15970	228.89	0	0	2	0	2	0	0	0	0	0	0		0	0	0	0	0		0	0	0	2	0	0	0	2	0	0	0	2	0	0	0	2	0	0	0	0	2	0	0	0	0	2	0	0
7	mbGBS3947	236.753			2		2	0		0		0	0	0	0	0			0		0	0	0	2		0	0	2	0	0	0	2	0	0		2	0		0	0	2	0	0	0		2		0	0
7	mbGBS7126	237.329	0				2		0	0		0				0	0	0	0	0	0	0	0	2		0		2	0	0	0	2		0	0	2	0	0			2	0	0	0	0	2	0		0
7	mbGBS5538	238.888	0	0			2					0	0			0	0		0	0			0	2		0	0	2	0		0			0	0	2		0	0	0	2					2	0	0	0
7	mbGBS2220	240.519	0	0		0	2	0	0	0	0	0	0	0	0	0	0	0	0	0	0		0	2		0	0	2	0	0	0	2	0	0	0	2	0	0	0	0	2	0	0	0		2	0	0	0
7	mbGBS12571	241.139	0	0	2	0	2		0	0	0	0	0				0	0	0		0	0	0	2	0	0	0	2	0	0	0	2	0	0	0	2	0	0	0	0					0	2	0	0	0
7	mbGBS4355	248.572	0		2		2	0		0	0	0	0		0	0	0	0	0	0	0	0	0	2	0	0		2		0	0	2	0	0	0	2	0	0		0		0	0			2	0	0	0
7	mbGBS18491	249.522	0		2		2				0	0	0				0	0	0		0			2	0	0	0			0		2	0	0	0	2	0	0	0	0			0			2		0	0
7	mbGBS19599	251.586	0	0	2	0	2	0	0	0	0	0	0	0	0	0	0	0	0	0	0		0	2		0	0	2	0	0	0	2	0	0	0	2	0	0	0	0	2	0	0	0	0	2	0		0
7	mbGBS14139	252.569	0	0	2	0	2	0	0	0	0	0	0	0	0	0	0	0	0	0	0	0	0	2	0	0	0	2	0	0	0	2	0	0	0	2	0	0	0	0	2	0	0	0	0	2	0	0	0
7	mbGBS8036	253.54	0	0	2	0	2	0	0	0	0	0	0		0	0	0	0	0	0	0	0	0	2	0	0	0	2	0	0	0	2	0	0	0	2	0	0	0	0		0	0		0	2	0	0	0
7	mbGBS9150	257.79	0		2	0	2	0	0	0	0	0	0		0	0	0	0	0	0	0	0	0	2	0	0	0	2	0	0	0	2	0	0	0	2	0	0	0	0		0	0		0	2	0	0	0
7	mbGBS10071	259.759		0	2	0	2	0	0	0	0	0	0	0	0	0	0	0	0	0	0	0	0	2	0	0	0	2	0	0	0	2	0	0	0	2	0	0	0	0		0	0	0	0	2	0	0	0
7	mbGBS1609	261.135	0	0	2		2	0	0	0		0	0			0	0				0	0	0	2	0	0		2	0	0	0	2	0	0	0	2	0	0		0			0		0	2	0		0
7	mbGBS8651	262.858	0	0	2	0	2	0	0	0	0	0	0			0	0	0	0	0	0	0	0	2	0	0	0	2	0	0	0	2		0	0	2	0	0	0	0			0	0		2	0	0	0
7	mbGBS19873	264.056	0	0		0	2	0	0	0	0	0	0	0	0	0	0	0	0	0	0	0	0	2	0	0	0	2	0	0	0	2	0	0	0	2	0	0	0	0	2	0	0	0	0	2	0	0	0
7	mbGBS10072	266.436	0	0	2	0	2	0	0	0	0	0	0	0	0	0	0	0	0	0	0	0	0	2	0	0	0	2	0	0	0	2	0	0	0	2	0	0	0	0	2				0	2	0	0	0
7	mbGBS645	267.009	0	0	2	0	2	0	0	0	0	0	0		0	0	0	0	0	0	0	0	0	2	0	0	0	2	0	0	0	2	0	0	0	2	0	0	0	0	2	0	0	0	0	2	0	0	0
7	mbGBS13554	268.296	0	0	2		2	0	0	0	0	0	0		0	0	0	0	0	0	0	0	0	2	0	0	0	2	0	0	0	2	0	0			0	0	0	0			0	0	0	2	0	0	0
7	mbGBS11711	269.807	0	0	2	0	2	0	0	0	0	0	0	0	0		0	0	0	0	0	0	0	2	0	0	0		0	0	0	2	0	0	0	2	0	0	0	0	2	0	0	0	0	2	0	0	0
7	mbGBS1810	270.545	0	0	2	0	2	0	0	0	0	0	0		0	0	0	0	0	0		0	0	2		0	0	2	0	0	0	2		0	0	2	0	0	0	0	2		0		0	2		0	0
7	mbGBS10240	271.127	0	0	2	0	2	0		0	0	0					0		0			0	0	2	0	0	0	2			0	2	0	0					0	0	2			0	0	2	0	0	0
7	mbGBS23054	272.233		0	2	0	2	0	0		0		0		0	0	0	0	0	0		0		2	0		0	2		0	0	2	0	0		2	0			0	2		0	0	0	2		0	0
7	mbGBS8391	273.613	0	0	2	0	2	0	0	0	0	0	0	0	0	0	0	0	0	0	0		0	2	0	0	0	2	0	0	0	2	0	0	0	2	0	0	0	0			0	0	0	2	0	0	0
7	mbGBS9324	274.717	0		2	0	2	0	0		0	0	0		0	0	0	0	0		0	0	0	2	0	0	0	2	0	0	0	2	0	0	0	2	0	0	0	0		0		0	0	2	0	0
7	mbGBS6341	275.342	0	0	2		2	0	0	0	0	0	0		0	0	0		0	0	0	0	0	2	0	0	0	2	0	0	0	2		0	0		0	0	0	0	2		0	0	0	2	0	0	0
7	mbGBS11844	278.28	0	0	2		2	0	0	0	0	0	0			0	0		0	0	0	0	0	2	0	0	0	2	0	0	0	2	0	0	0	2	0	0	0	0		0	0	0	0	2	0	0	0
7	mbGBS9171	279.959	0	0	2		2	0		0	0	0	0		0	0	0	0	0		0		0	2		0	0	2	0	0	0		0	0	0			0	0	0		0	0		0	2		0	0
7	mbGBS17806	280.081	0				2		0			0	0		0		0			0		0		2		0	0	2	0		0	2	0	0	0			0			2	0	0	0		2		0	0
7	mbGBS5420	283.214	0		2		2	0		0	0		0		0		0	0	0			0	0	2			0	2	0	0	0	2	0			2	0	0	0	0	2					2		0
7	mbGBS5000	284.711	0		2		2	0			0	0	0				0			0	0	0	0			0	0	2	0		0			0	0	2	0	0		0			0	0	0	2	0	0	0
7	mbGBS11337	285.634	0	0			2	0		0	0	0	0		0		0	0	0	0	0	0	0	2	0	0	0	2	0	0	0	2		0	0	2	0	0	0	0		0	0	0	0	2	0	0	0
7	mbGBS10066	286.267	0	0	2	0	2	0	0	0	0	0	0	0	0	0	0	0	0	0	0	0	0	2	0	0	0	2	0	0	0	2	0	0	0		0	0	0	0		0	0	0	0	2	0	0	0
7	mbGBS11707	287.442	0	0	2		2	0	0	0	0	0	0		0	0	0	0		0	0	0	0	2	0	0	0	2	0	0	0	2	0	0	0	2		0	0	0		0	0	0	0	2	0	0	0
7	mbGBS8518	288.031	0		2		2			0		0				0	0		0			0	0			0		2			0	2	0	0	0	2	0	0		0					0	2	0	0
7	mbGBS11356	289.397	0		2		2	0	0	0	0	0	0		0	0	0	0	0	0	0	0	0	2	0	0	0	2	0	0	0	2	0	0	0	2	0	0	0	0			0	0	0	2	0	0	0
7	mbGBS5473	290.242	0	0	2			0	0		0	0		0	0	0	0			0	0			2	0		0	2	0	0	0	2		0	0	2	0	0	0	0	2	0	0		0	2	0	0	0
7	mbGBS10199	292.842	0	0	2		2	0	0	0	0	0	0	0	0	0	0	0	0	0	0	0	0	2	0	0	0	2	0	0	0		0	0	0	2	0	0	0	0	2		0		0	2	0	0	0
7	mbGBS13615	293.687		0			2	0	0	0	0		0		0				0				0	2	0		0	2	0	0	0	2		0				0			2			0	0			0	0
7	mbGBS1622	300.805	0	0	2	0	2	0	0	0	0	0	0		0	0	0	0	0	0	0	0	0	2	0	0	0	2	0	0	0	2	0	0	0	2	0	0	0	0		0	0	0	0	2	0	0	0
7	mbGBS6799	301.398			2		2	0		0		0			0		0	0			0	0	0	2	0	0	0		0	0		2		0	0	2	0		0	0	2				0	2	0	0	0
7	mbGBS18145	302.528	0		2		2				0	0	0			0	0				0		0	2	0	0	0	2	0	0	0			0	0	2	0	0	0	0	2			0	0	2		0
7	mbGBS145	303.96		0	2	0			0	0	0		0							0		0		2	0	0	0	2		0			0	0			0			0		0	0	0		2			0
7	mbGBS7613	305.243	0	0	2	0	2	0	0	0	0	0	0			0	0	0	0	0	0	0	0	2	0	0	0		0	0	0	2	0	0	0	2	0	0	0	0	2	0	0	0	0	2	0	0	0
7	mbGBS17042	306.834	0	0	2		2	0	0	0	0	0	0		0	0	0	0	0	0		0	0	2	0	0	0	2	0	0	0	2	0	0	0	2	0	0	0	0		0	0	0	0	2	0	0	0
7	mbGBS12610	308.548	0	0	2	0	2	0	0	0	0	0	0			0	0		0	0	0	0	0	2	0	0	0	2	0	0	0	2	0	0		2	0	0	0	0		0	0		0	2	0	0	0
7	mbGBS19894	309.637	0	0	2		2	0	0	0	0	0	0		0		0			0	0	0	0		0	0	0	2	0	0	0	2	0		0	2	0		0				0	0	0			0	0
7	mbGBS8672	310.513	0	0	2		2	0	0		0	0	0		0	0	0	0	0	0	0			2	0	0	0	2	0	0	0		0	0	0	2	0	0	0	0		0	0		0	2	0	0	0
7	mbGBS8381	311.779	0	0	2	0	2	0	0		0	0	0			0	0	0	0		0	0	0	2	0	0	0	2	0	0	0	2	0	0	0	2	0	0	0	0			0		0	2	0	0	0
7	mbGBS19308	313.016	0	0	2	0	2	0	0	0	0	0	0		0	0	0	0	0	0	0	0	0	2	0	0	0	2	0	0	0	2	0	0	0	2	0	0	0	0		0	0	0	0	2	0	0	0
7	mbGBS611	314.004	0	0	2		2	0		0	0	0	0		0	0	0	0	0	0	0	0	0	2		0	0	2	0	0	0	2		0	0	2	0	0	0	0		0	0		0		0	0	0
7	mbGBS2253	315.914	0	0	2	0	2	0	0	0	0	0	0	0	0	0		0	0		0	0	0		0	0	0	2	0	0	0	2	0	0	0	2	0	0	0	0	2	0	0	0	0	2	0	0	0
7	mbGBS20050	316.148	0	0	2	0	2	0	0	0	0	0	0	0	0	0	0	0	0	0	0	0	0	2	0	0	0		0	0	0	2	0	0	0	2	0	0	0	0	2	0	0	0	0	2	0	0	0
7	mbGBS22843	317.707	0	0	2			0			0	0				0						0		2	0	0	0	2	0			2	0		0		0			0	2				0	2	0	0	0
7	mbGBS10774	319.252	0	0	2		2	0	0	0	0	0	0		0	0	0	0		0	0	0	0	2	0	0	0	2	0	0	0	2	0	0	0	2	0	0	0	0			0	0	0	2	0	0	0
7	mbGBS15411	320.842	0		2		2		0	0	0	0	0			0	0	0	0	0	0	0	0	2	0	0	0	2	0	0	0	2	0	0	0	2	0	0	0	0		0	0	0	0	2	0	0	0
7	mbGBS23289	323.685	0	0	2		2			0		0	0				0	0		0	0	0	0	2	0		0	2	0	0	0	2	0		0	2	0	2			2			0	0	2	0	0	0
7	mbGBS12659	324.466	0	0	2		2					0	0		0		0		0				0	2		0	0	2	0	0	0	2		0	0			0		0				0		2	0	0	0
7	mbGBS5866	327.246	0		2		2				0				0		0		0		0	0		2	0		0	2	0	0	0		0					0	0	0			0				0	0	0
7	mbGBS12300	328.798	0		2		2		0		0	0	0			0	0	0	0	0	0	0	0	2	0	0	0	2	0	0	0	2	0	0		2	0	0	0	0			0		0		0	0	0
7	mbGBS20825	329.198	0	0	2	0	2	0	0	0	0	0	0		0	0	0	0	0	0	0	0	0	2	0	0	0	2	0	0	0	2	0	0	0	2	0	0	0	0	2	0	0	0	0	2	0	0	0
7	mbGBS8604	330.906	0	0	2	0	2	0	0	0	0	0	0	0	0	0	0	0	0	0	0	0	0	2	0	0	0	2	0	0	0	2	0	0	0	2	0	0	0	0			0	0	0	2	0	0	0
7	mbGBS7806	333.384	0	0	2		2	0	0	0	0	0	0		0	0	0		0	0	0		0	2	0	0	0	2	0	0	0		0	0	0	2	0	0		0		0	0		0	2	0	0	0
7	mbGBS20487	334.052	0	0	2		2	0	0	0	0	0	0	0	0	0	0	0	0		0	0	0	2	0	0	0	2	0	0	0		0	0	0	2	0			0	2	0	0	0	0	2	0		0
7	mbGBS13083	335.742	0	0		0	2			0	0	0	0		0	0	0	0	0		0	0	0	2	0	0	0	2	0	0	0	2	0	0	0	2	0	0	0	0			0		0	2		0	0
7	mbGBS12084	338.554		0	2		2	0	0	0	0	0	0			0	0	0	0		0		0	2	0	0	0	2	0		0	2		0		2	0		0	0				0		2	0	0
7	mbGBS22221	339.888	0	0	2	0	2			0	0		0			0	0	0	0	0		0		2	0	0			0	0	0			0		2		0	0	0	2					2	0	0	0
7	mbGBS13485	340.576	0	0	2	0	2	0	0	0	0	0	0		0	0	0	0	0	0		0	0	2	0	0	0	2	0	0	0	2	0	0	0	2	0	0	0	0		0	0	0	0	2	0	0	0
7	mbGBS2849	341.272	0	0	2	0	2		0	0	0				0			0		0				2				2	0	0	0		0		0	2	0	0		0			0			2			0
7	mbGBS13694	342.918	0	0	2		2	0	0	0	0	0	0		0	0			0		0		0	2		0	0	2	0		0	2	0	0	0	2	0	0	0	0					0	2	0	0	0
7	mbGBS8051	343.299	0	0	2	0	2	0			0	0	0			0	0	0	0		0	0				0		2	0	0	0		0	0	0	2	0	0	0	0		0	0		0	2		0	0
7	mbGBS2280	345.241	0	0			2	0	0	0		0	0			0	0	0		0				2	0	0	0	2		0	0	2	0	0		2	0	0		0					0		0	0	0
7	mbGBS11780	346.555	0	0	2		2	0	0	0	0		0		0	0	0	0	0	0	0	0	0	2	0	0	0	2	0	0	0	2	0	0	0	2	0	0	0			0	0		0	2	0	0	0
7	mbGBS9683	347.163	0	0	2	0	2	0	0	0	0	0	0		0	0	0	0	0	0	0	0	0	2	0	0	0	2	0	0	0	2		0	0	2	0	0	0	0			0	0	0	2	0	0	0
7	mbGBS2417	348.275	0	0	2	0	2	0	0	0	0	0	0	0	0	0	0	0	0	0	0	0	0	2	0	0	0	2	0	0	0	2	0	0	0	2	0	0	0	0		0	0	0	0	2	0	0	0
7	mbGBS5206	349.729	0				2	0	0			0	0			0	0	0	0		0		0	2	0	0	0	2	0	0	0			0	0			0		0		0		0	0	2	0	0	0
7	mbGBS7402	353.987	0	0	2		2	0	0	0	0	0	0	0	0	0	0	0	0		0	0	0	2	0	0	0	2	0	0	0	2	0	0	0	2	0	0	0	0			0	0	0	2	0	0	0
7	mbGBS21242	357.261	0	0	2	0	2	0	0	0	0		0			0	0	0	0	0	0		0	2	0	0	0	2	0	0	0	2	0	0			0		0	0	2				0	2	0	0	0
7	mbGBS20488	362.172	0	0	2	0	2	0	0	0	0	0	0	0	0	0	0	0		0	0	0	0	2	0	0	0	2	0	0	0	2	0	0	0	2	0	0	0	0		0		0	0	2	0	0	0
7	mbGBS17121	363.316					2		0		0	0	0			0	0		0	0	0	0	0	2		0		2	0	0	0			0	0		0	0		0	2	0			0	2	0	0
7	mbGBS20809	367.789	0	0	2	0	2	0	0	0	0	0	0		0	0	0	0	0	0	0	0	0	2	0	0	0	2	0	0	0	2	0	0	0		0	0	0		2	0	0	0		2	0	0	0
7	mbGBS2310	368.363	0				2			0	0	0	0		0	0	0			0	0		0	2	0		0	2	0	0		2	0				0	0	0	0			0		0	2		0	0
7	mbGBS7913	373.606	0	0			2		0	0		0	0			0	0		0	0	0	0	0	2	0	0	0	2	0	0	0		0	0	0	2	0	0	0				0		0	2	0		0
7	mbGBS5551	375.07	0	0	2		2	0	0	0	0	0	0		0	0	0	0	0	0	0		0		0	0	0	2	0	0	0	2	0	0	0	2	0	0	0	0			0	0	0	2	0	0	0
7	mbGBS7738	387.872	0	0	2	0	2	0	0	0	0		0	0	0	0	0	0	0	0	0		0	2	0	0	0	2	0		0	2	0	0		2	0	0	0	0	2	0	0		0	2	0	0	0
7	mbGBS10722	388.291			2		2		0	0	0	0			0		0		0		0	0	0		0	0	0	2	0	0	0	2		0		2	0	0		0			0	0		2	0	0	0
7	mbGBS13154	392.903	0	0	2		2		0		0	0	0		0	0	0	0	0	0	0	0			0	0	0	2		0	0	2			0	2	0		0	0		0	0		0	2	0	0	0
7	mbGBS15859	395.877	0	0	2			0	0			0		0	0		0	0	0		0	0		2		0		2	0	0	0		0	0		2									0	2			0
[truncated: 133 more rows]
[truncated: 44 more columns]
